# Supplementary material for: Pressure-induced reversal of Peierls-like distortions elicits the polyamorphic transition in GeTe and GeSe
Source: Nat Commun. 2023 Dec 7;14:7851. doi: 10.1038/s41467-023-43457-y (PMC10703813; doi:10.1038/s41467-023-43457-y)
Supplement: Supplementary file 3 — Source Data [file 41467_2023_43457_MOESM3_ESM.xlsx]

## Sheet: Figure1a
Q (Å-1)	I(Q), ambient (a.u.)	Q (Å-1)	I(Q), 1.2 GPa (a.u.)	Q (Å-1)	I(Q), 3.2 GPa (a.u.)	Q (Å-1)	I(Q), 5.3 GPa (a.u.)	Q (Å-1)	I(Q), 7.0 GPa (a.u.)	Q (Å-1)	I(Q), 8.1 GPa (a.u.)	Q (Å-1)	I(Q), 8.9 GPa (a.u.)	Q (Å-1)	I(Q), 9.6 GPa (a.u.)	Q (Å-1)	I(Q), 10.0 Gpa (a.u.)
0.35426	86002.9	0.35426	62671.7	0.35426	42116.4	0.35426	36016.7	0.35426	32956.5	0.35426	29202.8	0.35426	28763.2	0.39855	24450.7	0.35426	25065.7
0.39855	79716.7	0.39855	58469	0.39855	35066.2	0.39855	30660.7	0.39855	28444.2	0.39855	26255.6	0.39855	25180.4	0.44283	22935.1	0.39855	22953.5
0.44283	76171.9	0.44283	55702.6	0.44283	35684.3	0.44283	28861.4	0.44283	24710	0.44283	25174.4	0.44283	24667	0.48711	20922.9	0.44283	22442.5
0.48711	80731.2	0.48711	53427.6	0.48711	35701.3	0.48711	26921.1	0.48711	25414.8	0.48711	21925.5	0.48711	23298.5	0.5314	20755.2	0.48711	20622.1
0.5314	81927.8	0.5314	60113.3	0.5314	36533.2	0.5314	26389.4	0.5314	22808.8	0.5314	23486.4	0.5314	22687.1	0.57568	21639.7	0.5314	22117.9
0.57568	82522.8	0.57568	59864.8	0.57568	36003.3	0.57568	26706.1	0.57568	25483.8	0.57568	22071.6	0.57568	22795.2	0.61996	21655	0.57568	20239.5
0.61996	97512.6	0.61996	62952.7	0.61996	36501.6	0.61996	27540.6	0.61996	22884	0.61996	21829.2	0.61996	19895.5	0.66424	21310.1	0.61996	19288.3
0.66424	107490	0.66424	69066.3	0.66424	39199.9	0.66424	28197.1	0.66424	24045.9	0.66424	22769	0.66424	21439.4	0.70853	40565.8	0.66424	18742.2
0.70853	139944	0.70853	104880	0.70853	68213.3	0.70853	50884.9	0.70853	44216.4	0.70853	42006.6	0.70853	40014.2	0.75281	24461.4	0.70853	36816.2
0.75281	142475	0.75281	90029.6	0.75281	48323.6	0.75281	34381.4	0.75281	29362.6	0.75281	25489.7	0.75281	26072	0.79709	32806.2	0.75281	24336.1
0.79709	166994	0.79709	117246	0.79709	65458.9	0.79709	46318.1	0.79709	38689.5	0.79709	36146.6	0.79709	34617	0.84137	27182.3	0.79709	31259.6
0.84137	174992	0.84137	116022	0.84137	58524.3	0.84137	42365.1	0.84137	32583	0.84137	31212.4	0.84137	28776.2	0.88565	24308.6	0.84137	26717.2
0.88565	190187	0.88565	128947	0.88565	61644.1	0.88565	40582.8	0.88565	30957.9	0.88565	28818.3	0.88565	27198.9	0.92993	26439.3	0.88565	25709.8
0.92993	203697	0.92993	137943	0.92993	73774.9	0.92993	44280.5	0.92993	35787.7	0.92993	33125.7	0.92993	31635.8	0.97422	30938.9	0.92993	26987.9
0.97422	214952	0.97422	144042	0.97422	76044	0.97422	47586.1	0.97422	39868.1	0.97422	34157.2	0.97422	33265.8	1.0185	29833.2	0.97422	28639.8
1.0185	207358	1.0185	151966	1.0185	84182.5	1.0185	52454.8	1.0185	43396.3	1.0185	37000.2	1.0185	35165.8	1.06278	33479.2	1.0185	32088.6
1.06278	191941	1.06278	149141	1.06278	86756.8	1.06278	57483	1.06278	47221.2	1.06278	39577.2	1.06278	36995.8	1.10706	34246.5	1.06278	32433.4
1.10706	186372	1.10706	145638	1.10706	91192.4	1.10706	59983.2	1.10706	47489.9	1.10706	40448	1.10706	38572.9	1.15134	38653.5	1.10706	34646.2
1.15134	174885	1.15134	137884	1.15134	93927.2	1.15134	63867.9	1.15134	53519.7	1.15134	45226.2	1.15134	43525.4	1.19562	40968.6	1.15134	36740.6
1.19562	166830	1.19562	135110	1.19562	91765.5	1.19562	66584.2	1.19562	52914.8	1.19562	47248.8	1.19562	45044	1.2399	44432.6	1.19562	38992.9
1.2399	160032	1.2399	137057	1.2399	98419.9	1.2399	76724.8	1.2399	59739.9	1.2399	54191.3	1.2399	49054.9	1.28418	47349.1	1.2399	45303.3
1.28418	149299	1.28418	133540	1.28418	91891.3	1.28418	71399.8	1.28418	58888.6	1.28418	53495.1	1.28418	48765.9	1.32846	49446.6	1.28418	44553.8
1.32846	146909	1.32846	127152	1.32846	96445.9	1.32846	72299.1	1.32846	63529.8	1.32846	55099.4	1.32846	53177	1.37274	47524.6	1.32846	46552.9
1.37274	151814	1.37274	128917	1.37274	92380	1.37274	74337.3	1.37274	65096.2	1.37274	51624.9	1.37274	51616.6	1.41702	49981.2	1.37274	48802.7
1.41702	161381	1.41702	133755	1.41702	100143	1.41702	76734.7	1.41702	64388.4	1.41702	57779.5	1.41702	53289.6	1.4613	53903.5	1.41702	50571.1
1.46129	163797	1.46129	140599	1.46129	100649	1.46129	75894.1	1.46129	63922.6	1.46129	57411.4	1.46129	56031.9	1.50557	56482.4	1.46129	51459
1.50557	180184	1.50557	149734	1.50557	108503	1.50557	83297.4	1.50557	69647.4	1.50557	65023.1	1.50557	59645.3	1.54985	57856.6	1.50557	50825
1.54985	193789	1.54985	160128	1.54985	116825	1.54985	91295.3	1.54985	74872.3	1.54985	64692.2	1.54985	61907.3	1.59413	64183.7	1.54985	58002.9
1.59413	211349	1.59413	179516	1.59413	127731	1.59413	94946.2	1.59413	81545.3	1.59413	72603.8	1.59413	66864.3	1.63841	68449.7	1.59413	61589
1.63841	241994	1.63841	196598	1.63841	142064	1.63841	106309	1.63841	92036.3	1.63841	76655.6	1.63841	74153.6	1.68268	76392.1	1.63841	68065.9
1.68268	266359	1.68268	225933	1.68268	162111	1.68268	120051	1.68268	98240.9	1.68268	87255	1.68268	83095.7	1.72696	86397.8	1.68268	69229.8
1.72696	303429	1.72696	257810	1.72696	180031	1.72696	130690	1.72696	111236	1.72696	98582.1	1.72696	93480.1	1.77124	93585.1	1.72696	85363.6
1.77124	356562	1.77124	295244	1.77124	211680	1.77124	150921	1.77124	124192	1.77124	112198	1.77124	102334	1.81551	110864	1.77124	95758.1
1.81551	412858	1.81551	347340	1.81551	245072	1.81551	175708	1.81551	146295	1.81551	130883	1.81551	120368	1.85979	125158	1.81551	104043
1.85979	485125	1.85979	402950	1.85979	285666	1.85979	206312	1.85979	169735	1.85979	147655	1.85979	140587	1.90407	147374	1.85979	123867
1.90407	557540	1.90407	484664	1.90407	346537	1.90407	245018	1.90407	206588	1.90407	180282	1.90407	166182	1.94834	185894	1.90407	142855
1.94834	629843	1.94834	562364	1.94834	417929	1.94834	300708	1.94834	244616	1.94834	214524	1.94834	194539	1.99262	218671	1.94834	175281
1.99262	690121	1.99262	640229	1.99262	506965	1.99262	375887	1.99262	307272	1.99262	260056	1.99262	244570	2.03689	277077	1.99262	212718
2.03689	732773	2.03689	717868	2.03689	597559	2.03689	451915	2.03689	373649	2.03689	329508	2.03689	300313	2.08116	340273	2.03689	262120
2.08116	751964	2.08116	770577	2.08116	688166	2.08116	560880	2.08116	469322	2.08116	408654	2.08116	376435	2.12544	439256	2.08116	325663
2.12544	746739	2.12544	796358	2.12544	778880	2.12544	669953	2.12544	586257	2.12544	521454	2.12544	477394	2.16971	563796	2.12544	424663
2.16971	719884	2.16971	794269	2.16971	831464	2.16971	779112	2.16971	703279	2.16971	640076	2.16971	603264	2.21398	688178	2.16971	549318
2.21398	666899	2.21398	759088	2.21398	859503	2.21398	865553	2.21398	820143	2.21398	758540	2.21398	728978	2.25826	812819	2.21398	673816
2.25826	612867	2.25826	708427	2.25826	859765	2.25826	922497	2.25826	906135	2.25826	877260	2.25826	854950	2.30253	926570	2.25826	798572
2.30253	545644	2.30253	649114	2.30253	817546	2.30253	937084	2.30253	963313	2.30253	961288	2.30253	954416	2.3468	986622	2.30253	907120
2.3468	495271	2.3468	592598	2.3468	754641	2.3468	889099	2.3468	957328	2.3468	981197	2.3468	1.00494e+06	2.39107	998891	2.3468	976849
2.39107	445668	2.39107	531241	2.39107	679646	2.39107	835445	2.39107	928906	2.39107	967789	2.39107	991926	2.43534	974143	2.39107	1.0209e+06
2.43534	401544	2.43534	479752	2.43534	605907	2.43534	757052	2.43534	864273	2.43534	911682	2.43534	953156	2.47961	901732	2.43534	979273
2.47961	372599	2.47961	437117	2.47961	543770	2.47961	686045	2.47961	770128	2.47961	835524	2.47961	885262	2.52388	806119	2.47961	915391
2.52388	347494	2.52388	396422	2.52388	487252	2.52388	622851	2.52388	691216	2.52388	747596	2.52388	794314	2.56815	725975	2.52388	826893
2.56815	319261	2.56815	366072	2.56815	434433	2.56815	536297	2.56815	606749	2.56815	664359	2.56815	702159	2.61242	643288	2.56815	746342
2.61242	299627	2.61242	340532	2.61242	407304	2.61242	485093	2.61242	548406	2.61242	600356	2.61242	624498	2.65669	565667	2.61242	651526
2.65669	292948	2.65669	317832	2.65669	375549	2.65669	442162	2.65669	488948	2.65669	525979	2.65669	563119	2.70096	505766	2.65669	580737
2.70096	276502	2.70096	307137	2.70096	343718	2.70096	401384	2.70096	444694	2.70096	477546	2.70096	492655	2.74522	449378	2.70096	506910
2.74522	267653	2.74522	289615	2.74522	324617	2.74522	374132	2.74522	397002	2.74522	425059	2.74522	428643	2.78949	408573	2.74522	458086
2.78949	264162	2.78949	284440	2.78949	303663	2.78949	348629	2.78949	365538	2.78949	381554	2.78949	405380	2.83376	377263	2.78949	413868
2.83376	264227	2.83376	281551	2.83376	294260	2.83376	320543	2.83376	356835	2.83376	355014	2.83376	371712	2.87802	342632	2.83376	379345
2.87802	266681	2.87802	280145	2.87802	283544	2.87802	309405	2.87802	326425	2.87802	337594	2.87802	351507	2.92229	348274	2.87802	356152
2.92229	263581	2.92229	284836	2.92229	286711	2.92229	307154	2.92229	327315	2.92229	348272	2.92229	346404	2.96655	306547	2.92229	350626
2.96655	271739	2.96655	275434	2.96655	272119	2.96655	290596	2.96655	291177	2.96655	305127	2.96655	307706	3.01082	301421	2.96655	308879
3.01081	278287	3.01081	277966	3.01081	280233	3.01081	292558	3.01081	283419	3.01081	290249	3.01081	297713	3.05508	288308	3.01081	297947
3.05508	289948	3.05508	296190	3.05508	280432	3.05508	282101	3.05508	284376	3.05508	287098	3.05508	290578	3.09934	283429	3.05508	284970
3.09934	295891	3.09934	297226	3.09934	279000	3.09934	285092	3.09934	287389	3.09934	286933	3.09934	285665	3.1436	274723	3.09934	280912
3.1436	306751	3.1436	309581	3.1436	281999	3.1436	278838	3.1436	268648	3.1436	271812	3.1436	283470	3.18787	268692	3.1436	275273
3.18786	327305	3.18786	317798	3.18786	289797	3.18786	276907	3.18786	268012	3.18786	275610	3.18786	276589	3.23213	268963	3.18786	265559
3.23213	337361	3.23213	326185	3.23213	297294	3.23213	287425	3.23213	277332	3.23213	274338	3.23213	271440	3.27639	272874	3.23213	265285
3.27639	359835	3.27639	353391	3.27639	316826	3.27639	290194	3.27639	285040	3.27639	274226	3.27639	273907	3.32065	272214	3.27639	267593
3.32065	374032	3.32065	368789	3.32065	329430	3.32065	306684	3.32065	289008	3.32065	285232	3.32065	284348	3.36491	276037	3.32065	274645
3.36491	405777	3.36491	390926	3.36491	346383	3.36491	314022	3.36491	300256	3.36491	296119	3.36491	289469	3.40917	282502	3.36491	278339
3.40916	424115	3.40916	413180	3.40916	378375	3.40916	338902	3.40916	314367	3.40916	293981	3.40916	295646	3.45342	296152	3.40916	279359
3.45342	442429	3.45342	435948	3.45342	399708	3.45342	354094	3.45342	333496	3.45342	317901	3.45342	310292	3.49768	321426	3.45342	304424
3.49768	454288	3.49768	472128	3.49768	425946	3.49768	385854	3.49768	356000	3.49768	345205	3.49768	342140	3.54194	339537	3.49768	321477
3.54194	466625	3.54194	486062	3.54194	455083	3.54194	415018	3.54194	385861	3.54194	371015	3.54194	359479	3.58619	366593	3.54194	343883
3.58619	470810	3.58619	491141	3.58619	471556	3.58619	444404	3.58619	412060	3.58619	394337	3.58619	390531	3.63045	403283	3.58619	366087
3.63045	461601	3.63045	485628	3.63045	496502	3.63045	468051	3.63045	445980	3.63045	430917	3.63045	422292	3.6747	424791	3.63045	392560
3.6747	427592	3.6747	474806	3.6747	486160	3.6747	480012	3.6747	458212	3.6747	456606	3.6747	445659	3.71896	439825	3.6747	425871
3.71895	399124	3.71895	444570	3.71895	471971	3.71895	482573	3.71895	468923	3.71895	467207	3.71895	451567	3.76321	455223	3.71895	438014
3.76321	371447	3.76321	423313	3.76321	449988	3.76321	473294	3.76321	469927	3.76321	467358	3.76321	473843	3.80746	457023	3.76321	449986
3.80746	338758	3.80746	380545	3.80746	416356	3.80746	442800	3.80746	462895	3.80746	464811	3.80746	461882	3.85171	440485	3.80746	450164
3.85171	302260	3.85171	340339	3.85171	371747	3.85171	404664	3.85171	419040	3.85171	435548	3.85171	441861	3.89596	409735	3.85171	435337
3.89596	271706	3.89596	307121	3.89596	329295	3.89596	359137	3.89596	377809	3.89596	393776	3.89596	405554	3.94021	370736	3.89596	414015
3.94021	249465	3.94021	284904	3.94021	299843	3.94021	323547	3.94021	341510	3.94021	366021	3.94021	367177	3.98446	329375	3.94021	367897
3.98446	224226	3.98446	259437	3.98446	269677	3.98446	292185	3.98446	304568	3.98446	313401	3.98446	326346	4.02871	286908	3.98446	333158
4.02871	203224	4.02871	236063	4.02871	241628	4.02871	257103	4.02871	275972	4.02871	277373	4.02871	293961	4.07296	258155	4.02871	297047
4.07296	189665	4.07296	215510	4.07296	224650	4.07296	236806	4.07296	247223	4.07296	252754	4.07296	262670	4.11721	232481	4.07296	261615
4.11721	179352	4.11721	200521	4.11721	209275	4.11721	222013	4.11721	230541	4.11721	236135	4.11721	230051	4.16145	219555	4.11721	241552
4.16145	169863	4.16145	194352	4.16145	198258	4.16145	208742	4.16145	216235	4.16145	216623	4.16145	215165	4.2057	208788	4.16145	221688
4.2057	164060	4.2057	184889	4.2057	193424	4.2057	200682	4.2057	199009	4.2057	202815	4.2057	201269	4.24994	198038	4.2057	208909
4.24994	165481	4.24994	178981	4.24994	191982	4.24994	198401	4.24994	199117	4.24994	200024	4.24994	197611	4.29419	191391	4.24994	194900
4.29419	162069	4.29419	177962	4.29419	183086	4.29419	194642	4.29419	189996	4.29419	187080	4.29419	192108	4.33843	186374	4.29419	189284
4.33843	156333	4.33843	180501	4.33843	187990	4.33843	193328	4.33843	193179	4.33843	191474	4.33843	187010	4.38267	188706	4.33843	181073
4.38267	159563	4.38267	174671	4.38267	186361	4.38267	191575	4.38267	185937	4.38267	190921	4.38267	189324	4.42692	193320	4.38267	190596
4.42691	158445	4.42691	179032	4.42691	192462	4.42691	198127	4.42691	198787	4.42691	196116	4.42691	201945	4.47116	196280	4.42691	194411
4.47115	161302	4.47115	178171	4.47115	194108	4.47115	203659	4.47115	202215	4.47115	202810	4.47115	201071	4.5154	198946	4.47115	195403
4.51539	163713	4.51539	181305	4.51539	196936	4.51539	206551	4.51539	205121	4.51539	206879	4.51539	207760	4.55963	209169	4.51539	197987
4.55963	163729	4.55963	186334	4.55963	198436	4.55963	208388	4.55963	214322	4.55963	216245	4.55963	216615	4.60387	218555	4.55963	205503
4.60387	167440	4.60387	185623	4.60387	203858	4.60387	217567	4.60387	219065	4.60387	222948	4.60387	218718	4.64811	226529	4.60387	213937
4.64811	169208	4.64811	188593	4.64811	208440	4.64811	219565	4.64811	225044	4.64811	228851	4.64811	228602	4.69235	235274	4.64811	221875
4.69234	173287	4.69234	191375	4.69234	209764	4.69234	223025	4.69234	229040	4.69234	232960	4.69234	235712	4.73658	232012	4.69234	232739
4.73658	180009	4.73658	196431	4.73658	210019	4.73658	226277	4.73658	233532	4.73658	240685	4.73658	242720	4.78082	241226	4.73658	241012
4.78081	182216	4.78081	198150	4.78081	212652	4.78081	227453	4.78081	237946	4.78081	243234	4.78081	245253	4.82505	246205	4.78081	242990
4.82505	186909	4.82505	198624	4.82505	216354	4.82505	230158	4.82505	244647	4.82505	245231	4.82505	248490	4.86928	251334	4.82505	249615
4.86928	193711	4.86928	205886	4.86928	218154	4.86928	234347	4.86928	245601	4.86928	246801	4.86928	256585	4.91351	252326	4.86928	253736
4.91351	199417	4.91351	210025	4.91351	218506	4.91351	240304	4.91351	245725	4.91351	249107	4.91351	260338	4.95775	252448	4.91351	258414
4.95774	202237	4.95774	215979	4.95774	222456	4.95774	238646	4.95774	242919	4.95774	250532	4.95774	253453	5.00198	255384	4.95774	255387
5.00197	205804	5.00197	218436	5.00197	223994	5.00197	238930	5.00197	242998	5.00197	251176	5.00197	254431	5.0462	254064	5.00197	259160
5.0462	215075	5.0462	218672	5.0462	231221	5.0462	241531	5.0462	242719	5.0462	255420	5.0462	259646	5.09043	251614	5.0462	253558
5.09043	221063	5.09043	228535	5.09043	231663	5.09043	239489	5.09043	242967	5.09043	253610	5.09043	257829	5.13466	252282	5.09043	256126
5.13466	223230	5.13466	233614	5.13466	236335	5.13466	245504	5.13466	243835	5.13466	249213	5.13466	256028	5.17889	249420	5.13466	252107
5.17888	230545	5.17888	239970	5.17888	239050	5.17888	248172	5.17888	244726	5.17888	254469	5.17888	259118	5.22311	253131	5.17888	254981
5.22311	238667	5.22311	241845	5.22311	242126	5.22311	245111	5.22311	248021	5.22311	248597	5.22311	258763	5.26733	257038	5.22311	257176
5.26733	238906	5.26733	251822	5.26733	247725	5.26733	247363	5.26733	247525	5.26733	250137	5.26733	253553	5.31156	244888	5.26733	248573
5.31155	241276	5.31155	254518	5.31155	250513	5.31155	249417	5.31155	247000	5.31155	250171	5.31155	252903	5.35578	244324	5.31155	251538
5.35578	239090	5.35578	255415	5.35578	252899	5.35578	248129	5.35578	246874	5.35578	253640	5.35578	257519	5.4	253184	5.35578	245193
5.4	243739	5.4	261053	5.4	259012	5.4	253418	5.4	249795	5.4	255406	5.4	259186	5.44422	248113	5.4	249856
5.44422	244329	5.44422	258556	5.44422	258177	5.44422	260144	5.44422	255336	5.44422	256411	5.44422	260598	5.48844	251597	5.44422	253453
5.48844	245039	5.48844	265254	5.48844	263415	5.48844	262474	5.48844	257375	5.48844	262117	5.48844	259233	5.53266	257716	5.48844	256749
5.53265	243972	5.53265	260565	5.53265	261184	5.53265	264901	5.53265	261637	5.53265	265812	5.53265	261193	5.57687	256571	5.53265	257788
5.57687	246023	5.57687	259924	5.57687	262611	5.57687	266403	5.57687	264190	5.57687	266230	5.57687	267193	5.62109	255429	5.57687	260660
5.62109	240291	5.62109	251154	5.62109	263741	5.62109	265777	5.62109	266589	5.62109	263493	5.62109	264944	5.6653	255314	5.62109	261864
5.6653	236532	5.6653	256204	5.6653	257068	5.6653	268456	5.6653	274126	5.6653	268800	5.6653	261097	5.70952	259006	5.6653	261715
5.70951	230026	5.70951	251800	5.70951	258961	5.70951	266807	5.70951	262639	5.70951	270782	5.70951	267686	5.75373	258350	5.70951	259800
5.75373	233740	5.75373	253872	5.75373	254398	5.75373	264551	5.75373	260465	5.75373	266175	5.75373	263141	5.79794	255126	5.75373	262128
5.79794	224318	5.79794	241504	5.79794	253588	5.79794	257499	5.79794	259118	5.79794	263415	5.79794	268590	5.84215	259950	5.79794	260785
5.84215	211280	5.84215	237071	5.84215	249281	5.84215	255752	5.84215	254813	5.84215	259552	5.84215	267463	5.88636	254188	5.84215	256223
5.88636	207224	5.88636	229651	5.88636	237985	5.88636	252545	5.88636	256293	5.88636	260102	5.88636	258311	5.93057	251473	5.88636	254159
5.93057	201444	5.93057	224798	5.93057	233614	5.93057	242208	5.93057	247826	5.93057	245846	5.93057	253881	5.97478	244048	5.93057	249621
5.97477	196908	5.97477	216028	5.97477	228947	5.97477	244151	5.97477	243213	5.97477	248567	5.97477	245952	6.01898	237755	5.97477	247618
6.01898	189147	6.01898	211527	6.01898	218627	6.01898	236044	6.01898	237234	6.01898	244247	6.01898	241535	6.06319	226527	6.01898	237900
6.06318	185834	6.06318	200364	6.06318	213734	6.06318	220524	6.06318	228996	6.06318	234021	6.06318	239922	6.10739	222250	6.06318	233607
6.10739	178274	6.10739	201035	6.10739	204810	6.10739	216694	6.10739	219375	6.10739	228145	6.10739	228345	6.15159	216885	6.10739	224408
6.15159	170228	6.15159	192974	6.15159	203302	6.15159	213877	6.15159	215503	6.15159	218885	6.15159	223742	6.19579	208148	6.15159	217486
6.19579	170158	6.19579	184528	6.19579	195165	6.19579	205344	6.19579	203326	6.19579	211365	6.19579	214751	6.23999	202772	6.19579	207005
6.23999	163330	6.23999	177806	6.23999	182816	6.23999	196826	6.23999	200590	6.23999	205159	6.23999	207509	6.28419	195429	6.23999	209573
6.28419	162025	6.28419	175325	6.28419	181516	6.28419	185577	6.28419	191765	6.28419	199807	6.28419	199927	6.32839	187172	6.28419	197221
6.32839	154879	6.32839	169606	6.32839	171481	6.32839	177964	6.32839	182403	6.32839	182315	6.32839	196563	6.37259	183545	6.32839	187439
6.37258	159165	6.37258	163265	6.37258	175238	6.37258	174867	6.37258	178457	6.37258	176707	6.37258	185748	6.41678	178431	6.37258	180124
6.41678	149884	6.41678	167446	6.41678	165443	6.41678	173288	6.41678	174512	6.41678	175905	6.41678	181089	6.46098	169010	6.41678	179549
6.46097	148981	6.46097	161928	6.46097	162215	6.46097	165021	6.46097	170001	6.46097	169406	6.46097	175887	6.50517	165736	6.46097	171984
6.50517	146540	6.50517	155301	6.50517	162042	6.50517	165190	6.50517	165850	6.50517	164993	6.50517	169526	6.54936	165836	6.50517	166637
6.54936	147818	6.54936	160211	6.54936	156689	6.54936	162487	6.54936	162088	6.54936	160991	6.54936	163972	6.59355	159982	6.54936	158994
6.59355	146614	6.59355	154792	6.59355	157265	6.59355	154827	6.59355	159616	6.59355	159068	6.59355	161995	6.63774	152091	6.59355	155410
6.63774	142281	6.63774	156475	6.63774	152896	6.63774	155956	6.63774	157871	6.63774	155796	6.63774	156725	6.68193	151650	6.63774	152305
6.68192	139387	6.68192	158337	6.68192	158049	6.68192	155570	6.68192	153933	6.68192	157865	6.68192	158585	6.72611	150140	6.68192	153034
6.72611	139453	6.72611	149562	6.72611	153522	6.72611	154687	6.72611	151728	6.72611	152290	6.72611	154607	6.7703	150621	6.72611	147162
6.7703	140572	6.7703	151971	6.7703	150725	6.7703	147460	6.7703	157179	6.7703	150442	6.7703	159459	6.81448	145498	6.7703	149549
6.81448	136498	6.81448	154679	6.81448	151823	6.81448	152180	6.81448	151910	6.81448	153638	6.81448	149804	6.85867	150113	6.81448	148413
6.85866	138126	6.85866	144426	6.85866	149577	6.85866	152035	6.85866	150058	6.85866	152978	6.85866	148651	6.90285	145469	6.85866	149840
6.90284	133428	6.90284	146976	6.90284	150174	6.90284	152431	6.90284	151003	6.90284	147345	6.90284	152449	6.94703	144973	6.90284	147233
6.94702	132502	6.94702	143595	6.94702	148135	6.94702	152432	6.94702	153388	6.94702	150428	6.94702	147671	6.99121	149035	6.94702	140587
6.9912	131390	6.9912	145480	6.9912	145105	6.9912	152954	6.9912	145088	6.9912	150040	6.9912	151990	7.03538	145546	6.9912	148953
7.03538	128737	7.03538	134920	7.03538	148699	7.03538	145752	7.03538	146743	7.03538	147928	7.03538	154166	7.07956	147969	7.03538	149278
7.07956	128276	7.07956	137609	7.07956	139453	7.07956	145983	7.07956	147007	7.07956	148595	7.07956	149393	7.12373	145964	7.07956	148497
7.12373	127668	7.12373	136899	7.12373	140756	7.12373	146013	7.12373	145742	7.12373	148081	7.12373	148623	7.16791	148854	7.12373	148239
7.1679	124016	7.1679	132186	7.1679	141101	7.1679	144973	7.1679	146464	7.1679	150689	7.1679	148979	7.21208	147374	7.1679	147018
7.21207	122299	7.21207	130505	7.21207	140036	7.21207	142109	7.21207	147890	7.21207	148540	7.21207	148391	7.25625	147953	7.21207	145719
7.25625	120917	7.25625	130529	7.25625	136189	7.25625	142867	7.25625	144246	7.25625	144846	7.25625	150822	7.30042	148570	7.25625	147727
7.30041	120356	7.30041	131205	7.30041	136903	7.30041	143181	7.30041	144028	7.30041	148645	7.30041	148246	7.34459	144924	7.30041	147229
7.34458	118488	7.34458	128365	7.34458	135899	7.34458	140486	7.34458	144008	7.34458	145263	7.34458	148542	7.38875	149203	7.34458	147952
7.38875	117449	7.38875	128483	7.38875	135548	7.38875	141931	7.38875	142795	7.38875	144885	7.38875	149247	7.43292	146658	7.38875	144141
7.43291	118185	7.43291	126853	7.43291	132021	7.43291	139421	7.43291	142642	7.43291	144360	7.43291	146597	7.47708	147010	7.43291	147520
7.47708	116293	7.47708	128272	7.47708	131921	7.47708	139201	7.47708	141193	7.47708	143741	7.47708	147963	7.52124	146181	7.47708	147218
7.52124	114998	7.52124	125025	7.52124	132384	7.52124	140383	7.52124	139881	7.52124	143459	7.52124	146834	7.5654	143382	7.52124	145093
7.5654	116527	7.5654	127039	7.5654	131260	7.5654	137091	7.5654	141618	7.5654	143514	7.5654	144815	7.60956	143947	7.5654	144592
7.60956	115678	7.60956	128144	7.60956	132430	7.60956	137445	7.60956	141191	7.60956	143154	7.60956	148048	7.65372	144772	7.60956	143697
7.65372	117161	7.65372	126352	7.65372	132114	7.65372	136397	7.65372	140580	7.65372	142105	7.65372	145727	7.69788	145068	7.65372	142536
7.69787	118346	7.69787	126828	7.69787	132217	7.69787	137794	7.69787	141434	7.69787	142121	7.69787	145537	7.74203	143614	7.69787	142905
7.74203	120996	7.74203	128790	7.74203	134837	7.74203	138363	7.74203	137202	7.74203	140452	7.74203	144967	7.78619	143196	7.74203	141388
7.78618	118020	7.78618	127553	7.78618	134003	7.78618	138551	7.78618	139008	7.78618	142909	7.78618	143228	7.83034	142955	7.78618	141896
7.83033	120276	7.83033	126789	7.83033	135643	7.83033	137178	7.83033	137478	7.83033	138108	7.83033	143062	7.87449	141423	7.83033	138621
7.87448	119126	7.87448	128971	7.87448	133107	7.87448	135177	7.87448	138050	7.87448	139946	7.87448	143554	7.91864	141050	7.87448	142380
7.91863	119719	7.91863	128513	7.91863	133281	7.91863	138454	7.91863	137033	7.91863	138938	7.91863	143995	7.96278	140526	7.91863	142832
7.96278	120354	7.96278	127950	7.96278	132022	7.96278	138256	7.96278	136051	7.96278	140201	7.96278	142767	8.00693	140525	7.96278	137684
8.00693	119624	8.00693	127829	8.00693	132538	8.00693	137601	8.00693	137084	8.00693	139383	8.00693	141456	8.05108	140523	8.00693	137869
8.05107	118894	8.05107	127709	8.05107	133054	8.05107	136946	8.05107	138117	8.05107	138564	8.05107	140146	8.09522	139079	8.05107	138055
8.09521	118245	8.09521	127542	8.09521	132260	8.09521	136067	8.09521	136017	8.09521	137762	8.09521	140007	8.13936	137635	8.09521	136951
8.13935	117596	8.13935	127375	8.13935	131466	8.13935	135188	8.13935	133916	8.13935	136960	8.13935	139868	8.1835	137282	8.13935	135848
8.18349	117274	8.18349	126385	8.18349	130907	8.18349	133453	8.18349	134211	8.18349	136586	8.18349	138357	8.22764	136930	8.18349	134961
8.22763	116951	8.22763	125394	8.22763	130347	8.22763	131719	8.22763	134506	8.22763	136213	8.22763	136846	8.27177	135886	8.22763	134075
8.27177	116164	8.27177	124111	8.27177	128165	8.27177	131709	8.27177	132428	8.27177	134780	8.27177	135449	8.31591	134843	8.27177	132922
8.3159	115377	8.3159	122828	8.3159	125982	8.3159	131699	8.3159	130350	8.3159	133348	8.3159	134052	8.36004	132513	8.3159	131769
8.36004	114586	8.36004	121381	8.36004	125479	8.36004	129440	8.36004	129475	8.36004	132980	8.36004	132235	8.40417	130183	8.36004	130125
8.40417	113795	8.40417	119933	8.40417	124976	8.40417	127181	8.40417	128600	8.40417	132611	8.40417	130418	8.44831	128345	8.40417	128481
8.4483	112081	8.4483	118713	8.4483	122706	8.4483	125933	8.4483	126497	8.4483	129293	8.4483	128915	8.49243	126508	8.4483	127084
8.49243	110366	8.49243	117494	8.49243	120436	8.49243	124686	8.49243	124394	8.49243	125974	8.49243	127411	8.53656	125233	8.49243	125686
8.53656	108424	8.53656	116575	8.53656	119005	8.53656	122115	8.53656	122761	8.53656	124296	8.53656	125981	8.58069	123959	8.53656	124235
8.58068	106482	8.58068	115657	8.58068	117574	8.58068	119543	8.58068	121127	8.58068	122619	8.58068	124551	8.62481	121886	8.58068	122783
8.62481	105855	8.62481	113455	8.62481	115748	8.62481	118558	8.62481	119238	8.62481	120082	8.62481	122538	8.66893	119814	8.62481	120852
8.66893	105228	8.66893	111254	8.66893	113922	8.66893	117572	8.66893	117349	8.66893	117544	8.66893	120525	8.71305	117204	8.66893	118920
8.71305	103212	8.71305	109425	8.71305	112541	8.71305	115836	8.71305	115756	8.71305	116062	8.71305	118188	8.75717	114595	8.71305	115711
8.75717	101196	8.75717	107595	8.75717	111160	8.75717	114098	8.75717	114163	8.75717	114580	8.75717	115850	8.80129	112704	8.75717	112502
8.80128	99412.8	8.80128	106258	8.80128	109213	8.80128	112062	8.80128	110968	8.80128	111830	8.80128	113484	8.8454	110814	8.80128	111498
8.8454	97629.5	8.8454	104922	8.8454	107265	8.8454	110025	8.8454	107774	8.8454	109079	8.8454	111117	8.88952	109309	8.8454	110494
8.88951	95749.3	8.88951	103873	8.88951	105451	8.88951	107846	8.88951	106738	8.88951	107811	8.88951	109910	8.93363	107805	8.88951	108941
8.93363	93869	8.93363	102825	8.93363	103637	8.93363	105666	8.93363	105702	8.93363	106543	8.93363	108704	8.97774	106019	8.93363	107388
8.97774	93424.7	8.97774	100422	8.97774	102080	8.97774	104571	8.97774	104294	8.97774	105558	8.97774	106562	9.02185	104233	8.97774	104932
9.02184	92980.8	9.02184	98019	9.02184	100523	9.02184	103477	9.02184	102885	9.02184	104572	9.02184	104421	9.06596	102249	9.02184	102476
9.06595	90957.5	9.06595	96522.6	9.06595	99660.3	9.06595	101374	9.06595	101285	9.06595	103650	9.06595	103340	9.11006	100264	9.06595	101810
9.11006	88933.9	9.11006	95026.3	9.11006	98797.9	9.11006	99270.1	9.11006	99685.2	9.11006	102727	9.11006	102260	9.15417	99330.9	9.11006	101145
9.15416	87439.9	9.15416	92814.1	9.15416	97098.5	9.15416	97611.5	9.15416	98863.8	9.15416	99974.1	9.15416	101283	9.19827	98398.2	9.15416	99620.9
9.19826	85946.1	9.19826	90601.7	9.19826	95399	9.19826	95953.1	9.19826	98042.5	9.19826	97220.8	9.19826	100305	9.24237	96826.6	9.19826	98096.5
9.24236	84306	9.24236	89919.4	9.24236	93339.1	9.24236	95872.9	9.24236	97001.2	9.24236	96901.8	9.24236	99733.5	9.28647	95255	9.24236	97411.4
9.28646	82665.8	9.28646	89237.5	9.28646	91279.1	9.28646	95793.2	9.28646	95960	9.28646	96583.4	9.28646	99162.1	9.33056	95101.7	9.28646	96726.5
9.33056	81545.7	9.33056	87434.5	9.33056	90582.6	9.33056	94417.2	9.33056	94430.7	9.33056	95472.3	9.33056	97222.1	9.37466	94948.6	9.33056	95040.1
9.37465	80425.8	9.37465	85631.1	9.37465	89886.5	9.37465	93040.8	9.37465	92901.3	9.37465	94361	9.37465	95281.9	9.41875	93619.2	9.37465	93353.4
9.41875	79180.7	9.41875	84844.6	9.41875	89585.5	9.41875	91659.5	9.41875	92520.9	9.41875	93060.9	9.41875	94378.7	9.46284	92289.7	9.41875	92427.8
9.46284	77935.6	9.46284	84058.4	9.46284	89284.7	9.46284	90278.2	9.46284	92140.8	9.46284	91760.7	9.46284	93475.8	9.50693	91815.1	9.46284	91502.3
9.50693	77525.2	9.50693	82681.2	9.50693	87897.8	9.50693	89432	9.50693	90633.5	9.50693	91456.1	9.50693	92549.3	9.55102	91340.7	9.50693	91694.3
9.55101	77115.1	9.55101	81303.8	9.55101	86510.6	9.55101	88585.9	9.55101	89125.9	9.55101	91151.7	9.55101	91622.9	9.5951	90691.5	9.55101	91886.5
9.5951	76148.3	9.5951	81065.9	9.5951	85199.1	9.5951	87506.4	9.5951	88466.6	9.5951	90861.6	9.5951	91225	9.63919	90042.3	9.5951	90673.2
9.63918	75181.3	9.63918	80828.3	9.63918	83887.7	9.63918	86426.7	9.63918	87807.7	9.63918	90571.5	9.63918	90827.2	9.68327	90357.8	9.63918	89459.5
9.68326	74150.3	9.68326	80400.3	9.68326	82957.7	9.68326	85967.9	9.68326	86675.3	9.68326	89711.5	9.68326	89847.4	9.72735	90673.4	9.68326	88234.7
9.72734	73119.4	9.72734	79972.2	9.72734	82027.8	9.72734	85509.3	9.72734	85542.8	9.72734	88851.4	9.72734	88867.5	9.77143	88784.7	9.72734	87009.9
9.77142	73150.3	9.77142	79754.8	9.77142	82020.5	9.77142	84590.1	9.77142	85116.5	9.77142	87938.5	9.77142	88725.1	9.81551	86895.6	9.77142	86748.1
9.8155	73181.6	9.8155	79537.5	9.8155	82013.4	9.8155	83670.6	9.8155	84690.4	9.8155	87025.5	9.8155	88583	9.85958	86850.4	9.8155	86486.6
9.85957	72752.9	9.85957	78233.6	9.85957	81294.2	9.85957	83972.1	9.85957	84588.9	9.85957	85705.8	9.85957	87972	9.90365	86805.7	9.85957	86484.7
9.90365	72324.1	9.90365	76929.3	9.90365	80574.7	9.90365	84273.9	9.90365	84487.5	9.90365	84386	9.90365	87360.9	9.94772	86230.6	9.90365	86482.9
9.94772	72515.9	9.94772	77031.4	9.94772	80138.3	9.94772	83646.3	9.94772	83916.8	9.94772	84567	9.94772	86255.3	9.99179	85655.4	9.94772	85915.4
9.99179	72707.9	9.99179	77133.8	9.99179	79701.9	9.99179	83018.4	9.99179	83345.8	9.99179	84748.4	9.99179	85149.5	10.0359	85781.7	9.99179	85347.7
10.0358	72000.8	10.0358	76976.9	10.0358	79689.3	10.0358	82864.4	10.0358	83159.6	10.0358	84255.5	10.0358	85471.8	10.0799	85908.1	10.0358	85185.2
10.0799	71293.4	10.0799	76819.8	10.0799	79676.8	10.0799	82710.6	10.0799	82973.5	10.0799	83762.4	10.0799	85794.5	10.124	85271.1	10.0799	85022.8
10.124	71429.6	10.124	76592.6	10.124	80375.8	10.124	83199	10.124	82673.6	10.124	82813.6	10.124	86363.5	10.168	84633.9	10.124	85219.4
10.168	71566.1	10.168	76365.4	10.168	81075.1	10.168	83687.6	10.168	82373.6	10.168	81864.6	10.168	86932.5	10.2121	84305.8	10.168	85416.1
10.2121	71501.3	10.2121	76237.6	10.2121	79922.6	10.2121	83251.1	10.2121	82052.7	10.2121	83273.3	10.2121	85871.6	10.2562	83977.8	10.2121	84258.1
10.2562	71436.5	10.2562	76109.7	10.2562	78769.5	10.2562	82814.2	10.2562	81731.8	10.2562	84682.9	10.2562	84810.2	10.3002	83905.9	10.2562	83099.7
10.3002	71267.9	10.3002	75609.9	10.3002	78579.7	10.3002	82150.5	10.3002	81921.8	10.3002	83983.5	10.3002	84730.2	10.3443	83834	10.3002	82832.7
10.3443	71099.4	10.3443	75110	10.3443	78390.1	10.3443	81486.7	10.3443	82111.9	10.3443	83283.3	10.3443	84650.5	10.3883	83442.6	10.3443	82566.1
10.3883	70834.6	10.3883	75017.3	10.3883	77664.4	10.3883	80946	10.3883	82144.6	10.3883	83089	10.3883	83986.4	10.4324	83051.2	10.3883	82525.9
10.4324	70569.8	10.4324	74924.8	10.4324	76938.4	10.4324	80405.3	10.4324	82177.3	10.4324	82894.8	10.4324	83322.1	10.4764	82847.6	10.4324	82485.8
10.4764	70529.5	10.4764	74514	10.4764	77312.3	10.4764	80452.5	10.4764	82351.5	10.4764	82548.8	10.4764	83105.2	10.5205	82644.1	10.4764	82706.3
10.5205	70489.3	10.5205	74103.2	10.5205	77686.5	10.5205	80499.9	10.5205	82525.6	10.5205	82202.7	10.5205	82888.6	10.5645	82145.5	10.5205	82926.8
10.5645	70235.1	10.5645	74069.5	10.5645	77499.7	10.5645	79452.1	10.5645	80892.9	10.5645	82144.2	10.5645	82953.8	10.6086	81768.4	10.5645	82202
10.6085	69667.6	10.6085	74267.6	10.6085	76373	10.6085	78692.7	10.6085	78920.9	10.6085	81550.9	10.6085	82449.6	10.6526	81319.6	10.6085	81044.8
10.6526	69723.5	10.6526	74128.5	10.6526	76185	10.6526	78606	10.6526	78592	10.6526	81132.4	10.6526	82011.2	10.6966	80869.2	10.6526	80515.3
10.6966	69777.1	10.6966	73985.2	10.6966	75995.6	10.6966	78512.6	10.6966	78261	10.6966	80713.2	10.6966	81572.1	10.7407	80186.3	10.6966	79985
10.7407	69393.1	10.7407	73707.7	10.7407	75516.4	10.7407	78043.7	10.7407	78042.5	10.7407	80319.7	10.7407	81697.9	10.7847	79503.2	10.7407	79497.1
10.7847	69005.5	10.7847	73428.8	10.7847	75025.9	10.7847	77574.7	10.7847	77823.6	10.7847	79925.9	10.7847	81813.4	10.8287	79105.9	10.7847	79008.9
10.8287	68337.9	10.8287	73013.4	10.8287	74772.9	10.8287	77000.5	10.8287	77651.2	10.8287	79585.5	10.8287	80677.8	10.8728	78708.7	10.8287	78455.1
10.8728	67668.5	10.8728	72595	10.8728	74516.8	10.8728	76423.9	10.8728	77466.5	10.8728	79238.5	10.8728	79525	10.9168	78187	10.8728	77901.1
10.9168	67278.3	10.9168	72170.3	10.9168	74114.7	10.9168	76073.9	10.9168	76367	10.9168	78326.6	10.9168	78787.2	10.9608	77664.6	10.9168	77114.3
10.9608	66887.5	10.9608	71742.4	10.9608	73712	10.9608	75724.1	10.9608	75257.3	10.9608	77412.3	10.9608	78048.3	11.0048	77092.4	10.9608	76325.6
11.0048	66518.5	11.0048	71213.6	11.0048	72988.9	11.0048	74786.7	11.0048	75213.6	11.0048	76704.9	11.0048	77574.3	11.0489	76516.9	11.0048	75899.6
11.0488	66149.4	11.0488	70683	11.0488	72259.8	11.0488	73847.7	11.0488	75156.9	11.0488	75996.1	11.0488	77098.8	11.0929	75499.3	11.0488	75472.9
11.0929	65515	11.0929	69870.3	11.0929	71795.8	11.0929	73329.9	11.0929	74389.9	11.0929	75190.7	11.0929	76279.5	11.1369	74479.8	11.0929	74673.3
11.1369	64876.9	11.1369	69057.1	11.1369	71331.7	11.1369	72808.7	11.1369	73620.1	11.1369	74381.8	11.1369	75458.7	11.1809	73877.1	11.1369	73870.2
11.1809	64534.2	11.1809	68554.3	11.1809	70583.6	11.1809	72165.4	11.1809	72648.4	11.1809	73644.1	11.1809	74990.4	11.2249	73273.9	11.1809	73191
11.2249	64191.5	11.2249	68050.5	11.2249	69835.5	11.2249	71520.3	11.2249	71663.5	11.2249	72906.3	11.2249	74522.1	11.2689	72685.1	11.2249	72510.5
11.2689	63583.4	11.2689	67098.3	11.2689	69332.7	11.2689	71157.2	11.2689	71086.3	11.2689	72221.7	11.2689	73595.3	11.3129	72095.9	11.2689	72028.5
11.3129	62969.9	11.3129	66140.5	11.3129	68826.9	11.3129	70793.7	11.3129	70508.9	11.3129	71537	11.3129	72657.5	11.3569	71293.8	11.3129	71538.5
11.3569	62412.4	11.3569	65769.2	11.3569	67779.9	11.3569	70012.8	11.3569	70038	11.3569	71141	11.3569	72173.4	11.4009	70491.6	11.3569	70651.5
11.4009	61846.1	11.4009	65394.7	11.4009	66729.5	11.4009	69230.6	11.4009	69560.6	11.4009	70743.3	11.4009	71684.9	11.445	69757.3	11.4009	69762.4
11.445	61183.6	11.445	64638.8	11.445	66047.5	11.445	68546.6	11.445	68761.5	11.445	69712	11.445	70955.9	11.489	69248.1	11.445	68798.5
11.489	60102.9	11.489	64108.3	11.489	65533.5	11.489	68167.1	11.489	68000.8	11.489	69691.7	11.489	70569.3	11.5329	68757.4	11.489	68181.1
11.5329	59708.8	11.5329	63717.3	11.5329	65112	11.5329	67551.5	11.5329	67401.3	11.5329	69182	11.5329	69837.3	11.577	68266.7	11.5329	67880.6
11.5769	59314.7	11.5769	63326.3	11.5769	64690.5	11.5769	66935.9	11.5769	66801.9	11.5769	68672.4	11.5769	69105.2	11.6209	67776	11.5769	67580.2
11.6209	58920.6	11.6209	62935.3	11.6209	64269	11.6209	66320.3	11.6209	66202.4	11.6209	68162.7	11.6209	68373.1	11.6649	67285.2	11.6209	67279.8
11.6649	58526.5	11.6649	62544.3	11.6649	63847.5	11.6649	65704.7	11.6649	65603	11.6649	67653	11.6649	67641.1	11.7089	66559.9	11.6649	66979.3
11.7089	57913.3	11.7089	61894.8	11.7089	63235.5	11.7089	65068.7	11.7089	65107.9	11.7089	67042.9	11.7089	66970.7	11.7529	65834.5	11.7089	66288.1
11.7529	57300.1	11.7529	61245.3	11.7529	62623.5	11.7529	64432.6	11.7529	64612.7	11.7529	66432.9	11.7529	66300.4	11.7969	65109.2	11.7529	65596.9
11.7969	56686.9	11.7969	60595.9	11.7969	62011.6	11.7969	63796.6	11.7969	64117.6	11.7969	65822.8	11.7969	65630	11.8409	64383.8	11.7969	64905.7
11.8409	56073.8	11.8409	59946.4	11.8409	61399.6	11.8409	63160.5	11.8409	63622.5	11.8409	65212.7	11.8409	64959.7	11.8849	64000.4	11.8409	64214.5
11.8848	55533.7	11.8848	59418.7	11.8848	61082.8	11.8848	62700.9	11.8848	63156.2	11.8848	64615	11.8848	64703.3	11.9288	63616.9	11.8848	63819
11.9288	54993.6	11.9288	58891	11.9288	60765.9	11.9288	62241.4	11.9288	62690	11.9288	64017.3	11.9288	64446.9	11.9728	63233.5	11.9288	63423.5
11.9728	54453.5	11.9728	58363.2	11.9728	60449.1	11.9728	61781.8	11.9728	62223.7	11.9728	63419.5	11.9728	64190.5	12.0168	62850	11.9728	63028
12.0168	53913.4	12.0168	57835.5	12.0168	60132.3	12.0168	61322.2	12.0168	61757.5	12.0168	62821.8	12.0168	63934	12.0608	62799.2	12.0168	62632.5
12.0607	53556	12.0607	57357	12.0607	59775.8	12.0607	60989.4	12.0607	61204.2	12.0607	62650.7	12.0607	63621.9	12.1047	62748.4	12.0607	62168.9
12.1047	53198.5	12.1047	56878.5	12.1047	59419.3	12.1047	60656.6	12.1047	60650.9	12.1047	62479.6	12.1047	63309.7	12.1487	62697.7	12.1047	61705.2
12.1487	52841.1	12.1487	56399.9	12.1487	59062.8	12.1487	60323.8	12.1487	60097.6	12.1487	62308.6	12.1487	62997.5	12.1926	62646.8	12.1487	61241.5
12.1926	52483.6	12.1926	55921.4	12.1926	58706.3	12.1926	59991.1	12.1926	59544.3	12.1926	62137.5	12.1926	62685.3	12.2366	62258.5	12.1926	60777.9
12.2366	52377.4	12.2366	55533.4	12.2366	58281	12.2366	59821.7	12.2366	59496.8	12.2366	61790	12.2366	62095.8	12.2806	61870.1	12.2366	60640.4
12.2806	52271.1	12.2806	55145.4	12.2806	57855.7	12.2806	59652.3	12.2806	59449.3	12.2806	61442.5	12.2806	61506.2	12.3245	61481.7	12.2806	60502.9
12.3245	52164.9	12.3245	54757.4	12.3245	57430.4	12.3245	59482.9	12.3245	59401.9	12.3245	61094.9	12.3245	60916.7	12.3685	61093.4	12.3245	60365.4
12.3685	52058.6	12.3685	54369.4	12.3685	57005.1	12.3685	59313.6	12.3685	59354.4	12.3685	60747.4	12.3685	60327.1	12.4124	60987.1	12.3685	60227.9
12.4124	51698	12.4124	54206.8	12.4124	56735.8	12.4124	59188.8	12.4124	59133.4	12.4124	60577.1	12.4124	60355.6	12.4564	60880.7	12.4124	59962.5
12.4564	51337.2	12.4564	54044.2	12.4564	56466.5	12.4564	59064.1	12.4564	58912.4	12.4564	60406.8	12.4564	60384.2	12.5003	60774.4	12.4564	59697
12.5003	50976.5	12.5003	53881.5	12.5003	56197.2	12.5003	58939.4	12.5003	58691.5	12.5003	60236.6	12.5003	60412.8	12.5443	60668	12.5003	59431.6
12.5443	50615.8	12.5443	53718.9	12.5443	55927.9	12.5443	58814.6	12.5443	58470.5	12.5443	60066.3	12.5443	60441.4	12.5882	60227.6	12.5443	59166.2
12.5882	50569.5	12.5882	53625.1	12.5882	56027	12.5882	58617.1	12.5882	58212.6	12.5882	59995.4	12.5882	60298.3	12.6321	59787.3	12.5882	59041.3
12.6321	50523.2	12.6321	53531.2	12.6321	56126.1	12.6321	58419.6	12.6321	57954.7	12.6321	59924.6	12.6321	60155.2	12.6761	59346.9	12.6321	58916.5
12.6761	50477	12.6761	53437.4	12.6761	56225.2	12.6761	58222	12.6761	57696.8	12.6761	59853.7	12.6761	60012.1	12.72	58906.6	12.6761	58791.7
12.72	50430.7	12.72	53343.6	12.72	56324.3	12.72	58024.5	12.72	57439	12.72	59782.9	12.72	59869	12.764	58962	12.72	58666.8
12.7639	50371	12.7639	53263.4	12.7639	55838.3	12.7639	57862	12.7639	57355.9	12.7639	59528	12.7639	59772.7	12.8079	59017.4	12.7639	58543.4
12.8079	50311.4	12.8079	53183.2	12.8079	55352.2	12.8079	57699.4	12.8079	57272.9	12.8079	59273.1	12.8079	59676.5	12.8518	59072.7	12.8079	58420
12.8518	50251.7	12.8518	53103	12.8518	54866.1	12.8518	57536.9	12.8518	57189.8	12.8518	59018.3	12.8518	59580.2	12.8957	59128.1	12.8518	58296.6
12.8957	50192.1	12.8957	53022.8	12.8957	54380	12.8957	57374.4	12.8957	57106.8	12.8957	58763.4	12.8957	59484	12.9397	58849.6	12.8957	58173.2
12.9397	50350.7	12.9397	52903.6	12.9397	54455.8	12.9397	57143.6	12.9397	56957	12.9397	58647.8	12.9397	59275.1	12.9836	58571.1	12.9397	58158.3
12.9836	50509.3	12.9836	52784.3	12.9836	54531.7	12.9836	56912.8	12.9836	56807.3	12.9836	58532.2	12.9836	59066.3	13.0275	58292.6	12.9836	58143.5
13.0275	50667.9	13.0275	52665.1	13.0275	54607.6	13.0275	56682	13.0275	56657.6	13.0275	58416.7	13.0275	58857.4	13.0714	58014.1	13.0275	58128.7
13.0714	50826.5	13.0714	52545.8	13.0714	54683.5	13.0714	56451.2	13.0714	56507.9	13.0714	58301.1	13.0714	58648.6	13.1153	57786.1	13.0714	58113.8
13.1153	50612.1	13.1153	52434.7	13.1153	54666	13.1153	56561.2	13.1153	56264.7	13.1153	58025.9	13.1153	58471.1	13.1592	57558.1	13.1153	57790.2
13.1592	50397.7	13.1592	52323.6	13.1592	54648.5	13.1592	56671.2	13.1592	56021.5	13.1592	57750.7	13.1592	58293.6	13.2032	57330.1	13.1592	57466.5
13.2031	50183.2	13.2031	52212.6	13.2031	54630.9	13.2031	56781.2	13.2031	55778.3	13.2031	57475.4	13.2031	58116.1	13.2471	57102.1	13.2031	57142.8
13.247	49968.8	13.247	52101.5	13.247	54613.4	13.247	56891.3	13.247	55535.2	13.247	57200.2	13.247	57938.6	13.291	56907.4	13.247	56819.1
13.291	49591.3	13.291	52141.1	13.291	54237.9	13.291	56293.3	13.291	55428.1	13.291	57067.9	13.291	57627.9	13.3349	56712.8	13.291	56740.2
13.3348	49213.8	13.3348	52180.8	13.3348	53862.4	13.3348	55695.3	13.3348	55321.1	13.3348	56935.6	13.3348	57317.2	13.3788	56518.2	13.3348	56661.3
13.3788	48836.3	13.3788	52220.4	13.3788	53486.9	13.3788	55097.3	13.3788	55214.1	13.3788	56803.2	13.3788	57006.6	13.4227	56323.6	13.3788	56582.4
13.4227	48458.8	13.4227	52260.1	13.4227	53111.4	13.4227	54499.3	13.4227	55107.1	13.4227	56670.9	13.4227	56695.9	13.4665	56222	13.4227	56503.4
13.4665	48454.8	13.4665	51772.8	13.4665	52884.1	13.4665	54446.7	13.4665	54958.1	13.4665	56378.7	13.4665	56720.7	13.5104	56120.4	13.4665	55985.2
13.5104	48450.7	13.5104	51285.4	13.5104	52656.9	13.5104	54394.2	13.5104	54809	13.5104	56086.5	13.5104	56745.6	13.5543	56018.9	13.5104	55467
13.5543	48446.7	13.5543	50798	13.5543	52429.7	13.5543	54341.7	13.5543	54660	13.5543	55794.3	13.5543	56770.4	13.5982	55172	13.5543	54948.7
13.5982	47831.1	13.5982	50264.4	13.5982	51935.8	13.5982	53844.8	13.5982	53996.7	13.5982	55155.2	13.5982	56111.2	13.6421	54760	13.5982	54410.3
13.6421	47579.6	13.6421	50024.7	13.6421	51765.7	13.6421	53630.3	13.6421	53490.7	13.6421	54757.3	13.6421	55958.4	13.686	54588.9	13.6421	54285.6
13.686	47338.2	13.686	50094.1	13.686	51780	13.686	53556.8	13.686	53255.2	13.686	54477.9	13.686	55601.7	13.7299	54306.6	13.686	54190.9
13.7298	47039.2	13.7298	49798.9	13.7298	51507.8	13.7298	53220.2	13.7298	52987.4	13.7298	54193.4	13.7298	55288.8	13.7737	54095.2	13.7298	53872.5
13.7737	46818.9	13.7737	49950.4	13.7737	51482.9	13.7737	53052	13.7737	52738.3	13.7737	53754.3	13.7737	54985.3	13.8176	53605.9	13.7737	53787.3
13.8176	46435.8	13.8176	49409.7	13.8176	51173.9	13.8176	52748.4	13.8176	52266.4	13.8176	53732	13.8176	54598.8	13.8615	53444.6	13.8176	53556.1
13.8615	46251.1	13.8615	49135.2	13.8615	51061.4	13.8615	52479.8	13.8615	52143.7	13.8615	53444.1	13.8615	54441.9	13.9053	53171.2	13.8615	53341
13.9053	46112.1	13.9053	48924	13.9053	50735.9	13.9053	52447.5	13.9053	51778.8	13.9053	53429	13.9053	54182.2	13.9492	52802.1	13.9053	53245.9
13.9492	45800.8	13.9492	48430.8	13.9492	50434.4	13.9492	51923	13.9492	51644.3	13.9492	53175.1	13.9492	53812.1	13.9931	52653.3	13.9492	53015.1
13.9931	45672.5	13.9931	48315.1	13.9931	50228.2	13.9931	51706.2	13.9931	51450.4	13.9931	52992.6	13.9931	53652.3	14.0369	52387.9	13.9931	52592.2
14.0369	45583.8	14.0369	48043.7	14.0369	50027.2	14.0369	51343	14.0369	51261.3	14.0369	52638.1	14.0369	53619.1	14.0808	52170.8	14.0369	52304.2
14.0808	45372.4	14.0808	47775	14.0808	49739.8	14.0808	51062.9	14.0808	50962	14.0808	52210.6	14.0808	53150.4	14.1246	51903	14.0808	51966.6
14.1246	45371.9	14.1246	47375.4	14.1246	49521.2	14.1246	50623.4	14.1246	50811.6	14.1246	51919.9	14.1246	53092.3	14.1685	51716.8	14.1246	51623.4
14.1685	44888.5	14.1685	47359	14.1685	49050.5	14.1685	50504.1	14.1685	50532.4	14.1685	51735.4	14.1685	52679.3	14.2123	51511.7	14.1685	51325.1
14.2123	44662.7	14.2123	47187.9	14.2123	48810	14.2123	50256.8	14.2123	50312.7	14.2123	51549.6	14.2123	52425.9	14.2562	51352.7	14.2123	51217.3
14.2562	44277.2	14.2562	47068.4	14.2562	48428.6	14.2562	49976.2	14.2562	50021.6	14.2562	51585.2	14.2562	52217.7	14.3	51034.6	14.2562	51030.9
14.3	43904.3	14.3	47046.1	14.3	48065	14.3	49713.8	14.3	49784.3	14.3	51406.9	14.3	51838.3	14.3438	50823	14.3	50921
14.3438	43747.3	14.3438	46666.5	14.3438	47741.3	14.3438	49546	14.3438	49368.9	14.3438	51005.4	14.3438	51459.1	14.3877	50516.8	14.3438	50779.2
14.3877	43769.3	14.3877	46348.4	14.3877	47538.3	14.3877	49446.3	14.3877	49169.8	14.3877	50818.4	14.3877	51379	14.4315	50373.8	14.3877	50460.7
14.4315	43464.8	14.4315	45915.7	14.4315	47331.3	14.4315	49129.7	14.4315	49028.1	14.4315	50602.1	14.4315	50951.6	14.4754	50253.2	14.4315	50185.4
14.4754	43455.9	14.4754	45618.6	14.4754	46945	14.4754	48934.4	14.4754	48676.5	14.4754	50442.9	14.4754	50767.7	14.5192	50010.2	14.4754	50036.9
14.5192	43229.7	14.5192	45432.3	14.5192	46755	14.5192	48730.2	14.5192	48494.9	14.5192	50041.4	14.5192	50466.6	14.563	49786.3	14.5192	49691.8
14.563	42821.7	14.563	45216.9	14.563	46488.9	14.563	48314.2	14.563	48279.5	14.563	49794.9	14.563	50349.3	14.6068	49483.1	14.563	49662.3
14.6068	42868.3	14.6068	45055.7	14.6068	46466.8	14.6068	48099.4	14.6068	48064.1	14.6068	49542.6	14.6068	50350.3	14.6507	49206.2	14.6068	49317.3
14.6507	42560.9	14.6507	44854.8	14.6507	46284.8	14.6507	47743.6	14.6507	47886.4	14.6507	49157.5	14.6507	50169.6	14.6945	49076.7	14.6507	49171.8
14.6945	42434	14.6945	44667.1	14.6945	46368.6	14.6945	47799.3	14.6945	47700.4	14.6945	49296.8	14.6945	49970.6	14.7383	48914.8	14.6945	48969.8
14.7383	42174.5	14.7383	44768.9	14.7383	46164.2	14.7383	47710.5	14.7383	47432.9	14.7383	49354.9	14.7383	49868.2	14.7821	48621.8	14.7383	48810.4
14.7821	41764.5	14.7821	44603.9	14.7821	46168.9	14.7821	47734.5	14.7821	47227.8	14.7821	49257.1	14.7821	49662.1	14.8259	49329.8	14.7821	48789.7
14.8259	42417.9	14.8259	44366.2	14.8259	46178.3	14.8259	47663.9	14.8259	47540.6	14.8259	49413.2	14.8259	49886.2	14.8697	48906.3	14.8259	49060.9
14.8697	42302.2	14.8697	44302.8	14.8697	46142.2	14.8697	47665.3	14.8697	47890.3	14.8697	49314.6	14.8697	49771.8	14.9135	48648.6	14.8697	48923.6
14.9135	41709	14.9135	44151.5	14.9135	45917.7	14.9135	47678.7	14.9135	47503.9	14.9135	49092.7	14.9135	49545.9	14.9573	48609.6	14.9135	48557.7
14.9573	41950.5	14.9573	44349.8	14.9573	45784.2	14.9573	47733.6	14.9573	47344.6	14.9573	48891.6	14.9573	49627.9	15.0011	48921.2	14.9573	48628.1
15.0011	42047.4	15.0011	44208.5	15.0011	45751	15.0011	47202.5	15.0011	47439.5	15.0011	48959.6	15.0011	49454.2	15.0449	48418.6	15.0011	48567.3
15.0449	41974.1	15.0449	43883.4	15.0449	45242.2	15.0449	47537.8	15.0449	46982.5	15.0449	48794.6	15.0449	49398.2	15.0887	48714.5	15.0449	48474.6
15.0887	41553.6	15.0887	44059.2	15.0887	45665.3	15.0887	47240.7	15.0887	46997.7	15.0887	48646.3	15.0887	49447.8	15.1325	48365.8	15.0887	48285.9
15.1325	41671.2	15.1325	43841.1	15.1325	45430.6	15.1325	46886.9	15.1325	47074.3	15.1325	48516.8	15.1325	49314.8	15.1763	48393.5	15.1325	48343.4
15.1763	41812.2	15.1763	43855.6	15.1763	45506.1	15.1763	47327	15.1763	47164.8	15.1763	48423.4	15.1763	49270.7	15.2201	48437.5	15.1763	48105.1
15.2201	41520.5	15.2201	43472.9	15.2201	45304.7	15.2201	47203	15.2201	46904.3	15.2201	48471.8	15.2201	49313.7	15.2638	48252.8	15.2201	48365.7
15.2638	41666.1	15.2638	43450	15.2638	45035.2	15.2638	47201.4	15.2638	46651.8	15.2638	48468.5	15.2638	49065.1	15.3076	48093.5	15.2638	48064.8
15.3076	41381.7	15.3076	43618.1	15.3076	45542.7	15.3076	47006.3	15.3076	46902.8	15.3076	48441.8	15.3076	48950.3	15.3514	48075.4	15.3076	48284.2
15.3514	41260.9	15.3514	43543.1	15.3514	44941.5	15.3514	47099.5	15.3514	46871.1	15.3514	48109.6	15.3514	49105.8	15.3952	48259.9	15.3514	48063.1
15.3952	41162.8	15.3952	43308.7	15.3952	45326.6	15.3952	46940.7	15.3952	46616.2	15.3952	48536.1	15.3952	48976.5	15.439	48144.9	15.3952	48125.4
15.4389	41473.4	15.4389	43313.3	15.4389	44869.4	15.4389	46796.8	15.4389	46639.2	15.4389	48357	15.4389	48749.7	15.4827	48014.3	15.4389	47844.2
15.4827	41353.4	15.4827	43412.2	15.4827	44916	15.4827	46780.6	15.4827	46640.3	15.4827	48418	15.4827	48940.9	15.5265	47906.1	15.4827	47690.6
15.5265	41473.8	15.5265	43358.1	15.5265	44934.6	15.5265	46782	15.5265	46308.1	15.5265	47809.4	15.5265	49079	15.5702	48036.1	15.5265	47875.5
15.5702	41377.9	15.5702	43391.6	15.5702	44896.2	15.5702	46544.5	15.5702	46388.9	15.5702	47967.4	15.5702	48647	15.614	47687.7	15.5702	47733.7
15.614	41264.1	15.614	42876.4	15.614	44580	15.614	46553.7	15.614	46443	15.614	48046.7	15.614	48814	15.6578	47653.5	15.614	47573.5
15.6577	41147.2	15.6577	42881.2	15.6577	44814.5	15.6577	46836.9	15.6577	46264.7	15.6577	48035.7	15.6577	48658.5	15.7015	47528.3	15.6577	47456.3
15.7015	41307.1	15.7015	42977.5	15.7015	44785.8	15.7015	46352.7	15.7015	46465.7	15.7015	47939.5	15.7015	48471.1	15.7453	47772.7	15.7015	47527.3
15.7452	41183	15.7452	42775.8	15.7452	44648.8	15.7452	46462.3	15.7452	46437.1	15.7452	47859.4	15.7452	48582.2	15.789	47521.8	15.7452	47389
15.789	40907.8	15.789	42780.7	15.789	44642.5	15.789	46201.1	15.789	46222.6	15.789	47672.1	15.789	48359.1	15.8327	47520.5	15.789	47423.3
15.8327	41100	15.8327	43033.9	15.8327	44411.8	15.8327	46322	15.8327	46197.5	15.8327	47613.2	15.8327	48571.5	15.8765	47525.6	15.8327	47361.8
15.8765	41081.5	15.8765	42953.1	15.8765	44607.4	15.8765	46295.7	15.8765	45997.4	15.8765	47602.3	15.8765	48292.5	15.9202	47376.3	15.8765	47272.9
15.9202	40942.7	15.9202	43000.3	15.9202	44318.7	15.9202	46095.8	15.9202	45835	15.9202	47510.2	15.9202	48271	15.964	47302.1	15.9202	47344.1
15.9639	40990.1	15.9639	42817	15.9639	44251.8	15.9639	45947.7	15.9639	45865.9	15.9639	47683.2	15.9639	48203.2	16.0077	47213.5	15.9639	47205.9
16.0077	40880.9	16.0077	42696.7	16.0077	44550.7	16.0077	46034.2	16.0077	45822.9	16.0077	47356.1	16.0077	48161.5	16.0514	47132.7	16.0077	47314.9
16.0514	41026.9	16.0514	42652.8	16.0514	44064.7	16.0514	46159.8	16.0514	45417.2	16.0514	47245.3	16.0514	48212.9	16.0951	47236.7	16.0514	47009
16.0951	40783.1	16.0951	42568.2	16.0951	44444.4	16.0951	45916.4	16.0951	45337.8	16.0951	46994.5	16.0951	47768	16.1389	46749.3	16.0951	46896.5
16.1388	40799.3	16.1388	42491.6	16.1388	44007.7	16.1388	45836.8	16.1388	45699.8	16.1388	46858.3	16.1388	47771.5	16.1826	46752	16.1388	46760.4
16.1826	40946.1	16.1826	42568.8	16.1826	44228.8	16.1826	45666.8	16.1826	45228.7	16.1826	46734.2	16.1826	47687.1	16.2263	46586.3	16.1826	46523.8
16.2263	40570.4	16.2263	42407.4	16.2263	43787	16.2263	45262.5	16.2263	45457.8	16.2263	46802.6	16.2263	47347.1	16.27	46438.1	16.2263	46559.1
16.27	40478.6	16.27	42167.1	16.27	43883.7	16.27	45772.7	16.27	45085.2	16.27	46726.7	16.27	47409.3	16.3137	46276	16.27	46418.1
16.3137	40557.3	16.3137	42428.7	16.3137	43893.1	16.3137	45459.3	16.3137	45127.4	16.3137	46702.1	16.3137	47001.3	16.3574	46341.9	16.3137	46437
16.3574	40383	16.3574	42022	16.3574	43305	16.3574	45483.4	16.3574	44707.6	16.3574	46517.5	16.3574	47225.4	16.4011	46309.4	16.3574	46201.8
16.4011	40077.5	16.4011	41846.9	16.4011	43352	16.4011	45166.1	16.4011	44882.1	16.4011	46255.5	16.4011	47246.6	16.4448	46157.3	16.4011	46151.4
16.4448	40216.6	16.4448	42002.2	16.4448	43517.6	16.4448	45031.7	16.4448	44806.8	16.4448	46218.1	16.4448	46974.1	16.4885	46015.8	16.4448	45841.3
16.4885	40038.1	16.4885	41744.5	16.4885	43315.9	16.4885	44834.8	16.4885	44655.9	16.4885	46282.8	16.4885	46783.3	16.5322	45884.7	16.4885	45806.5
16.5322	40037.4	16.5322	41744.6	16.5322	43070.3	16.5322	44713.8	16.5322	44368.7	16.5322	46001.3	16.5322	46580.9	16.5759	45531.7	16.5322	45445
16.5759	39809.4	16.5759	41380.8	16.5759	43234.2	16.5759	44775.8	16.5759	44417.8	16.5759	45970.5	16.5759	46830.5	16.6196	45687.2	16.5759	45518.3
16.6196	39759.4	16.6196	41643.8	16.6196	42823.4	16.6196	44428.4	16.6196	44404.5	16.6196	45736.5	16.6196	46394.1	16.6633	45536.8	16.6196	45277.3
16.6633	39693.9	16.6633	41436.4	16.6633	42733.5	16.6633	44366.4	16.6633	44008.2	16.6633	45763.5	16.6633	46271.3	16.7069	45322.4	16.6633	45161.3
16.7069	39408	16.7069	41038.5	16.7069	42784.5	16.7069	44266.7	16.7069	44026.7	16.7069	45421.6	16.7069	46248.1	16.7506	44966.8	16.7069	45054.8
16.7506	39399.1	16.7506	40857.6	16.7506	42617.8	16.7506	44272.8	16.7506	44276	16.7506	45291	16.7506	46150	16.7943	45256	16.7506	44986.4
16.7943	39091.3	16.7943	41098	16.7943	42461.6	16.7943	44026.3	16.7943	43749.5	16.7943	45354.4	16.7943	46017.6	16.838	44705.8	16.7943	45005.6
16.838	39079.4	16.838	40426.3	16.838	42266.6	16.838	44035.9	16.838	43786.2	16.838	45191.6	16.838	45494.7	16.8816	44678.4	16.838	44714.6
16.8816	38955.4	16.8816	40260.6	16.8816	42323	16.8816	43619.9	16.8816	43546.7	16.8816	44935	16.8816	45432.9	16.9253	44801.5	16.8816	44558.7
16.9253	38779.5	16.9253	40555.4	16.9253	42279	16.9253	43627.7	16.9253	43130.8	16.9253	44948.4	16.9253	45294.5	16.969	44553.3	16.9253	44420.8
16.9689	38961.4	16.9689	40378.9	16.9689	41782.8	16.9689	43466.5	16.9689	43271.4	16.9689	44896.8	16.9689	45392.2	17.0126	44384.3	16.9689	44476.6
17.0126	38654	17.0126	40086.6	17.0126	41704.6	17.0126	43619.2	17.0126	43134.2	17.0126	44703.5	17.0126	45408.7	17.0563	44170.2	17.0126	44243.5
17.0563	38294.4	17.0563	40038.9	17.0563	41631.6	17.0563	43135	17.0563	43121	17.0563	44643.7	17.0563	45504.9	17.0999	44285.5	17.0563	44425.9
17.0999	38447	17.0999	39952.5	17.0999	41636.7	17.0999	43099.9	17.0999	42955.4	17.0999	44099.4	17.0999	44908.1	17.1436	44304.6	17.0999	44116.8
17.1436	38259.5	17.1436	39772.8	17.1436	41413.2	17.1436	42852.6	17.1436	42827.1	17.1436	44200.7	17.1436	44899.2	17.1872	43794.9	17.1436	44263.4
17.1872	38298.1	17.1872	39763.6	17.1872	41407	17.1872	43065.8	17.1872	42773	17.1872	44353.7	17.1872	44826.2	17.2309	44017.8	17.1872	43841.4
17.2309	38301	17.2309	39598.5	17.2309	41239.2	17.2309	42890.3	17.2309	43084.3	17.2309	43832.3	17.2309	44613	17.2745	43725.2	17.2309	43768.4
17.2745	37900.9	17.2745	39201.6	17.2745	41171.8	17.2745	42628.8	17.2745	42373.7	17.2745	44075.1	17.2745	44843.1	17.3181	43607.8	17.2745	43392.9
17.3181	38016.4	17.3181	39106.9	17.3181	41155.2	17.3181	42643.2	17.3181	42143.1	17.3181	43961.5	17.3181	44121.6	17.3618	43764.4	17.3181	43378.6
17.3618	37596.9	17.3618	39635	17.3618	41005.4	17.3618	42509.3	17.3618	41882.5	17.3618	43871.6	17.3618	44451.7	17.4054	43523.5	17.3618	43649.3
17.4054	37756.7	17.4054	39090.9	17.4054	40938.2	17.4054	42305.6	17.4054	42058.5	17.4054	43645.8	17.4054	44237	17.449	43596.2	17.4054	43669.9
17.449	37824	17.449	39099.2	17.449	40697.5	17.449	42146	17.449	42265.9	17.449	43470.4	17.449	44173.4	17.4926	43370.7	17.449	43519.2
17.4926	37534.6	17.4926	38970.8	17.4926	40805.9	17.4926	42251	17.4926	41918.2	17.4926	43479.1	17.4926	44257	17.5363	43465.3	17.4926	43180.9
17.5362	37455.9	17.5362	38820.5	17.5362	40494.3	17.5362	42407.5	17.5362	42049.4	17.5362	43418.5	17.5362	44146.3	17.5799	43154.7	17.5362	43450.1
17.5799	37363.9	17.5799	38790.4	17.5799	40562.9	17.5799	42523.1	17.5799	42137.1	17.5799	43250.3	17.5799	44167.7	17.6235	42913.6	17.5799	43313.3
17.6235	37617	17.6235	38827.6	17.6235	40460.5	17.6235	42157.2	17.6235	41920.6	17.6235	43403.9	17.6235	43925.9	17.6671	43054.1	17.6235	42990.9
17.6671	37458.3	17.6671	38849.5	17.6671	40295	17.6671	42037	17.6671	42006.9	17.6671	43387.7	17.6671	44003.8	17.7107	43158.1	17.6671	42914.9
17.7107	37298.2	17.7107	38733.4	17.7107	40324.5	17.7107	41969.7	17.7107	42026.2	17.7107	43408.7	17.7107	43946.3	17.7543	43067.9	17.7107	43002.3
17.7543	37161.3	17.7543	38746.3	17.7543	40375.3	17.7543	42021	17.7543	41627.8	17.7543	43320.6	17.7543	44009.3	17.7979	42981.3	17.7543	42910.4
17.7979	37329.6	17.7979	38665.8	17.7979	40095.1	17.7979	41884.5	17.7979	41664.5	17.7979	43045.5	17.7979	43780.7	17.8415	43051.5	17.7979	42931.2
17.8415	37244.7	17.8415	38583.7	17.8415	40124.6	17.8415	41671.2	17.8415	41552.4	17.8415	43029	17.8415	43722.5	17.8851	43134.1	17.8415	42895.2
17.8851	37176.5	17.8851	38630.8	17.8851	39972.5	17.8851	41674.5	17.8851	41515.8	17.8851	43241.3	17.8851	43535.5	17.9287	42724	17.8851	42639.8
17.9287	37178.6	17.9287	38530.4	17.9287	40190.6	17.9287	41917.5	17.9287	41457.4	17.9287	43053.9	17.9287	43724.3	17.9723	42629.9	17.9287	42608.5
17.9723	37066.4	17.9723	38404.4	17.9723	39869.8	17.9723	41648.8	17.9723	41448.5	17.9723	42746.3	17.9723	43590	18.0159	42710.9	17.9723	42623.9
18.0158	37048.5	18.0158	38476.8	18.0158	40005.6	18.0158	41656.4	18.0158	41613.8	18.0158	42956.1	18.0158	43462.3	18.0594	42686.8	18.0158	42677.1
18.0594	36864.6	18.0594	38456.2	18.0594	40037.7	18.0594	41639.5	18.0594	41188.7	18.0594	42884	18.0594	43415.1	18.103	42641.9	18.0594	42416.8
18.103	37176.7	18.103	38339.2	18.103	39899.7	18.103	41626.2	18.103	41248.7	18.103	42889.1	18.103	43268.2	18.1466	42643.6	18.103	42571.3
18.1466	36936	18.1466	38224.5	18.1466	39883.3	18.1466	41450.1	18.1466	41293.1	18.1466	42852.1	18.1466	43338.6	18.1901	42633.5	18.1466	42477.3
18.1901	37026.3	18.1901	38300	18.1901	39746.7	18.1901	41595.6	18.1901	41401.9	18.1901	42729.1	18.1901	43536.1	18.2337	42432.3	18.1901	42342.6
18.2337	37011.8	18.2337	38190.9	18.2337	39952.6	18.2337	41403.2	18.2337	41180.8	18.2337	42659.4	18.2337	43255.5	18.2773	42469.8	18.2337	42332.4
18.2772	36967.5	18.2772	38357.8	18.2772	39863.5	18.2772	41433.4	18.2772	41247.3	18.2772	42345.9	18.2772	43293.2	18.3208	42401	18.2772	42387
18.3208	36858.5	18.3208	38347	18.3208	39752.7	18.3208	41325.2	18.3208	41169.2	18.3208	42449.2	18.3208	43148.2	18.3644	42304.8	18.3208	42502.4
18.3644	36797.8	18.3644	38253.8	18.3644	39519.8	18.3644	41410.9	18.3644	40990.4	18.3644	42431.8	18.3644	42982	18.4079	42365.9	18.3644	42178.6
18.4079	36937.4	18.4079	38224.8	18.4079	39560.6	18.4079	41273.4	18.4079	41070.8	18.4079	42620	18.4079	42999.5	18.4515	42355.7	18.4079	42135.9
18.4515	36846.5	18.4515	37999.4	18.4515	39613	18.4515	41302.9	18.4515	41065.2	18.4515	42724.3	18.4515	42981.2	18.495	42242.3	18.4515	42137.8
18.495	36846.1	18.495	37987.4	18.495	39706.5	18.495	41170.1	18.495	41155.4	18.495	42280.8	18.495	42835.9	18.5386	42079.7	18.495	42149.7
18.5386	36605.3	18.5386	37839.8	18.5386	39720	18.5386	41208.2	18.5386	40733.4	18.5386	42300.3	18.5386	42872.1	18.5821	42120.3	18.5386	41678
18.5821	36644.8	18.5821	38053.6	18.5821	39505.4	18.5821	41042.1	18.5821	40875.5	18.5821	42287.5	18.5821	42830.5	18.6256	42065.6	18.5821	41830.4
18.6256	36677.7	18.6256	38186.7	18.6256	39364.8	18.6256	40647.7	18.6256	40904.9	18.6256	42087.6	18.6256	42721.7	18.6692	41847.6	18.6256	41728.2
18.6691	36514.2	18.6691	37749.7	18.6691	39323	18.6691	40776.5	18.6691	40888.6	18.6691	42042.6	18.6691	42896.1	18.7127	41925.5	18.6691	41932.2
18.7127	36313.7	18.7127	37917.7	18.7127	39212.8	18.7127	40704.8	18.7127	40736.2	18.7127	42008.2	18.7127	42830.2	18.7562	41864.2	18.7127	41629.5
18.7562	36308.7	18.7562	37642.3	18.7562	39237.6	18.7562	40626.3	18.7562	40574.2	18.7562	41682	18.7562	42559	18.7997	41395.7	18.7562	41701.6
18.7997	36373.1	18.7997	38016.5	18.7997	39205	18.7997	40891.4	18.7997	40655.1	18.7997	42124.7	18.7997	42858.1	18.8432	41743.9	18.7997	41335
18.8432	36360.5	18.8432	37626	18.8432	39065.1	18.8432	40808.3	18.8432	40370.7	18.8432	41887.1	18.8432	42617.1	18.8867	41474.4	18.8432	41592.1
18.8867	36444.6	18.8867	37899.4	18.8867	39186.2	18.8867	40624.6	18.8867	40241.9	18.8867	41876.8	18.8867	42460.9	18.9303	41578.2	18.8867	41257.5
18.9302	36163.3	18.9302	37613.9	18.9302	38927.4	18.9302	40555.9	18.9302	40273.4	18.9302	41806.8	18.9302	42235.9	18.9738	41454.8	18.9302	41272.1
18.9737	36198.8	18.9737	37276.1	18.9737	39014.7	18.9737	40393	18.9737	40223.6	18.9737	41487.8	18.9737	42359.3	19.0173	41262.3	18.9737	41247.9
19.0173	36128.9	19.0173	37410.5	19.0173	38651.6	19.0173	40236.9	19.0173	40215	19.0173	41838.4	19.0173	42280.4	19.0608	41233.2	19.0173	41152.2
19.0607	36275	19.0607	37440.5	19.0607	38809.5	19.0607	40269.9	19.0607	40128.5	19.0607	41433.1	19.0607	42212.2	19.1043	41396.2	19.0607	41051.3
19.1042	35873.4	19.1042	37353.3	19.1042	38565.9	19.1042	40364.1	19.1042	40203.5	19.1042	41387.4	19.1042	42096.7	19.1477	41199.5	19.1042	41106.8
19.1477	35965.8	19.1477	37168.1	19.1477	38558.3	19.1477	40486.3	19.1477	40203	19.1477	41388.7	19.1477	41931.2	19.1912	41114.4	19.1477	40930.6
19.1912	35975.5	19.1912	37262.9	19.1912	38311.3	19.1912	40295.4	19.1912	39824.6	19.1912	41445.2	19.1912	41765.3	19.2347	40505.9	19.1912	40919.3
19.2347	35785.2	19.2347	36986.8	19.2347	38677.5	19.2347	40181.7	19.2347	39487.9	19.2347	41470.8	19.2347	41607	19.2782	40962.6	19.2347	40792.3
19.2782	35593.1	19.2782	37477.6	19.2782	38399.5	19.2782	39831.8	19.2782	39489.7	19.2782	41121.3	19.2782	41554.4	19.3217	40897.9	19.2782	40672.2
19.3217	35510.2	19.3217	36937.4	19.3217	38408.4	19.3217	39829.6	19.3217	39627.3	19.3217	41150.7	19.3217	41504.9	19.3651	40541.3	19.3217	40534.2
19.3651	35725.1	19.3651	36678.3	19.3651	38189.8	19.3651	40033.9	19.3651	39454.9	19.3651	40943.2	19.3651	41591.7	19.4086	40770.6	19.3651	40832.8
19.4086	35546.2	19.4086	36714.9	19.4086	38315.1	19.4086	39860.5	19.4086	39569.5	19.4086	40782.6	19.4086	41339.7	19.4521	40765.4	19.4086	40445.6
19.4521	35639.4	19.4521	36826.3	19.4521	38173.6	19.4521	39362.1	19.4521	39461.2	19.4521	40789.1	19.4521	41323.1	19.4955	40450.6	19.4521	40310.4
19.4955	35208.8	19.4955	36905.3	19.4955	38048.3	19.4955	39422.7	19.4955	38995.3	19.4955	40815.9	19.4955	41227.4	19.539	40304	19.4955	40183.7
19.539	35541.6	19.539	36581.7	19.539	38326.6	19.539	39412.1	19.539	39131.6	19.539	40774.1	19.539	41012.5	19.5824	40178.4	19.539	40396
19.5824	35045.7	19.5824	36509.8	19.5824	37625.8	19.5824	39477.6	19.5824	39067.8	19.5824	40473.8	19.5824	41222.5	19.6259	40535.2	19.5824	40354.4
19.6259	35080.1	19.6259	36376.6	19.6259	38088.7	19.6259	39289.7	19.6259	39209.2	19.6259	40353.4	19.6259	41091.8	19.6693	40237.5	19.6259	39907.2
19.6693	35301.2	19.6693	36242.6	19.6693	37945.4	19.6693	39433.8	19.6693	38923.5	19.6693	40305.9	19.6693	40953.9	19.7128	40088	19.6693	40054.5
19.7128	35029.7	19.7128	36581.7	19.7128	37602.2	19.7128	39454.6	19.7128	38993.6	19.7128	40504.4	19.7128	40832	19.7562	40035.4	19.7128	40042.7
19.7562	35112.3	19.7562	36326.8	19.7562	37445.9	19.7562	39032.8	19.7562	38850.4	19.7562	40468.4	19.7562	40726.8	19.7996	39968.6	19.7562	39965.2
19.7996	34787.2	19.7996	36112	19.7996	37287.5	19.7996	39035.2	19.7996	39009.7	19.7996	39875	19.7996	40885	19.8431	39752	19.7996	39723.3
19.8431	34940.9	19.8431	36160.7	19.8431	37393.6	19.8431	38884.2	19.8431	38556.2	19.8431	40189	19.8431	40790	19.8865	39878.8	19.8431	39291.9
19.8865	34630.4	19.8865	35861.6	19.8865	37337.2	19.8865	38854.9	19.8865	38493.5	19.8865	40157.9	19.8865	40900.6	19.9299	39555.5	19.8865	39459.2
19.9299	34433.1	19.9299	35825.3	19.9299	37413.7	19.9299	38863.3	19.9299	38478.9	19.9299	40305.1	19.9299	40332.3	19.9733	39668.1	19.9299	39335.2
19.9733	34594.6	19.9733	35740.2	19.9733	37379.1	19.9733	38807	19.9733	38276.1	19.9733	39671.4	19.9733	40674.8	20.0168	39581.3	19.9733	39627.2
20.0167	34418.4	20.0167	35798.1	20.0167	37127.3	20.0167	38567.4	20.0167	38654	20.0167	39567	20.0167	40467.2	20.0602	39488.7	20.0167	39380
20.0602	34508.2	20.0602	35637.6	20.0602	37030.1	20.0602	38913.7	20.0602	38498.3	20.0602	39772.8	20.0602	40443.6	20.1036	39591.2	20.0602	39508.1
20.1036	34177.6	20.1036	35777.6	20.1036	36863.9	20.1036	38511.3	20.1036	38383.9	20.1036	39850.2	20.1036	40095.6	20.147	39396.8	20.1036	39040.7
20.147	34212.9	20.147	35382.5	20.147	36815.3	20.147	38600.5	20.147	38232.6	20.147	39676	20.147	40298.7	20.1904	39402.2	20.147	39165.6
20.1904	34048.6	20.1904	35669	20.1904	36800.4	20.1904	38467.2	20.1904	38345	20.1904	39648.8	20.1904	40113.1	20.2338	39340.3	20.1904	39366.4
20.2338	34034.1	20.2338	35522.6	20.2338	36842.1	20.2338	38463.3	20.2338	38227.8	20.2338	39525.6	20.2338	40200.8	20.2772	39243.6	20.2338	39254.9
20.2772	34135.2	20.2772	35445.6	20.2772	36835.7	20.2772	38207.3	20.2772	38150.3	20.2772	39582.6	20.2772	40049.8	20.3206	39266.1	20.2772	39148.9
20.3206	34133.2	20.3206	35239	20.3206	36782.8	20.3206	38276.5	20.3206	38055.8	20.3206	39502.8	20.3206	40015.2	20.3639	39059.7	20.3206	39032.1
20.3639	33899.4	20.3639	35347.4	20.3639	36674.7	20.3639	38326.5	20.3639	37928.7	20.3639	39478.7	20.3639	39921.1	20.4073	39100.1	20.3639	39166
20.4073	33935.9	20.4073	35249.2	20.4073	36698	20.4073	38191	20.4073	37990	20.4073	39441.9	20.4073	39856.9	20.4507	39147.1	20.4073	38882.9
20.4507	33922.4	20.4507	35186.8	20.4507	36591.5	20.4507	38265.4	20.4507	37877.3	20.4507	39349.5	20.4507	39719.1	20.4941	39139.1	20.4507	39001.3
20.4941	33802.8	20.4941	35064.2	20.4941	36372.3	20.4941	38274.5	20.4941	37965.7	20.4941	39335.7	20.4941	39864.2	20.5374	39061.1	20.4941	39115
20.5374	33865.3	20.5374	35072.2	20.5374	36591.9	20.5374	38157.4	20.5374	37725.8	20.5374	39348.2	20.5374	39876.4	20.5808	39150.8	20.5374	39012.3
20.5808	33654	20.5808	35147.1	20.5808	36560.6	20.5808	37895.3	20.5808	37801.7	20.5808	39173.1	20.5808	39822.8	20.6242	38972.4	20.5808	38799.3
20.6242	33750	20.6242	35141.6	20.6242	36517.2	20.6242	37901.6	20.6242	37832.6	20.6242	39159.4	20.6242	39858.9	20.6675	38956.5	20.6242	38745.8
20.6675	33611.7	20.6675	35163.1	20.6675	36463.5	20.6675	37963.6	20.6675	37700.7	20.6675	39038.3	20.6675	39691.1	20.7109	38852.9	20.6675	38661.2
20.7109	33558.2	20.7109	35059.1	20.7109	36473	20.7109	37838.4	20.7109	37617.4	20.7109	39099.1	20.7109	39468.2	20.7542	38747	20.7109	38746
20.7542	33661.7	20.7542	34937	20.7542	36263	20.7542	37860	20.7542	37592.2	20.7542	39070.3	20.7542	39446.9	20.7976	38785.3	20.7542	38612.8
20.7976	33669.8	20.7976	35030.2	20.7976	36189.9	20.7976	37941	20.7976	37756.7	20.7976	38919.9	20.7976	39431.3	20.8409	38658.4	20.7976	38593.6
20.8409	33666.5	20.8409	34836.9	20.8409	36275.6	20.8409	37776.3	20.8409	37534.6	20.8409	38884.8	20.8409	39307	20.8843	38695	20.8409	38474
20.8842	33577	20.8842	35013.2	20.8842	36443.1	20.8842	37641.6	20.8842	37421.5	20.8842	38799.4	20.8842	39393.1	20.9276	38605.8	20.8842	38473.9
20.9276	33549.9	20.9276	34928.6	20.9276	36205.9	20.9276	37798.9	20.9276	37482.7	20.9276	38856.6	20.9276	39289.3	20.9709	38628.8	20.9276	38375.1
20.9709	33605.3	20.9709	34960.6	20.9709	36235.1	20.9709	37774.8	20.9709	37541	20.9709	38676	20.9709	39222.8	21.0142	38576.6	20.9709	38440.2
21.0142	33570.6	21.0142	34808.3	21.0142	36084.9	21.0142	37773.8	21.0142	37497.7	21.0142	38696.2	21.0142	39404.5	21.0576	38484.7	21.0142	38482
21.0575	33600.2	21.0575	34748.7	21.0575	36082.5	21.0575	37635.1	21.0575	37424.2	21.0575	38667.6	21.0575	39240.4	21.1009	38484.8	21.0575	38459.9
21.1009	33644.4	21.1009	34786.4	21.1009	36067.9	21.1009	37758.6	21.1009	37154.4	21.1009	38697.6	21.1009	39395.2	21.1442	38397.4	21.1009	38430.5
21.1442	33477.3	21.1442	34690.9	21.1442	36050.3	21.1442	37573.4	21.1442	37182.8	21.1442	38598.6	21.1442	39203	21.1875	38309.9	21.1442	38383.9
21.1875	33310.1	21.1875	34595.3	21.1875	36032.7	21.1875	37388.2	21.1875	37211.3	21.1875	38499.7	21.1875	39010.7	21.2308	38306.6	21.1875	38337.2
21.2308	33374	21.2308	34621.1	21.2308	36006.6	21.2308	37451	21.2308	37142.1	21.2308	38526.5	21.2308	38969.7	21.2741	38303.4	21.2308	38229.2
21.2741	33437.8	21.2741	34646.9	21.2741	35980.4	21.2741	37513.9	21.2741	37072.9	21.2741	38553.4	21.2741	38928.8	21.3174	38251.5	21.2741	38121.2
21.3174	33387	21.3174	34587.9	21.3174	35898.9	21.3174	37458.4	21.3174	37067.6	21.3174	38459.4	21.3174	38932.2	21.3607	38199.5	21.3174	38101.6
21.3607	33336.2	21.3607	34528.9	21.3607	35817.4	21.3607	37402.9	21.3607	37062.3	21.3607	38365.4	21.3607	38935.6	21.404	38132.8	21.3607	38082
21.404	33294.7	21.404	34495.9	21.404	35726.6	21.404	37416.1	21.404	36945.6	21.404	38354.7	21.404	38864.7	21.4473	38066	21.404	38002.7
21.4473	33253.3	21.4473	34463	21.4473	35635.9	21.4473	37429.2	21.4473	36828.8	21.4473	38344.1	21.4473	38793.7	21.4906	38009.8	21.4473	37923.5
21.4905	33211.4	21.4905	34433.7	21.4905	35658.1	21.4905	37263.1	21.4905	36852.5	21.4905	38301.5	21.4905	38790	21.5338	37953.7	21.4905	37922.2
21.5338	33169.4	21.5338	34404.4	21.5338	35680.3	21.5338	37096.9	21.5338	36876.3	21.5338	38259	21.5338	38786.3	21.5771	37883.2	21.5338	37921
21.5771	33157.1	21.5771	34404.8	21.5771	35637.6	21.5771	37102.1	21.5771	36772.8	21.5771	38175.5	21.5771	38615.1	21.6204	37812.7	21.5771	37831.2
21.6204	33144.7	21.6204	34405.1	21.6204	35595	21.6204	37107.3	21.6204	36669.3	21.6204	38091.9	21.6204	38443.8	21.6636	37825	21.6204	37741.4
21.6636	33045.5	21.6636	34340.4	21.6636	35570.5	21.6636	37037.3	21.6636	36643.3	21.6636	38054.8	21.6636	38410.5	21.7069	37837.2	21.6636	37711.1
21.7069	32946.3	21.7069	34275.7	21.7069	35546	21.7069	36967.4	21.7069	36617.3	21.7069	38017.6	21.7069	38377.2	21.7502	37710.1	21.7069	37680.8
21.7502	32948.2	21.7502	34239.4	21.7502	35466.1	21.7502	36915.3	21.7502	36650.1	21.7502	37961.1	21.7502	38403.9	21.7934	37582.9	21.7502	37545.4
21.7934	32950.1	21.7934	34203.1	21.7934	35386.2	21.7934	36863.2	21.7934	36682.9	21.7934	37904.7	21.7934	38430.5	21.8367	37568.3	21.7934	37410.1
21.8366	32837.5	21.8366	34118.1	21.8366	35363.1	21.8366	36801.2	21.8366	36584.8	21.8366	37848.2	21.8366	38363	21.8799	37553.6	21.8366	37411
21.8799	32724.9	21.8799	34033.1	21.8799	35340	21.8799	36739.1	21.8799	36486.7	21.8799	37791.6	21.8799	38295.4	21.9231	37456.8	21.8799	37411.9
21.9231	32714	21.9231	34032.5	21.9231	35181.4	21.9231	36679.9	21.9231	36412	21.9231	37669.9	21.9231	38287.1	21.9664	37360	21.9231	37304.3
21.9664	32703.1	21.9664	34031.9	21.9664	35022.7	21.9664	36620.7	21.9664	36337.3	21.9664	37548.1	21.9664	38278.8	22.0096	37353.7	21.9664	37196.7
22.0096	32602.3	22.0096	33899.3	22.0096	34998.9	22.0096	36574.6	22.0096	36320.5	22.0096	37477.5	22.0096	38125.3	22.0528	37347.4	22.0096	37142.1
22.0528	32501.4	22.0528	33766.6	22.0528	34975.3	22.0528	36528.4	22.0528	36303.7	22.0528	37407	22.0528	37971.7	22.0961	37279.8	22.0528	37087.5
22.0961	32431.5	22.0961	33666.4	22.0961	34907.5	22.0961	36436.9	22.0961	36190.9	22.0961	37377.7	22.0961	37953	22.1393	37212.3	22.0961	37104.1
22.1393	32361.6	22.1393	33566.3	22.1393	34839.8	22.1393	36345.4	22.1393	36078.1	22.1393	37348.3	22.1393	37934.3	22.1825	37175.3	22.1393	37120.7
22.1825	32240.5	22.1825	33568.2	22.1825	34836.1	22.1825	36314.9	22.1825	36044.2	22.1825	37345.8	22.1825	37873.4	22.2257	37138.4	22.1825	37030.1
22.2257	32119.5	22.2257	33570.2	22.2257	34832.5	22.2257	36284.5	22.2257	36010.3	22.2257	37343.3	22.2257	37812.4	22.2689	37065.9	22.2257	36939.4
22.2689	32167.4	22.2689	33496.8	22.2689	34796.6	22.2689	36210.2	22.2689	35941.9	22.2689	37249.7	22.2689	37763	22.3121	36993.5	22.2689	36868.1
22.3121	32215.3	22.3121	33423.4	22.3121	34760.6	22.3121	36136	22.3121	35873.5	22.3121	37156	22.3121	37713.6	22.3553	36939.9	22.3121	36796.8
22.3553	32114.1	22.3553	33335.5	22.3553	34635.6	22.3553	36066.6	22.3553	35824.6	22.3553	37185.4	22.3553	37747.7	22.3985	36886.2	22.3553	36744.5
22.3985	32012.8	22.3985	33247.6	22.3985	34510.6	22.3985	35997.2	22.3985	35775.7	22.3985	37214.9	22.3985	37781.7	22.4417	36821	22.3985	36692.2
22.4417	31916.7	22.4417	33228.2	22.4417	34425.8	22.4417	35979.3	22.4417	35729.6	22.4417	37100.2	22.4417	37615.8	22.4849	36755.7	22.4417	36586.3
22.4849	31820.6	22.4849	33208.7	22.4849	34341	22.4849	35961.4	22.4849	35683.4	22.4849	36985.4	22.4849	37449.8	22.5281	36700.9	22.4849	36480.5
22.528	31818.9	22.528	33167.7	22.528	34319.1	22.528	35909.2	22.528	35570.1	22.528	36912.2	22.528	37348.7	22.5712	36646.1	22.528	36474.2
22.5712	31817.2	22.5712	33126.7	22.5712	34297.1	22.5712	35856.9	22.5712	35456.8	22.5712	36839.1	22.5712	37247.7	22.6144	36568.7	22.5712	36468
22.6144	31789.6	22.6144	33108.4	22.6144	34284.7	22.6144	35803.8	22.6144	35499.1	22.6144	36799.9	22.6144	37238.5	22.6576	36491.2	22.6144	36451.6
22.6576	31762	22.6576	33090.2	22.6576	34272.4	22.6576	35750.8	22.6576	35541.5	22.6576	36760.8	22.6576	37229.3	22.7007	36459.9	22.6576	36435.2
22.7007	31744.8	22.7007	32981.9	22.7007	34223.7	22.7007	35729.3	22.7007	35410.8	22.7007	36630.4	22.7007	37199.8	22.7439	36428.6	22.7007	36363.6
22.7439	31727.7	22.7439	32873.6	22.7439	34175.1	22.7439	35707.8	22.7439	35280	22.7439	36500	22.7439	37170.3	22.7871	36391	22.7439	36292
22.787	31680.1	22.787	32899.6	22.787	34095.6	22.787	35701.7	22.787	35237.1	22.787	36538.4	22.787	37082.2	22.8302	36353.5	22.787	36265
22.8302	31632.6	22.8302	32925.6	22.8302	34016.1	22.8302	35695.6	22.8302	35194.3	22.8302	36577	22.8302	36994	22.8733	36335.6	22.8302	36238.1
22.8733	31536.7	22.8733	32857.7	22.8733	33994.9	22.8733	35594.8	22.8733	35168.9	22.8733	36522.5	22.8733	36967.7	22.9165	36317.6	22.8733	36119.1
22.9165	31440.7	22.9165	32789.7	22.9165	33973.6	22.9165	35493.9	22.9165	35143.5	22.9165	36468	22.9165	36941.3	22.9596	36277.7	22.9165	36000.1
22.9596	31451.1	22.9596	32655.5	22.9596	33804.5	22.9596	35335.5	22.9596	35092	22.9596	36384	22.9596	36952.7	23.0028	36237.8	22.9596	36034.4
23.0027	31461.6	23.0027	32521.2	23.0027	33635.4	23.0027	35177.1	23.0027	35040.6	23.0027	36300	23.0027	36964.1	23.0459	36122.7	23.0027	36068.7
23.0459	31375.1	23.0459	32520.9	23.0459	33701.6	23.0459	35280.3	23.0459	34973.4	23.0459	36309.7	23.0459	36869.8	23.089	36007.6	23.0459	35927.3
23.089	31288.6	23.089	32520.7	23.089	33768	23.089	35383.6	23.089	34906.2	23.089	36319.4	23.089	36775.5	23.1321	35970	23.089	35785.8
23.1321	31345.7	23.1321	32526	23.1321	33616.9	23.1321	35312.9	23.1321	34912.4	23.1321	36278.6	23.1321	36688.5	23.1752	35932.5	23.1321	35760.8
23.1752	31402.8	23.1752	32531.3	23.1752	33465.7	23.1752	35242.2	23.1752	34918.7	23.1752	36237.9	23.1752	36601.5	23.2184	35931.3	23.1752	35735.8
23.2183	31333.5	23.2183	32449	23.2183	33546.1	23.2183	35149.2	23.2183	34854.3	23.2183	36225.3	23.2183	36594.6	23.2615	35930	23.2183	35717
23.2614	31264.2	23.2614	32366.7	23.2614	33626.5	23.2614	35056.2	23.2614	34790	23.2614	36212.8	23.2614	36587.7	23.3046	35916.8	23.2614	35698.1
23.3045	31221.9	23.3045	32320.2	23.3045	33483.7	23.3045	35066.4	23.3045	34812.1	23.3045	36103.6	23.3045	36508.6	23.3477	35903.5	23.3045	35613.8
23.3477	31179.5	23.3477	32273.6	23.3477	33340.7	23.3477	35076.6	23.3477	34834.2	23.3477	35994.3	23.3477	36429.6	23.3908	35760.4	23.3477	35529.4
23.3907	31088.3	23.3907	32242.1	23.3907	33328	23.3907	35091.4	23.3907	34802.7	23.3907	35970.3	23.3907	36434	23.4338	35617.3	23.3907	35568
23.4338	30997	23.4338	32210.6	23.4338	33315.4	23.4338	35106.2	23.4338	34771.2	23.4338	35946.3	23.4338	36438.4	23.4769	35609.3	23.4338	35606.8
23.4769	31002.7	23.4769	32184.3	23.4769	33325.2	23.4769	35065.3	23.4769	34661.6	23.4769	35885.9	23.4769	36393.1	23.52	35601.2	23.4769	35555.8
23.52	31008.5	23.52	32158	23.52	33335.1	23.52	35024.3	23.52	34552	23.52	35825.5	23.52	36347.8	23.5631	35570.9	23.52	35504.8
23.5631	30940.9	23.5631	32053.7	23.5631	33248.4	23.5631	34957.5	23.5631	34585.4	23.5631	35767.3	23.5631	36280	23.6062	35540.5	23.5631	35378.7
23.6061	30873.2	23.6061	31949.3	23.6061	33161.6	23.6061	34890.7	23.6061	34618.8	23.6061	35709	23.6061	36212.2	23.6492	35454.2	23.6061	35252.6
23.6492	30864.5	23.6492	31988.6	23.6492	33209.8	23.6492	34739.5	23.6492	34596.3	23.6492	35763.4	23.6492	36203.8	23.6923	35395.6	23.6492	35296.9
23.6923	30790.4	23.6923	31990.7	23.6923	33199	23.6923	34668	23.6923	34485.1	23.6923	35725.2	23.6923	36124.8	23.7353	35362.7	23.6923	35296.6
23.7353	30788.1	23.7353	31931.2	23.7353	33132.8	23.7353	34683.1	23.7353	34407	23.7353	35621.2	23.7353	36049.3	23.7784	35329.8	23.7353	35250.3
23.7784	30785.9	23.7784	31871.7	23.7784	33066.5	23.7784	34697.7	23.7784	34328.9	23.7784	35517	23.7784	35973.8	23.8214	35309.2	23.7784	35204
23.8214	30778.2	23.8214	31844.2	23.8214	33029.1	23.8214	34650.8	23.8214	34244.6	23.8214	35497.7	23.8214	35890.3	23.8645	35288.5	23.8214	35207.1
23.8645	30770.6	23.8645	31816.8	23.8645	32991.7	23.8645	34603.9	23.8645	34160.2	23.8645	35478.4	23.8645	35806.8	23.9075	35229.4	23.8645	35209.9
23.9075	30714.8	23.9075	31795	23.9075	32954.8	23.9075	34522.1	23.9075	34173.6	23.9075	35382.6	23.9075	35783.8	23.9506	35170.3	23.9075	35114.6
23.9505	30658.9	23.9505	31773.2	23.9505	32917.9	23.9505	34439.9	23.9505	34186.9	23.9505	35286.4	23.9505	35760.8	23.9936	35116.8	23.9505	35018.6
23.9936	30608.2	23.9936	31765.5	23.9936	32884.9	23.9936	34395.8	23.9936	34126.9	23.9936	35277.5	23.9936	35768.3	24.0366	35063.4	23.9936	34972
24.0366	30557.5	24.0366	31757.8	24.0366	32851.9	24.0366	34351.7	24.0366	34066.6	24.0366	35268.6	24.0366	35775.9	24.0796	35031.3	24.0366	34925.3
24.0796	30514.7	24.0796	31677.6	24.0796	32811.8	24.0796	34374.3	24.0796	34065.2	24.0796	35244.7	24.0796	35709.8	24.1227	34999	24.0796	34871
24.1226	30471.9	24.1226	31597.2	24.1226	32771.7	24.1226	34396.3	24.1226	34063.5	24.1226	35220.8	24.1226	35643.7	24.1657	34945.9	24.1226	34816.8
24.1656	30425.2	24.1656	31536.8	24.1656	32731.5	24.1656	34314.6	24.1656	34018.2	24.1656	35184.4	24.1656	35566	24.2087	34892.8	24.1656	34798.8
24.2087	30378.5	24.2087	31476.4	24.2087	32691.3	24.2087	34232.8	24.2087	33972.9	24.2087	35147.9	24.2087	35488.1	24.2517	34855.2	24.2087	34780.6
24.2517	30386.2	24.2517	31459.2	24.2517	32643.3	24.2517	34183.4	24.2517	33901.4	24.2517	35071.3	24.2517	35473	24.2947	34817.5	24.2517	34718.3
24.2947	30393.8	24.2947	31441.9	24.2947	32595.2	24.2947	34134	24.2947	33829.6	24.2947	34994.5	24.2947	35457.9	24.3377	34784.8	24.2947	34655.8
24.3377	30365.5	24.3377	31405	24.3377	32561.7	24.3377	34075.6	24.3377	33798.1	24.3377	34997.4	24.3377	35417.5	24.3807	34752.1	24.3377	34599.8
24.3806	30337.2	24.3806	31368.1	24.3806	32528.2	24.3806	34017.2	24.3806	33766.6	24.3806	35000.1	24.3806	35377.1	24.4236	34704.6	24.3806	34543.7
24.4236	30262.4	24.4236	31343.2	24.4236	32479.3	24.4236	34005.1	24.4236	33718.5	24.4236	34923.7	24.4236	35350.4	24.4666	34657	24.4236	34523.1
24.4666	30187.3	24.4666	31318.2	24.4666	32430.3	24.4666	33992.9	24.4666	33670.4	24.4666	34847	24.4666	35323.8	24.5096	34642.5	24.4666	34502.4
24.5096	30152.2	24.5096	31271.1	24.5096	32435.3	24.5096	33890.6	24.5096	33627.4	24.5096	34770.7	24.5096	35250	24.5526	34598.2	24.5096	34441.4
24.5526	30169.1	24.5526	31248.5	24.5526	32411.3	24.5526	33844.8	24.5526	33602.9	24.5526	34846.6	24.5526	35265.2	24.5955	34547.6	24.5526	34448.4
24.5955	30139.8	24.5955	31212.9	24.5955	32381.3	24.5955	33822.9	24.5955	33591.4	24.5955	34785	24.5955	35195.9	24.6385	34497	24.5955	34391.5
24.6385	30110.4	24.6385	31177.3	24.6385	32351.3	24.6385	33801	24.6385	33580	24.6385	34723.5	24.6385	35126.7	24.6815	34446.3	24.6385	34334.6
24.6814	30081.1	24.6814	31141.7	24.6814	32321.4	24.6814	33779.1	24.6814	33568.5	24.6814	34662	24.6814	35057.4	24.7244	34395.7	24.6814	34277.6
24.7244	30051.8	24.7244	31106.1	24.7244	32291.4	24.7244	33757.2	24.7244	33557	24.7244	34600.4	24.7244	34988.2	24.7674	34369	24.7244	34220.7
24.7673	30006.1	24.7673	31046	24.7673	32230.2	24.7673	33687	24.7673	33474.1	24.7673	34515.8	24.7673	34961.1	24.8103	34342.3	24.7673	34171.5
24.8103	29960.5	24.8103	30986	24.8103	32169	24.8103	33616.7	24.8103	33391.2	24.8103	34431.1	24.8103	34934.1	24.8532	34315.6	24.8103	34122.3
24.8532	29914.8	24.8532	30925.9	24.8532	32107.9	24.8532	33546.4	24.8532	33308.2	24.8532	34346.4	24.8532	34907	24.8962	34288.9	24.8532	34073
24.8961	29869.2	24.8961	30865.8	24.8961	32046.7	24.8961	33476.1	24.8961	33225.2	24.8961	34261.7	24.8961	34880	24.9391	34239	24.8961	34023.8
24.9391	29809.5	24.9391	30815.7	24.9391	31995.4	24.9391	33454.4	24.9391	33180.9	24.9391	34278.6	24.9391	34802.8	24.982	34189	24.9391	33976.7
24.982	29749.9	24.982	30765.6	24.982	31944.2	24.982	33432.7	24.982	33136.6	24.982	34295.6	24.982	34725.7	25.0249	34139.1	24.982	33929.6
25.0249	29690.3	25.0249	30715.6	25.0249	31893	25.0249	33411	25.0249	33092.3	25.0249	34312.5	25.0249	34648.6	25.0678	34089.1	25.0249	33882.5
25.0678	29630.6	25.0678	30665.5	25.0678	31841.7	25.0678	33389.2	25.0678	33048	25.0678	34329.4	25.0678	34571.4	25.1107	34024.9	25.0678	33835.4
25.1107	29577.8	25.1107	30627.8	25.1107	31827	25.1107	33336.3	25.1107	33006	25.1107	34266.3	25.1107	34583.8	25.1536	33960.7	25.1107	33790.4
25.1536	29525.1	25.1536	30590	25.1536	31812.2	25.1536	33283.4	25.1536	32963.9	25.1536	34203.1	25.1536	34596.2	25.1965	33896.5	25.1536	33745.4
25.1965	29472.3	25.1965	30552.3	25.1965	31797.4	25.1965	33230.5	25.1965	32921.9	25.1965	34139.9	25.1965	34608.7	25.2395	33832.3	25.1965	33700.4
25.2394	29419.5	25.2394	30514.6	25.2394	31782.6	25.2394	33177.6	25.2394	32879.9	25.2394	34076.8	25.2394	34621.1	25.2823	33821.3	25.2394	33655.4
25.2823	29411.6	25.2823	30484	25.2823	31715	25.2823	33154.9	25.2823	32833.7	25.2823	34052.1	25.2823	34518.1	25.3252	33810.2	25.2823	33631.1
25.3252	29403.7	25.3252	30453.5	25.3252	31647.3	25.3252	33132.3	25.3252	32787.5	25.3252	34027.4	25.3252	34415.1	25.3681	33799.2	25.3252	33606.8
25.3681	29395.7	25.3681	30422.9	25.3681	31579.6	25.3681	33109.7	25.3681	32741.3	25.3681	34002.8	25.3681	34312.1	25.411	33788.1	25.3681	33582.5
25.411	29387.8	25.411	30392.3	25.411	31511.9	25.411	33087.1	25.411	32695.1	25.411	33978.1	25.411	34209	25.4538	33717.7	25.411	33558.2
25.4538	29337.6	25.4538	30347.3	25.4538	31487.2	25.4538	33042.8	25.4538	32655.8	25.4538	33945.5	25.4538	34227.3	25.4967	33647.2	25.4538	33519.2
25.4967	29287.4	25.4967	30302.3	25.4967	31462.7	25.4967	32998.5	25.4967	32616.5	25.4967	33912.9	25.4967	34245.7	25.5396	33576.7	25.4967	33480.1
25.5396	29237.1	25.5396	30257.2	25.5396	31438.1	25.5396	32954.2	25.5396	32577.2	25.5396	33880.4	25.5396	34264	25.5824	33506.3	25.5396	33441.1
25.5824	29186.9	25.5824	30212.2	25.5824	31413.5	25.5824	32910	25.5824	32537.9	25.5824	33847.8	25.5824	34282.4	25.6253	33460.5	25.5824	33402.1
25.6253	29154.2	25.6253	30181	25.6253	31355.7	25.6253	32868.3	25.6253	32526	25.6253	33758.4	25.6253	34221.9	25.6681	33414.7	25.6253	33337.5
25.6681	29121.4	25.6681	30149.9	25.6681	31298	25.6681	32826.6	25.6681	32514.1	25.6681	33669	25.6681	34161.5	25.711	33368.9	25.6681	33272.8
25.711	29088.7	25.711	30118.8	25.711	31240.3	25.711	32784.9	25.711	32502.2	25.711	33579.6	25.711	34101	25.7538	33323.1	25.711	33208.2
25.7538	29056	25.7538	30087.7	25.7538	31182.5	25.7538	32743.2	25.7538	32490.4	25.7538	33490.2	25.7538	34040.6	25.7966	33312.4	25.7538	33143.5
25.7966	29037.6	25.7966	30048.9	25.7966	31152.7	25.7966	32705.9	25.7966	32432.2	25.7966	33482.4	25.7966	34008.8	25.8395	33301.7	25.7966	33120.3
25.8394	29019.3	25.8394	30010.1	25.8394	31122.9	25.8394	32668.6	25.8394	32374	25.8394	33474.7	25.8394	33977.1	25.8823	33290.9	25.8394	33097
25.8823	29000.9	25.8823	29971.2	25.8823	31093.2	25.8823	32631.3	25.8823	32315.9	25.8823	33466.9	25.8823	33945.3	25.9251	33280.2	25.8823	33073.8
25.9251	28982.6	25.9251	29932.4	25.9251	31063.4	25.9251	32593.9	25.9251	32257.7	25.9251	33459.2	25.9251	33913.6	25.9679	33250	25.9251	33050.6
25.9679	28968.6	25.9679	29904.7	25.9679	31047.6	25.9679	32560.1	25.9679	32235.3	25.9679	33406.2	25.9679	33818.1	26.0107	33219.8	25.9679	33021.9
26.0107	28954.7	26.0107	29877	26.0107	31031.9	26.0107	32526.2	26.0107	32212.9	26.0107	33353.2	26.0107	33722.7	26.0535	33189.6	26.0107	32993.2
26.0535	28940.7	26.0535	29849.4	26.0535	31016.1	26.0535	32492.3	26.0535	32190.5	26.0535	33300.2	26.0535	33627.3	26.0963	33159.4	26.0535	32964.5
26.0963	28926.8	26.0963	29821.7	26.0963	31000.4	26.0963	32458.5	26.0963	32168.1	26.0963	33247.2	26.0963	33531.8	26.1391	33112.1	26.0963	32935.8
26.1391	28876	26.1391	29780.5	26.1391	30963.1	26.1391	32409.6	26.1391	32133.3	26.1391	33200.4	26.1391	33523.6	26.1819	33064.8	26.1391	32898.8
26.1819	28825.3	26.1819	29739.3	26.1819	30925.8	26.1819	32360.8	26.1819	32098.5	26.1819	33153.7	26.1819	33515.5	26.2247	33017.6	26.1819	32861.8
26.2247	28774.5	26.2247	29698.1	26.2247	30888.5	26.2247	32312	26.2247	32063.7	26.2247	33106.9	26.2247	33507.3	26.2675	32970.3	26.2247	32824.8
26.2674	28723.7	26.2674	29656.9	26.2674	30851.1	26.2674	32263.2	26.2674	32028.9	26.2674	33060.2	26.2674	33499.2	26.3102	32949.2	26.2674	32787.8
26.3102	28723.9	26.3102	29642.4	26.3102	30806.2	26.3102	32242.4	26.3102	31982.4	26.3102	33052.3	26.3102	33435.3	26.353	32928.2	26.3102	32743.7
26.353	28724.1	26.353	29627.9	26.353	30761.2	26.353	32221.5	26.353	31935.8	26.353	33044.4	26.353	33371.3	26.3957	32907.2	26.353	32699.6
26.3957	28724.3	26.3957	29613.4	26.3957	30716.3	26.3957	32200.7	26.3957	31889.3	26.3957	33036.5	26.3957	33307.4	26.4385	32886.1	26.3957	32655.6
26.4385	28724.5	26.4385	29598.9	26.4385	30671.3	26.4385	32179.9	26.4385	31842.8	26.4385	33028.7	26.4385	33243.5	26.4813	32853.4	26.4385	32611.5
26.4812	28688	26.4812	29548.8	26.4812	30627.9	26.4812	32157.6	26.4812	31809	26.4812	32978.1	26.4812	33239.5	26.524	32820.6	26.4812	32594.1
26.524	28651.5	26.524	29498.6	26.524	30584.5	26.524	32135.3	26.524	31775.2	26.524	32927.5	26.524	33235.6	26.5667	32787.9	26.524	32576.7
26.5667	28614.9	26.5667	29448.5	26.5667	30541.1	26.5667	32113	26.5667	31741.4	26.5667	32876.9	26.5667	33231.6	26.6095	32755.1	26.5667	32559.2
26.6095	28578.4	26.6095	29398.4	26.6095	30497.7	26.6095	32090.7	26.6095	31707.6	26.6095	32826.2	26.6095	33227.7	26.6522	32689.4	26.6095	32541.8
26.6522	28542.3	26.6522	29376.8	26.6522	30477.9	26.6522	32065.6	26.6522	31654	26.6522	32761.8	26.6522	33224.4	26.6949	32623.8	26.6522	32474.7
26.6949	28506.3	26.6949	29355.2	26.6949	30458.1	26.6949	32040.4	26.6949	31600.4	26.6949	32697.3	26.6949	33221.1	26.7377	32558.1	26.6949	32407.5
26.7376	28470.2	26.7376	29333.7	26.7376	30438.4	26.7376	32015.3	26.7376	31546.9	26.7376	32632.8	26.7376	33217.8	26.7804	32492.5	26.7376	32340.3
26.7804	28434.1	26.7804	29312.1	26.7804	30418.6	26.7804	31990.1	26.7804	31493.3	26.7804	32568.3	26.7804	33214.5	26.8231	32471.3	26.7804	32273.1
26.8231	28392.6	26.8231	29285.4	26.8231	30346.6	26.8231	31907.8	26.8231	31453.2	26.8231	32554.9	26.8231	33152.9	26.8658	32450.2	26.8231	32214
26.8658	28351.1	26.8658	29258.7	26.8658	30274.6	26.8658	31825.4	26.8658	31413.1	26.8658	32541.5	26.8658	33091.3	26.9085	32429.1	26.8658	32155
26.9085	28309.6	26.9085	29231.9	26.9085	30202.6	26.9085	31743	26.9085	31373.1	26.9085	32528.1	26.9085	33029.7	26.9512	32408	26.9085	32095.9
26.9512	28268.1	26.9512	29205.2	26.9512	30130.6	26.9512	31660.7	26.9512	31333	26.9512	32514.7	26.9512	32968	26.9939	32323.9	26.9512	32036.9
26.9939	28230	26.9939	29182.1	26.9939	30112.2	26.9939	31638.5	26.9939	31317	26.9939	32487.7	26.9939	32933.6	27.0366	32239.8	26.9939	32004.4
27.0365	28191.9	27.0365	29159	27.0365	30093.8	27.0365	31616.3	27.0365	31301	27.0365	32460.7	27.0365	32899.2	27.0792	32155.6	27.0365	31972
27.0792	28153.8	27.0792	29135.8	27.0792	30075.4	27.0792	31594.2	27.0792	31285	27.0792	32433.7	27.0792	32864.8	27.1219	32071.5	27.0792	31939.5
27.1219	28115.7	27.1219	29112.7	27.1219	30057	27.1219	31572	27.1219	31269.1	27.1219	32406.7	27.1219	32830.3	27.1646	32099.7	27.1219	31907.1
27.1646	28087.6	27.1646	29042.3	27.1646	30013.6	27.1646	31527.6	27.1646	31229.5	27.1646	32341.2	27.1646	32796.1	27.2073	32128	27.1646	31904
27.2072	28059.4	27.2072	28971.9	27.2072	29970.2	27.2072	31483.2	27.2072	31189.8	27.2072	32275.7	27.2072	32761.8	27.2499	32156.2	27.2072	31901
27.2499	28031.3	27.2499	28901.5	27.2499	29926.8	27.2499	31438.7	27.2499	31150.2	27.2499	32210.3	27.2499	32727.5	27.2926	32184.4	27.2499	31897.9
27.2926	28003.2	27.2926	28831.1	27.2926	29883.4	27.2926	31394.3	27.2926	31110.6	27.2926	32144.8	27.2926	32693.3	27.3352	32109.9	27.2926	31894.9
27.3352	27975.2	27.3352	28784.4	27.3352	29856.8	27.3352	31378.2	27.3352	31040.1	27.3352	32112.5	27.3352	32598.8	27.3779	32035.3	27.3352	31864.5
27.3778	27947.2	27.3778	28737.7	27.3778	29830.3	27.3778	31362.2	27.3778	30969.6	27.3778	32080.2	27.3778	32504.2	27.4205	31960.7	27.3778	31834.2
27.4205	27919.3	27.4205	28691	27.4205	29803.7	27.4205	31346.2	27.4205	30899.1	27.4205	32047.8	27.4205	32409.6	27.4631	31886.1	27.4205	31803.8
27.4631	27891.3	27.4631	28644.3	27.4631	29777.2	27.4631	31330.1	27.4631	30828.6	27.4631	32015.5	27.4631	32315.1	27.5058	31834.2	27.4631	31773.4
27.5057	27830.4	27.5057	28636.5	27.5057	29766.1	27.5057	31266.5	27.5057	30819.6	27.5057	31979.7	27.5057	32322	27.5484	31782.2	27.5057	31690.6
27.5484	27769.5	27.5484	28628.8	27.5484	29755.1	27.5484	31202.8	27.5484	30810.7	27.5484	31943.9	27.5484	32329	27.591	31730.3	27.5484	31607.6
27.591	27708.5	27.591	28621	27.591	29744	27.591	31139.1	27.591	30801.8	27.591	31908.2	27.591	32336.1	27.6336	31678.4	27.591	31524.7
27.6336	27647.6	27.6336	28613.2	27.6336	29733	27.6336	31075.4	27.6336	30792.9	27.6336	31872.4	27.6336	32343.1	27.6762	31649.4	27.6336	31441.8
27.6762	27628.4	27.6762	28553.3	27.6762	29669.1	27.6762	31076	27.6762	30778	27.6762	31834.4	27.6762	32303.6	27.7188	31620.5	27.6762	31410.3
27.7188	27609.3	27.7188	28493.4	27.7188	29605.2	27.7188	31076.6	27.7188	30763.1	27.7188	31796.3	27.7188	32264.1	27.7614	31591.5	27.7188	31378.9
27.7614	27590.2	27.7614	28433.4	27.7614	29541.4	27.7614	31077.2	27.7614	30748.2	27.7614	31758.3	27.7614	32224.5			27.7614	31347.4

## Sheet: Figure1b
Main																Inset
Q (Å^-1)	I(Q), ambient (a.u)	Q (Å^-1)	I(Q), 1.4 GPa (a.u)	Q (Å^-1)	I(Q), 3.4 GPa (a.u)	Q (Å^-1)	I(Q), 5.3 GPa (a.u)	Q (Å^-1)	I(Q), 7.5 GPa (a.u)	Q (Å^-1)	I(Q), 9.1 GPa (a.u)	Q (Å^-1)	I(Q), 10.2 Gpa (a.u)			Q (Å^-1)	7.5GPa, obs	Q (Å^-1)	7.5GPa, calc	Q (Å^-1)	7.5GPa, bkg	Q (Å^-1)	7.5GPa, diff	Q (Å^-1)	peakposition
0.35426	129780	0.35426	61205.6	0.35426	49347.8	0.35426	42191.6	0.35426	38894.5	0.35426	36359.4	0.35426	33948.5			0.97437	301.297	0.97437	581.342	0.97437	579.19	0.97437	-280.046	6.65394	-1000
0.39855	119794	0.39855	57184.1	0.39855	45035.5	0.39855	40143.6	0.39855	36808.2	0.39855	35439	0.39855	33443.9			1.01866	302.559	1.01866	598.581	1.01866	596.235	1.01866	-296.022	7.01392	-1000
0.44283	117138	0.44283	56214.7	0.44283	39485.3	0.44283	39953.3	0.44283	35588	0.44283	28383.6	0.44283	30964.4			1.06294	303.203	1.06294	617.239	1.06294	614.734	1.06294	-314.037	7.27222	-1000
0.48711	111626	0.48711	52680.8	0.48711	42101.8	0.48711	35998.6	0.48711	31691.5	0.48711	27213.8	0.48711	29715			1.10723	331.695	1.10723	637.595	1.10723	634.912	1.10723	-305.9	7.35631	-1000
0.5314	110562	0.5314	45529.7	0.5314	39179.4	0.5314	35676.3	0.5314	30179.7	0.5314	25448.9	0.5314	25590.5			1.15152	363.012	1.15152	659.923	1.15152	657.04	1.15152	-296.911	7.68346	-1000
0.57568	114724	0.57568	51418.2	0.57568	38015.5	0.57568	32408.2	0.57568	30440.1	0.57568	27635.6	0.57568	26533.9			1.1958	363.628	1.1958	684.56	1.1958	681.45	1.1958	-320.932	7.91996	-1000
0.61996	124691	0.61996	49762.2	0.61996	37405.6	0.61996	30450.4	0.61996	26496	0.61996	24375.4	0.61996	24504.9			1.24009	430.455	1.24009	711.917	1.24009	708.549	1.24009	-281.462	7.91996	-1000
0.66424	132713	0.66424	53680.3	0.66424	35572.1	0.66424	29791.1	0.66424	29049.1	0.66424	24147.9	0.66424	24151.9			1.28438	406.353	1.28438	742.506	1.28438	738.84	1.28438	-336.153	7.99724	-1000
0.70853	175300	0.70853	86632.1	0.70853	65761.4	0.70853	54991.4	0.70853	47577.9	0.70853	46551.3	0.70853	47245.1			1.32866	453.954	1.32866	776.966	1.32866	772.955	1.32866	-323.011	8.29917	-1000
0.75281	167234	0.75281	61096.1	0.75281	36496.6	0.75281	33928.6	0.75281	31079.9	0.75281	29165.7	0.75281	27136.7			1.37295	474.453	1.37295	816.106	1.37295	811.691	1.37295	-341.653	8.51859	-1000
0.79709	184150	0.79709	76663.7	0.79709	48811.9	0.79709	45150.7	0.79709	42025.7	0.79709	35170	0.79709	35395.4			1.41724	522.035	1.41724	860.96	1.41724	856.065	1.41724	-338.925	8.51859	-1000
0.84137	173911	0.84137	68546.7	0.84137	42122.3	0.84137	32443.9	0.84137	30698.7	0.84137	28221.4	0.84137	24771.3			1.46152	583.161	1.46152	912.862	1.46152	907.389	1.46152	-329.701	8.87226	-1000
0.88565	171565	0.88565	67615	0.88565	40505	0.88565	32259.1	0.88565	28343.9	0.88565	26420.9	0.88565	26130.5			1.50581	669.154	1.50581	973.56	1.50581	967.379	1.50581	-304.406	9.07784	-1000
0.92993	173677	0.92993	71355.6	0.92993	43129.9	0.92993	33100	0.92993	28688.8	0.92993	25407.8	0.92993	25856.6			1.55009	746.709	1.55009	1045.37	1.55009	1038.31	1.55009	-298.664	9.14534	-1000
0.97422	164930	0.97422	70386.4	0.97422	43905.7	0.97422	34433.1	0.97422	28177.6	0.97422	26432.2	0.97422	23221			1.59438	813.414	1.59438	1131.43	1.59438	1123.22	1.59438	-318.018	9.14534	-1000
1.0185	170779	1.0185	75303.4	1.0185	48714.6	1.0185	36287	1.0185	28471.9	1.0185	27040.5	1.0185	25688.5			1.63866	992.469	1.63866	1236.03	1.63866	1226.29	1.63866	-243.559	9.4105	-1000
1.06278	159487	1.06278	75100.3	1.06278	50001.6	1.06278	37246.6	1.06278	28643.2	1.06278	27830.3	1.06278	25919.3			1.68295	1122.42	1.68295	1365.18	1.68295	1353.3	1.68295	-242.762	9.4105	-1000
1.10706	155293	1.10706	79473.7	1.10706	47214.4	1.10706	36882.6	1.10706	31369.2	1.10706	27387.3	1.10706	27409.2			1.72723	1326.81	1.72723	1527.55	1.72723	1512.4	1.72723	-200.742	9.60458	-1000
1.15134	159739	1.15134	87444.8	1.15134	56369.1	1.15134	40901.7	1.15134	34677.1	1.15134	28311	1.15134	26525.8			1.77151	1557.07	1.77151	1736.15	1.77151	1715.39	1.77151	-179.076	9.60458	-1000
1.19562	171621	1.19562	89545.2	1.19562	55600.3	1.19562	45616.3	1.19562	34976.8	1.19562	29791.4	1.19562	27885			1.8158	1890.01	1.8158	2012.31	1.8158	1979.59	1.8158	-122.305	9.6684	-1000
1.2399	178619	1.2399	99544.6	1.2399	66840.2	1.2399	50998.5	1.2399	41768.8	1.2399	34671.5	1.2399	34717.9			1.86008	2311.46	1.86008	2403.25	1.86008	2331.05	1.86008	-91.792	9.9196	-1000
1.28418	185562	1.28418	101693	1.28418	67971.9	1.28418	51234.2	1.28418	39467.9	1.28418	37440.4	1.28418	38559			1.90436	4276.31	1.90436	3845.01	1.90436	2809.76	1.90436	431.301	10.1039	-1000
1.32846	202745	1.32846	111688	1.32846	71499.2	1.32846	52772.3	1.32846	44337.5	1.32846	41773.8	1.32846	37238.4			1.94864	3999.55	1.94864	3856.13	1.94864	3478.02	1.94864	143.42	10.1039	-1000
1.37274	225102	1.37274	113108	1.37274	76692.4	1.37274	58133.2	1.37274	46496.7	1.37274	43627.1	1.37274	41886.1			1.99293	4961.58	1.99293	4511.72	1.99293	4433.56	1.99293	449.861	10.1646	-1000
1.41702	253077	1.41702	133051	1.41702	87150	1.41702	64203.5	1.41702	51364.3	1.41702	47757.1	1.41702	43672			2.03721	6685.33	2.03721	5901.88	2.03721	5826.3	2.03721	783.443	10.4038	-1000
1.46129	291905	1.46129	152129	1.46129	92726.3	1.46129	70575.5	1.46129	57586.2	1.46129	51655.2	1.46129	50873.3			2.08149	8706.79	2.08149	7977.15	2.08149	7865.54	2.08149	729.64	10.5797	-1000
1.50557	339763	1.50557	175842	1.50557	109878	1.50557	79358.2	1.50557	66294.9	1.50557	57471	1.50557	57943.5			2.12577	11430.8	2.12577	10982	2.12577	10757	2.12577	448.867	10.8665	-1000
1.54985	387435	1.54985	203598	1.54985	124186	1.54985	86032.1	1.54985	74073.5	1.54985	67120	1.54985	64491.6			2.17005	15507.7	2.17005	15243	2.17005	14400.5	2.17005	264.768	11.035	-1000
1.59413	444467	1.59413	233928	1.59413	139170	1.59413	100716	1.59413	80721.1	1.59413	73447.4	1.59413	74869			2.21433	30254.2	2.21433	30606.5	2.21433	17736	2.21433	-352.374	11.035	-1000
1.63841	538962	1.63841	275807	1.63841	160924	1.63841	118373	1.63841	98833.2	1.63841	89494.6	1.63841	84042.6			2.25861	18378.5	2.25861	19990.9	2.25861	18778.1	2.25861	-1612.39	11.035	-1000
1.68268	653844	1.68268	326973	1.68268	196224	1.68268	143959	1.68268	111629	1.68268	99238.3	1.68268	93888.7			2.30289	17642.1	2.30289	18212.6	2.30289	17960.3	2.30289	-570.521	11.0906	-1000
1.72696	802363	1.72696	402707	1.72696	234288	1.72696	169807	1.72696	132167	1.72696	112018	1.72696	108190			2.34717	16480.1	2.34717	16336	2.34717	16220.4	2.34717	144.17	11.0906	-1000
1.77124	987336	1.77124	504708	1.77124	290500	1.77124	208115	1.77124	155293	1.77124	134050	1.77124	126132			2.39144	14196.1	2.39144	14114.4	2.39144	14047	2.39144	81.727	11.3102	-1000
1.81551	1.1934e+06	1.81551	641236	1.81551	362773	1.81551	246168	1.81551	188479	1.81551	164970	1.81551	155921			2.43572	12089	2.43572	11911.3	2.43572	11865.9	2.43572	177.745	11.3102	-1000
1.85979	1.44655e+06	1.85979	840425	1.85979	498809	1.85979	326466	1.85979	230617	1.85979	191533	1.85979	192084			2.48	10176	2.48	9955.44	2.48	9921.71	2.48	220.532	11.4722	-1000
1.90407	1.62887e+06	1.90407	1.03781e+06	1.90407	638249	1.90407	590408	1.90407	427232	1.90407	298951	1.90407	257082			2.52428	8550.93	2.52428	8327.81	2.52428	8300.73	2.52428	223.123	11.4722	-1000
1.94834	1.78244e+06	1.94834	1.27175e+06	1.94834	765655	1.94834	529261	1.94834	399564	1.94834	380389	1.94834	444763			2.56855	7226.92	2.56855	7021.57	2.56855	6998.39	2.56855	205.347	11.5257	-1000
1.99262	1814166	1.99262	1.58849e+06	1.99262	998225	1.99262	683885	1.99262	495928	1.99262	409266	1.99262	384585			2.61283	6260.28	2.61283	5993.52	2.61283	5972.48	2.61283	266.762	11.5257	-1000
2.03689	1.73673e+06	2.03689	1673190	2.03689	1.23728e+06	2.03689	897021	2.03689	668226	2.03689	532122	2.03689	502316			2.6571	5460.94	2.6571	5192.73	2.6571	5172.6	2.6571	268.209	11.8934	-1000
2.08116	1630045	2.08116	1.75244e+06	2.08116	1.59974e+06	2.08116	1143097	2.08116	870296	2.08116	721606	2.08116	672746			2.70138	4936.45	2.70138	4573.02	2.70138	4552.74	2.70138	363.433	11.945	-1000
2.12544	1.44095e+06	2.12544	1.74961e+06	2.12544	1.69699e+06	2.12544	1.53455e+06	2.12544	1.14272e+06	2.12544	967425	2.12544	898716			2.74565	4397.46	2.74565	4096.69	2.74565	4075.19	2.74565	300.776	11.945	-1000
2.16971	1.25865e+06	2.16971	1.63413e+06	2.16971	2.53574e+06	2.16971	1.77033e+06	2.16971	1.55049e+06	2.16971	1.28513e+06	2.16971	1.20523e+06			2.78992	3966.71	2.78992	3734.66	2.78992	3710.66	2.78992	232.048	12.1492	-1000
2.21398	1.09543e+06	2.21398	1.44304e+06	2.21398	1.74866e+06	2.21398	2.43064e+06	2.21398	3.02504e+06	2.21398	1.96276e+06	2.21398	1738320			2.8342	3703.48	2.8342	3465.47	2.8342	3437.13	2.8342	238.007	12.3002	-1000
2.25826	957036	2.25826	1256201	2.25826	1.59078e+06	2.25826	1.75921e+06	2.25826	1.83762e+06	2.25826	1.97812e+06	2.25826	2.30071e+06			2.87847	3477	2.87847	3274.15	2.87847	3238.51	2.87847	202.843	12.3002	-1000
2.30253	844313	2.30253	1.12469e+06	2.30253	1.40216e+06	2.30253	1.61889e+06	2.30253	1.76389e+06	2.30253	1.80344e+06	2.30253	1.84759e+06			2.92274	4112.49	2.92274	3151.8	2.92274	3103.45	2.92274	960.692	12.5477	-1000
2.3468	751475	2.3468	961674	2.3468	1.21833e+06	2.3468	1.42099e+06	2.3468	1.64769e+06	2.3468	1707236	2.3468	1.77444e+06			2.96701	3431.67	2.96701	3096.83	2.96701	3024.39	2.96701	334.837	12.6939	-1000
2.39107	705328	2.39107	843689	2.39107	1.05173e+06	2.39107	1200799	2.39107	1.41931e+06	2.39107	1.54098e+06	2.39107	1.59416e+06			3.01128	3366.41	3.01128	3122.43	3.01128	2996.94	3.01128	243.977	12.6939	-1000
2.43534	630026	2.43534	754773	2.43534	885222	2.43534	1013032	2.43534	1208512	2.43534	1297564	2.43534	1.35398e+06			3.05555	3577.49	3.05555	3301.34	3.05555	3019.43	3.05555	276.148	12.6939	-1000
2.47961	573806	2.47961	660169	2.47961	764271	2.47961	887274	2.47961	1.0173e+06	2.47961	1.08804e+06	2.47961	1.13399e+06			3.09982	5096.94	3.09982	5162.72	3.09982	3092.68	3.09982	-65.782	12.7422	-1000
2.52388	542836	2.52388	611317	2.52388	683519	2.52388	763773	2.52388	854756	2.52388	916164	2.52388	962852			3.14409	10066.9	3.14409	10080.5	3.14409	3219.84	3.14409	-13.679	12.7422	-1000
2.56815	524208	2.56815	566922	2.56815	614392	2.56815	646707	2.56815	722377	2.56815	765544	2.56815	807624			3.18836	3996.03	3.18836	4228.87	3.18836	3406.22	3.18836	-232.845	12.9339	-1000
2.61242	502257	2.61242	523836	2.61242	540594	2.61242	582316	2.61242	625729	2.61242	644863	2.61242	666037			3.23263	3913.22	3.23263	3860.89	3.23263	3658.91	3.23263	52.325	12.9339	-1000
2.65669	492518	2.65669	502367	2.65669	504380	2.65669	504074	2.65669	545856	2.65669	561989	2.65669	584487			3.2769	4133.23	3.2769	4088.03	3.2769	3985.85	3.2769	45.201	13.0758	-1000
2.70096	483227	2.70096	459557	2.70096	456214	2.70096	471886	2.70096	493254	2.70096	488487	2.70096	503613			3.32116	4436.55	3.32116	4457.46	3.32116	4393.73	3.32116	-20.904	13.0758	-1000
2.74522	487162	2.74522	447603	2.74522	431197	2.74522	426398	2.74522	439462	2.74522	429303	2.74522	451087			3.36543	4788.5	3.36543	4929.65	3.36543	4883.98	3.36543	-141.145	13.1227	-1000
2.78949	489141	2.78949	446332	2.78949	418420	2.78949	400619	2.78949	396371	2.78949	395179	2.78949	401833			3.4097	5430.84	3.4097	5482.47	3.4097	5445.91	3.4097	-51.637	13.3089	-1000
2.83376	505216	2.83376	433714	2.83376	410805	2.83376	378543	2.83376	369963	2.83376	374182	2.83376	378769			3.45396	5987.88	3.45396	6080.02	3.45396	6047.55	3.45396	-92.141	13.3089	-1000
2.87802	520759	2.87802	427036	2.87802	394825	2.87802	371543	2.87802	347461	2.87802	354644	2.87802	372647			3.49822	6705.55	3.49822	6659.99	3.49822	6627.71	3.49822	45.563	13.4468	-1000
2.92229	540014	2.92229	438766	2.92229	410584	2.92229	408382	2.92229	410964	2.92229	407662	2.92229	387914			3.54249	7247.56	3.54249	7135.01	3.54249	7098	3.54249	112.554	13.4468	-1000
2.96655	578266	2.96655	446274	2.96655	390625	2.96655	357659	2.96655	342860	2.96655	323783	2.96655	320770			3.58675	7355.3	3.58675	7417.73	3.58675	7364.51	3.58675	-62.434	13.4925	-1000
3.01081	615282	3.01081	485372	3.01081	407993	3.01081	357580	3.01081	336387	3.01081	321228	3.01081	317538			3.63101	7269.89	3.63101	7460.59	3.63101	7274.2	3.63101	-190.696	13.6736	-1000
3.05508	658970	3.05508	528558	3.05508	581895	3.05508	408721	3.05508	357503	3.05508	326150	3.05508	316719			3.67527	7104.76	3.67527	7253.48	3.67527	6505.4	3.67527	-148.721	13.6736	-1000
3.09934	698096	3.09934	523370	3.09934	619839	3.09934	939011	3.09934	509525	3.09934	394956	3.09934	352715			3.71953	5822.15	3.71953	5725.21	3.71953	5463.28	3.71953	96.937	13.8079	-1000
3.1436	743675	3.1436	562978	3.1436	445102	3.1436	476032	3.1436	1.00649e+06	3.1436	941462	3.1436	689185			3.76379	4911.69	3.76379	4705.23	3.76379	4529.49	3.76379	206.467	13.8079	-1000
3.18786	814116	3.18786	606381	3.18786	479008	3.18786	411159	3.18786	399342	3.18786	515036	3.18786	716487			3.80805	4837.63	3.80805	4840.73	3.80805	3828.72	3.80805	-3.102	14.0289	-1000
3.23213	881014	3.23213	659630	3.23213	514669	3.23213	430242	3.23213	391084	3.23213	366068	3.23213	363580			3.85231	5284.7	3.85231	5339.52	3.85231	3344.91	3.85231	-54.822	14.1598	-1000
3.27639	924137	3.27639	707857	3.27639	557913	3.27639	453074	3.27639	413077	3.27639	367224	3.27639	355726			3.89657	3400.3	3.89657	3384.93	3.89657	3026.95	3.89657	15.371	14.2031	-1000
3.32065	970839	3.32065	784060	3.32065	619426	3.32065	508829	3.32065	443371	3.32065	396383	3.32065	391623			3.94083	2950.64	3.94083	2917.8	3.94083	2828.82	3.94083	32.831	14.2031	-1000
3.36491	976572	3.36491	825104	3.36491	677569	3.36491	559050	3.36491	478635	3.36491	431688	3.36491	416782			3.98508	2800.88	3.98508	2766.6	3.98508	2717.45	3.98508	34.274	14.2031	-1000
3.40916	962347	3.40916	876565	3.40916	723565	3.40916	635092	3.40916	542930	3.40916	475633	3.40916	463984			4.02934	2747.35	4.02934	2704.28	4.02934	2670.92	4.02934	43.074	14.3753	-1000
3.45342	909889	3.45342	865132	3.45342	782015	3.45342	684281	3.45342	598496	3.45342	530236	3.45342	518817			4.07359	2745.16	4.07359	2701.02	4.07359	2675.19	4.07359	44.141	14.5031	-1000
3.49768	857375	3.49768	838150	3.49768	796098	3.49768	739313	3.49768	670232	3.49768	598073	3.49768	584851			4.11785	2649.8	4.11785	2743.56	4.11785	2721.41	4.11785	-93.758	14.5031	-1000
3.54194	767999	3.54194	781628	3.54194	784811	3.54194	750968	3.54194	724510	3.54194	672532	3.54194	641747			4.1621	2805.09	4.1621	2824.7	4.1621	2803.91	4.1621	-19.614	14.5031	-1000
3.58619	682641	3.58619	691859	3.58619	733332	3.58619	740958	3.58619	735276	3.58619	700583	3.58619	696491			4.20635	2983.38	4.20635	2940.06	4.20635	2918.64	4.20635	43.322	14.5031	-1000
3.63045	601926	3.63045	610158	3.63045	669678	3.63045	710601	3.63045	726666	3.63045	706704	3.63045	696525			4.25061	3005.24	4.25061	3086.47	4.25061	3061.92	4.25061	-81.234	14.5455	-1000
3.6747	533760	3.6747	519777	3.6747	554408	3.6747	605847	3.6747	710252	3.6747	681706	3.6747	681674			4.29486	3223.06	4.29486	3261.58	4.29486	3229.12	4.29486	-38.517	14.7136	-1000
3.71895	479784	3.71895	472731	3.71895	490955	3.71895	499365	3.71895	581915	3.71895	644368	3.71895	677842			4.33911	3476.03	4.33911	3469.37	4.33911	3413.46	4.33911	6.653	14.8385	-1000
3.76321	430014	3.76321	413340	3.76321	518058	3.76321	474079	3.76321	490923	3.76321	511914	3.76321	528592			4.38336	3704.5	4.38336	3841.65	4.38336	3604.99	4.38336	-137.152	14.8385	-1000
3.80746	391281	3.80746	360332	3.80746	389735	3.80746	538282	3.80746	483547	3.80746	461685	3.80746	462010			4.4276	4691.57	4.4276	4653.62	4.4276	3790.16	4.4276	37.951	14.8385	-1000
3.85171	357393	3.85171	335206	3.85171	330858	3.85171	362448	3.85171	528285	3.85171	542416	3.85171	477577			4.47185	4639	4.47185	4391.95	4.47185	3952.74	4.47185	247.054	14.8799	-1000
3.89596	346471	3.89596	324111	3.89596	300034	3.89596	311152	3.89596	339822	3.89596	401787	3.89596	479969			4.5161	4170.39	4.5161	4161.3	4.5161	4076.35	4.5161	9.095	14.8799	-1000
3.94021	339037	3.94021	324186	3.94021	285784	3.94021	292798	3.94021	294832	3.94021	305868	3.94021	319754			4.56034	4202.61	4.56034	4190.43	4.56034	4148.3	4.56034	12.181	15.0443	-1000
3.98446	337810	3.98446	323109	3.98446	288710	3.98446	273664	3.98446	279879	3.98446	280274	3.98446	277627			4.60459	4223.89	4.60459	4210.51	4.60459	4176.98	4.60459	13.373	15.1665	-1000
4.02871	347945	4.02871	315686	4.02871	288617	4.02871	267359	4.02871	274512	4.02871	260534	4.02871	259131			4.64883	4265.76	4.64883	4215.31	4.64883	4182.44	4.64883	50.447	15.1665	-1000
4.07296	343763	4.07296	332487	4.07296	301643	4.07296	275710	4.07296	274270	4.07296	259427	4.07296	259004			4.69308	4255.22	4.69308	4205.79	4.69308	4167.76	4.69308	49.43	15.3679	-1000
4.11721	338801	4.11721	334073	4.11721	304581	4.11721	280602	4.11721	264787	4.11721	264543	4.11721	262518			4.73732	4152.1	4.73732	4191.56	4.73732	4137.41	4.73732	-39.463	15.4875	-1000
4.16145	355063	4.16145	347332	4.16145	322340	4.16145	295498	4.16145	280238	4.16145	267326	4.16145	267661			4.78156	4133.17	4.78156	4235.21	4.78156	4096.8	4.78156	-102.04	15.4875	-1000
4.2057	355028	4.2057	361700	4.2057	338161	4.2057	303749	4.2057	298145	4.2057	277117	4.2057	267886			4.8258	4271.4	4.8258	4413.95	4.8258	4051.55	4.8258	-142.55	15.5272	-1000
4.24994	358386	4.24994	368349	4.24994	354566	4.24994	329391	4.24994	300269	4.24994	284990	4.24994	277931			4.87004	4143.48	4.87004	4344.23	4.87004	4006.95	4.87004	-200.751	15.5272	-1000
4.29419	369034	4.29419	383459	4.29419	367279	4.29419	343158	4.29419	322075	4.29419	314828	4.29419	299224			4.91428	4545.81	4.91428	4884.01	4.91428	3967.5	4.91428	-338.203	15.6849	-1000
4.33843	377605	4.33843	385409	4.33843	414716	4.33843	369992	4.33843	347425	4.33843	318186	4.33843	317106			4.95852	6145.39	4.95852	6095.48	4.95852	3936.71	4.95852	49.91	15.6849	-1000
4.38267	369992	4.38267	380358	4.38267	420922	4.38267	428162	4.38267	370241	4.38267	354612	4.38267	343789			5.00275	4810.94	5.00275	4858.36	5.00275	3916.94	5.00275	-47.422	15.6849	-1000
4.42691	386828	4.42691	387817	4.42691	404723	4.42691	437448	4.42691	469001	4.42691	383647	4.42691	370776
4.47115	400650	4.47115	400154	4.47115	397907	4.47115	406231	4.47115	463711	4.47115	514713	4.47115	481544
4.51539	399375	4.51539	399075	4.51539	403495	4.51539	410724	4.51539	416828	4.51539	414190	4.51539	430734
4.55963	412105	4.55963	399814	4.55963	408079	4.55963	408037	4.55963	420022	4.55963	415203	4.55963	417849
4.60387	412403	4.60387	395605	4.60387	400671	4.60387	411305	4.60387	422212	4.60387	422450	4.60387	414510
4.64811	430049	4.64811	407164	4.64811	398851	4.64811	399819	4.64811	426360	4.64811	421919	4.64811	417788
4.69234	436274	4.69234	416283	4.69234	413933	4.69234	405304	4.69234	425347	4.69234	422077	4.69234	425691
4.73658	448234	4.73658	416730	4.73658	416921	4.73658	413332	4.73658	415025	4.73658	416989	4.73658	418580
4.78081	462930	4.78081	433996	4.78081	415756	4.78081	420036	4.78081	413115	4.78081	412108	4.78081	406714
4.82505	468983	4.82505	441966	4.82505	447012	4.82505	405125	4.82505	426950	4.82505	414341	4.82505	410149
4.86928	479685	4.86928	438133	4.86928	541478	4.86928	442523	4.86928	414173	4.86928	418371	4.86928	418506
4.91351	498826	4.91351	438463	4.91351	439935	4.91351	588436	4.91351	454352	4.91351	412317	4.91351	409963
4.95774	498757	4.95774	449648	4.95774	417046	4.95774	459870	4.95774	614337	4.95774	483030	4.95774	435134
5.00197	505222	5.00197	453317	5.00197	421139	5.00197	408346	5.00197	480869	5.00197	631835	5.00197	594055
5.0462	507045	5.0462	457124	5.0462	436662	5.0462	401915	5.0462	414412	5.0462	437638	5.0462	479057
5.09043	522607	5.09043	474734	5.09043	433502	5.09043	407545	5.09043	401652	5.09043	392153	5.09043	402475
5.13466	520816	5.13466	473478	5.13466	443058	5.13466	411883	5.13466	412095	5.13466	389165	5.13466	381809
5.17888	515705	5.17888	476674	5.17888	438230	5.17888	417653	5.17888	413832	5.17888	392155	5.17888	383125
5.22311	515012	5.22311	484615	5.22311	448697	5.22311	424069	5.22311	412578	5.22311	397107	5.22311	391922
5.26733	503973	5.26733	478828	5.26733	460068	5.26733	430903	5.26733	419701	5.26733	403515	5.26733	391007
5.31155	498598	5.31155	464408	5.31155	500451	5.31155	441760	5.31155	425734	5.31155	398390	5.31155	394047
5.35578	491359	5.35578	458838	5.35578	499765	5.35578	487455	5.35578	424757	5.35578	398877	5.35578	391986
5.4	475343	5.4	449784	5.4	445499	5.4	534151	5.4	486989	5.4	417897	5.4	404224
5.44422	468188	5.44422	441012	5.44422	425901	5.44422	428569	5.44422	537278	5.44422	490027	5.44422	447422
5.48844	435962	5.48844	440130	5.48844	412760	5.48844	404085	5.48844	438607	5.48844	513383	5.48844	512209
5.53265	429791	5.53265	424626	5.53265	411249	5.53265	396430	5.53265	402711	5.53265	412276	5.53265	432503
5.57687	415819	5.57687	418094	5.57687	396206	5.57687	387578	5.57687	381472	5.57687	380396	5.57687	376570
5.62109	397686	5.62109	395170	5.62109	385569	5.62109	374386	5.62109	380403	5.62109	367527	5.62109	354391
5.6653	395459	5.6653	379696	5.6653	379708	5.6653	369114	5.6653	359534	5.6653	363203	5.6653	361518
5.70951	378294	5.70951	373886	5.70951	367041	5.70951	372023	5.70951	348638	5.70951	344955	5.70951	339780
5.75373	365841	5.75373	350639	5.75373	355773	5.75373	339879	5.75373	356355	5.75373	332957	5.75373	328033
5.79794	349896	5.79794	339574	5.79794	330193	5.79794	325762	5.79794	335651	5.79794	345977	5.79794	340175
5.84215	348640	5.84215	327671	5.84215	318593	5.84215	316961	5.84215	323314	5.84215	315545	5.84215	326406
5.88636	336127	5.88636	320972	5.88636	308082	5.88636	301581	5.88636	313987	5.88636	306648	5.88636	308805
5.93057	332591	5.93057	308138	5.93057	303182	5.93057	293114	5.93057	299690	5.93057	294828	5.93057	295739
5.97477	326809	5.97477	304569	5.97477	288940	5.97477	282311	5.97477	291834	5.97477	289555	5.97477	287899
6.01898	330395	6.01898	292048	6.01898	285439	6.01898	267978	6.01898	282833	6.01898	274685	6.01898	274423
6.06318	329176	6.06318	296792	6.06318	287375	6.06318	270245	6.06318	279986	6.06318	269218	6.06318	265931
6.10739	330307	6.10739	294378	6.10739	278437	6.10739	259917	6.10739	266254	6.10739	261622	6.10739	253881
6.15159	318269	6.15159	282404	6.15159	290407	6.15159	267300	6.15159	261349	6.15159	253341	6.15159	253638
6.19579	318077	6.19579	295955	6.19579	279494	6.19579	273943	6.19579	259254	6.19579	252932	6.19579	242111
6.23999	319798	6.23999	290176	6.23999	270789	6.23999	273319	6.23999	266446	6.23999	247956	6.23999	244073
6.28419	322029	6.28419	280556	6.28419	262802	6.28419	257971	6.28419	280659	6.28419	263502	6.28419	249944
6.32839	322640	6.32839	289334	6.32839	264411	6.32839	249732	6.32839	256178	6.32839	274079	6.32839	259612
6.37258	323051	6.37258	290926	6.37258	274124	6.37258	253679	6.37258	244353	6.37258	251210	6.37258	250765
6.41678	315322	6.41678	294438	6.41678	280851	6.41678	249872	6.41678	249073	6.41678	240798	6.41678	236744
6.46097	302154	6.46097	288410	6.46097	282821	6.46097	263152	6.46097	250496	6.46097	236923	6.46097	235737
6.50517	312399	6.50517	291419	6.50517	297801	6.50517	266648	6.50517	258592	6.50517	235377	6.50517	241106
6.54936	299127	6.54936	290763	6.54936	307615	6.54936	291444	6.54936	265791	6.54936	245068	6.54936	239257
6.59355	298179	6.59355	273654	6.59355	285855	6.59355	317502	6.59355	290097	6.59355	269052	6.59355	253665
6.63774	297858	6.63774	279459	6.63774	276967	6.63774	290998	6.63774	311289	6.63774	283342	6.63774	262660
6.68192	289110	6.68192	276815	6.68192	273137	6.68192	271783	6.68192	305413	6.68192	294720	6.68192	288228
6.72611	276396	6.72611	281372	6.72611	271359	6.72611	264363	6.72611	273479	6.72611	299170	6.72611	310843
6.7703	275408	6.7703	275956	6.7703	269304	6.7703	266443	6.7703	267406	6.7703	265748	6.7703	273302
6.81448	281778	6.81448	266467	6.81448	280367	6.81448	272613	6.81448	267198	6.81448	260801	6.81448	264136
6.85866	263309	6.85866	267662	6.85866	280797	6.85866	252476	6.85866	271979	6.85866	261080	6.85866	255218
6.90284	269332	6.90284	264977	6.90284	288477	6.90284	270164	6.90284	269052	6.90284	260690	6.90284	256637
6.94702	265122	6.94702	264572	6.94702	267537	6.94702	299128	6.94702	273115	6.94702	268116	6.94702	252274
6.9912	262677	6.9912	258302	6.9912	254541	6.9912	279000	6.9912	292123	6.9912	260059	6.9912	255947
7.03538	265825	7.03538	257705	7.03538	256552	7.03538	260910	7.03538	296298	7.03538	282598	7.03538	268986
7.07956	270646	7.07956	256568	7.07956	255610	7.07956	255684	7.07956	270795	7.07956	293152	7.07956	290507
7.12373	272179	7.12373	263907	7.12373	255623	7.12373	254140	7.12373	256318	7.12373	268536	7.12373	271190
7.1679	268201	7.1679	259837	7.1679	259507	7.1679	258443	7.1679	255140	7.1679	254779	7.1679	252977
7.21207	271257	7.21207	256905	7.21207	265814	7.21207	259599	7.21207	254241	7.21207	249423	7.21207	247863
7.25625	272472	7.25625	261046	7.25625	260990	7.25625	258982	7.25625	257546	7.25625	246613	7.25625	244984
7.30041	275687	7.30041	263912	7.30041	259350	7.30041	264308	7.30041	261048	7.30041	250706	7.30041	248372
7.34458	270870	7.34458	261691	7.34458	254263	7.34458	257802	7.34458	267727	7.34458	259239	7.34458	249138
7.38875	270657	7.38875	260857	7.38875	251112	7.38875	248729	7.38875	262423	7.38875	259456	7.38875	257793
7.43291	274528	7.43291	257629	7.43291	251968	7.43291	242522	7.43291	243728	7.43291	264379	7.43291	269821
7.47708	273034	7.47708	259868	7.47708	252678	7.47708	242727	7.47708	243015	7.47708	246201	7.47708	250291
7.52124	273441	7.52124	260183	7.52124	254274	7.52124	242456	7.52124	242436	7.52124	234151	7.52124	234916
7.5654	270516	7.5654	255169	7.5654	249336	7.5654	240649	7.5654	243668	7.5654	232136	7.5654	232471
7.60956	271271	7.60956	257378	7.60956	242441	7.60956	239130	7.60956	244017	7.60956	231359	7.60956	230172
7.65372	265079	7.65372	251354	7.65372	246253	7.65372	239630	7.65372	239553	7.65372	230768	7.65372	228515
7.69787	260704	7.69787	257789	7.69787	244173	7.69787	234311	7.69787	235218	7.69787	232406	7.69787	226469
7.74203	262385	7.74203	249390	7.74203	242541	7.74203	233028	7.74203	232064	7.74203	228827	7.74203	224794
7.78618	258945	7.78618	246579	7.78618	241256	7.78618	228924	7.78618	230130	7.78618	222450	7.78618	225303
7.83033	259840	7.83033	242235	7.83033	243741	7.83033	234066	7.83033	228402	7.83033	221120	7.83033	220471
7.87448	256636	7.87448	238861	7.87448	240907	7.87448	238379	7.87448	225550	7.87448	217207	7.87448	215672
7.91863	250678	7.91863	236833	7.91863	233551	7.91863	234550	7.91863	230891	7.91863	216053	7.91863	216913
7.96278	249972	7.96278	232576	7.96278	226221	7.96278	228273	7.96278	233217	7.96278	220376	7.96278	217455
8.00693	246707	8.00693	231067	8.00693	223590	8.00693	221400	8.00693	226374	8.00693	222404	8.00693	219403
8.05107	243442	8.05107	229558	8.05107	220960	8.05107	214526	8.05107	219529	8.05107	224432	8.05107	221351
8.09521	243104	8.09521	225236	8.09521	225050	8.09521	212262	8.09521	213844	8.09521	214268	8.09521	215190
8.13935	242767	8.13935	220913	8.13935	229142	8.13935	209998	8.13935	208160	8.13935	204103	8.13935	209028
8.18349	236948	8.18349	217194	8.18349	219999	8.18349	215539	8.18349	208972	8.18349	201040	8.18349	203328
8.22763	231129	8.22763	213475	8.22763	210854	8.22763	221081	8.22763	209784	8.22763	197977	8.22763	197628
8.27177	229188	8.27177	210870	8.27177	206797	8.27177	208602	8.27177	213178	8.27177	201982	8.27177	197478
8.3159	227248	8.3159	208265	8.3159	202741	8.3159	196119	8.3159	216572	8.3159	205988	8.3159	197330
8.36004	224142	8.36004	206360	8.36004	200012	8.36004	194477	8.36004	203669	8.36004	202077	8.36004	200356
8.40417	221035	8.40417	204457	8.40417	197283	8.40417	192837	8.40417	190764	8.40417	198165	8.40417	203384
8.4483	218175	8.4483	203790	8.4483	195846	8.4483	189617	8.4483	189514	8.4483	189764	8.4483	191946
8.49243	215315	8.49243	203124	8.49243	194409	8.49243	186395	8.49243	188267	8.49243	181362	8.49243	180505
8.53656	210586	8.53656	199229	8.53656	191775	8.53656	183684	8.53656	185931	8.53656	181127	8.53656	179496
8.58068	205856	8.58068	195334	8.58068	189141	8.58068	180974	8.58068	183593	8.58068	180895	8.58068	178488
8.62481	204127	8.62481	194039	8.62481	187760	8.62481	179812	8.62481	181850	8.62481	177097	8.62481	177123
8.66893	202399	8.66893	192744	8.66893	186380	8.66893	178650	8.66893	180107	8.66893	173298	8.66893	175758
8.71305	200528	8.71305	191375	8.71305	185735	8.71305	178985	8.71305	178270	8.71305	172554	8.71305	172834
8.75717	198657	8.75717	190007	8.75717	185091	8.75717	179321	8.75717	176433	8.75717	171811	8.75717	169909
8.80128	196614	8.80128	188280	8.80128	182744	8.80128	178773	8.80128	176733	8.80128	171725	8.80128	169771
8.8454	194571	8.8454	186553	8.8454	180397	8.8454	178225	8.8454	177033	8.8454	171640	8.8454	169633
8.88951	192959	8.88951	184129	8.88951	182333	8.88951	176970	8.88951	176944	8.88951	173308	8.88951	172203
8.93363	191348	8.93363	181705	8.93363	184270	8.93363	175714	8.93363	176856	8.93363	174976	8.93363	174774
8.97774	189792	8.97774	181247	8.97774	182920	8.97774	180826	8.97774	177459	8.97774	174668	8.97774	174294
9.02184	188236	9.02184	180790	9.02184	181568	9.02184	185939	9.02184	178063	9.02184	174359	9.02184	173814
9.06595	187179	9.06595	180662	9.06595	179441	9.06595	184843	9.06595	181298	9.06595	173625	9.06595	172841
9.11006	186121	9.11006	180534	9.11006	177312	9.11006	183745	9.11006	184534	9.11006	172892	9.11006	171867
9.15416	186651	9.15416	179981	9.15416	175857	9.15416	178705	9.15416	184654	9.15416	177695	9.15416	176539
9.19826	187181	9.19826	179427	9.19826	174402	9.19826	173664	9.19826	184773	9.19826	182499	9.19826	181212
9.24236	186198	9.24236	178066	9.24236	175805	9.24236	174555	9.24236	179114	9.24236	178506	9.24236	180415
9.28646	185214	9.28646	176704	9.28646	177209	9.28646	175447	9.28646	173453	9.28646	174510	9.28646	179617
9.33056	185520	9.33056	175721	9.33056	176414	9.33056	175102	9.33056	174876	9.33056	172261	9.33056	175338
9.37465	185826	9.37465	174737	9.37465	175618	9.37465	174757	9.37465	176300	9.37465	170013	9.37465	171057
9.41875	185119	9.41875	175256	9.41875	174580	9.41875	172538	9.41875	175843	9.41875	170248	9.41875	171500
9.46284	184413	9.46284	175776	9.46284	173542	9.46284	170319	9.46284	175386	9.46284	170485	9.46284	171945
9.50693	183934	9.50693	175184	9.50693	173242	9.50693	171565	9.50693	173077	9.50693	169763	9.50693	170937
9.55101	183455	9.55101	174591	9.55101	172942	9.55101	172812	9.55101	170768	9.55101	169042	9.55101	169929
9.5951	183271	9.5951	173317	9.5951	170713	9.5951	170791	9.5951	169344	9.5951	166888	9.5951	168734
9.63918	183088	9.63918	172043	9.63918	168483	9.63918	168769	9.63918	167921	9.63918	164734	9.63918	167538
9.68326	181438	9.68326	172277	9.68326	168477	9.68326	166422	9.68326	168199	9.68326	166593	9.68326	166090
9.72734	179788	9.72734	172511	9.72734	168471	9.72734	164075	9.72734	168478	9.72734	168453	9.72734	164641
9.77142	178876	9.77142	172523	9.77142	167552	9.77142	165000	9.77142	166475	9.77142	163310	9.77142	163769
9.8155	177964	9.8155	172534	9.8155	166633	9.8155	165926	9.8155	164472	9.8155	158165	9.8155	162896
9.85957	179417	9.85957	170652	9.85957	166807	9.85957	164385	9.85957	164467	9.85957	158843	9.85957	160708
9.90365	180871	9.90365	168769	9.90365	166981	9.90365	162844	9.90365	164463	9.90365	159524	9.90365	158519
9.94772	178529	9.94772	168398	9.94772	167890	9.94772	162762	9.94772	163519	9.94772	159472	9.94772	157672
9.99179	176186	9.99179	168028	9.99179	168798	9.99179	162681	9.99179	162573	9.99179	159421	9.99179	156825
10.0358	176100	10.0358	166196	10.0358	165071	10.0358	164805	10.0358	162903	10.0358	156922	10.0358	156694
10.0799	176014	10.0799	164364	10.0799	161342	10.0799	166929	10.0799	163233	10.0799	154422	10.0799	156563
10.124	173661	10.124	162948	10.124	160553	10.124	161481	10.124	162612	10.124	154909	10.124	155685
10.168	171307	10.168	161533	10.168	159766	10.168	156030	10.168	161991	10.168	155396	10.168	154807
10.2121	171141	10.2121	159896	10.2121	158185	10.2121	153056	10.2121	158533	10.2121	155767	10.2121	156361
10.2562	170976	10.2562	158260	10.2562	156603	10.2562	150083	10.2562	155074	10.2562	156139	10.2562	157916
10.3002	170852	10.3002	158239	10.3002	154513	10.3002	149301	10.3002	152813	10.3002	152781	10.3002	153834
10.3443	170729	10.3443	158218	10.3443	152423	10.3443	148520	10.3443	150553	10.3443	149422	10.3443	149750
10.3883	168484	10.3883	157568	10.3883	150030	10.3883	147343	10.3883	149685	10.3883	146271	10.3883	147588
10.4324	166239	10.4324	156918	10.4324	147638	10.4324	146165	10.4324	148817	10.4324	143120	10.4324	145427
10.4764	165589	10.4764	155317	10.4764	146711	10.4764	144847	10.4764	146634	10.4764	141870	10.4764	142450
10.5205	164940	10.5205	153715	10.5205	145784	10.5205	143530	10.5205	144451	10.5205	140621	10.5205	139472
10.5645	163383	10.5645	152581	10.5645	145012	10.5645	141479	10.5645	142968	10.5645	140808	10.5645	139484
10.6085	161308	10.6085	150229	10.6085	144580	10.6085	138840	10.6085	141522	10.6085	138735	10.6085	138052
10.6526	159737	10.6526	148782	10.6526	144843	10.6526	138940	10.6526	140779	10.6526	137272	10.6526	137345
10.6966	158165	10.6966	147312	10.6966	145062	10.6966	139038	10.6966	140027	10.6966	135768	10.6966	136638
10.7407	156699	10.7407	146856	10.7407	143805	10.7407	139316	10.7407	138164	10.7407	134822	10.7407	135245
10.7847	155233	10.7847	146400	10.7847	142545	10.7847	139588	10.7847	136293	10.7847	133865	10.7847	133836
10.8287	154491	10.8287	145127	10.8287	141819	10.8287	137795	10.8287	136339	10.8287	132645	10.8287	133768
10.8728	153748	10.8728	143854	10.8728	141088	10.8728	135893	10.8728	136385	10.8728	131421	10.8728	133699
10.9168	153046	10.9168	142787	10.9168	140210	10.9168	136071	10.9168	136245	10.9168	131086	10.9168	132956
10.9608	152341	10.9608	141716	10.9608	139324	10.9608	136249	10.9608	136105	10.9608	130742	10.9608	132199
11.0048	149512	11.0048	141230	11.0048	139478	11.0048	136099	11.0048	136213	11.0048	130886	11.0048	132507
11.0488	146640	11.0488	140743	11.0488	139631	11.0488	135946	11.0488	136322	11.0488	131027	11.0488	132803
11.0929	145585	11.0929	139589	11.0929	138648	11.0929	136169	11.0929	136179	11.0929	131061	11.0929	132277
11.1369	144523	11.1369	138424	11.1369	137643	11.1369	136378	11.1369	136035	11.1369	131095	11.1369	131750
11.1809	143999	11.1809	137650	11.1809	136915	11.1809	135538	11.1809	135860	11.1809	131078	11.1809	131826
11.2249	143473	11.2249	136874	11.2249	136188	11.2249	134698	11.2249	135685	11.2249	131057	11.2249	131901
11.2689	142614	11.2689	136219	11.2689	135236	11.2689	133587	11.2689	135612	11.2689	131111	11.2689	131921
11.3129	141755	11.3129	135560	11.3129	134285	11.3129	132472	11.3129	135539	11.3129	131160	11.3129	131940
11.3569	141274	11.3569	134866	11.3569	133598	11.3569	131683	11.3569	134772	11.3569	131516	11.3569	132343
11.4009	140792	11.4009	134166	11.4009	132905	11.4009	130893	11.4009	134005	11.4009	131871	11.4009	132746
11.445	140601	11.445	133762	11.445	131642	11.445	130394	11.445	133314	11.445	130789	11.445	132398
11.489	140777	11.489	133869	11.489	131000	11.489	129544	11.489	132948	11.489	130649	11.489	132915
11.5329	139899	11.5329	133504	11.5329	131072	11.5329	128892	11.5329	132164	11.5329	129566	11.5329	132363
11.5769	139021	11.5769	133140	11.5769	131144	11.5769	128240	11.5769	131380	11.5769	128483	11.5769	131811
11.6209	138143	11.6209	132776	11.6209	131216	11.6209	127588	11.6209	130596	11.6209	127400	11.6209	131259
11.6649	137265	11.6649	132411	11.6649	131288	11.6649	126936	11.6649	129812	11.6649	126316	11.6649	130707
11.7089	137641	11.7089	131437	11.7089	130831	11.7089	127504	11.7089	129373	11.7089	125744	11.7089	129448
11.7529	138018	11.7529	130462	11.7529	130373	11.7529	128073	11.7529	128934	11.7529	125172	11.7529	128189
11.7969	138395	11.7969	129488	11.7969	129916	11.7969	128641	11.7969	128495	11.7969	124600	11.7969	126930
11.8409	138771	11.8409	128513	11.8409	129459	11.8409	129210	11.8409	128057	11.8409	124028	11.8409	125671
11.8848	137933	11.8848	128992	11.8848	129111	11.8848	128395	11.8848	127633	11.8848	124453	11.8848	125553
11.9288	137096	11.9288	129470	11.9288	128763	11.9288	127579	11.9288	127209	11.9288	124879	11.9288	125436
11.9728	136258	11.9728	129949	11.9728	128415	11.9728	126764	11.9728	126785	11.9728	125304	11.9728	125319
12.0168	135420	12.0168	130427	12.0168	128066	12.0168	125949	12.0168	126361	12.0168	125730	12.0168	125202
12.0607	135321	12.0607	129713	12.0607	127395	12.0607	125393	12.0607	126068	12.0607	124899	12.0607	124668
12.1047	135221	12.1047	128998	12.1047	126724	12.1047	124837	12.1047	125775	12.1047	124069	12.1047	124134
12.1487	135121	12.1487	128284	12.1487	126053	12.1487	124282	12.1487	125482	12.1487	123239	12.1487	123600
12.1926	135022	12.1926	127569	12.1926	125381	12.1926	123726	12.1926	125189	12.1926	122409	12.1926	123066
12.2366	134685	12.2366	127538	12.2366	124856	12.2366	122672	12.2366	123962	12.2366	121461	12.2366	122893
12.2806	134348	12.2806	127507	12.2806	124331	12.2806	121619	12.2806	122735	12.2806	120513	12.2806	122721
12.3245	134012	12.3245	127475	12.3245	123806	12.3245	120565	12.3245	121508	12.3245	119566	12.3245	122549
12.3685	133675	12.3685	127444	12.3685	123281	12.3685	119512	12.3685	120281	12.3685	118618	12.3685	122376
12.4124	133612	12.4124	126517	12.4124	123524	12.4124	119416	12.4124	120195	12.4124	118164	12.4124	121179
12.4564	133548	12.4564	125590	12.4564	123768	12.4564	119320	12.4564	120108	12.4564	117711	12.4564	119981
12.5003	133484	12.5003	124663	12.5003	124011	12.5003	119224	12.5003	120022	12.5003	117257	12.5003	118783
12.5443	133420	12.5443	123736	12.5443	124254	12.5443	119128	12.5443	119936	12.5443	116804	12.5443	117585
12.5882	132258	12.5882	123324	12.5882	122714	12.5882	118962	12.5882	119320	12.5882	116459	12.5882	117317
12.6321	131095	12.6321	122912	12.6321	121173	12.6321	118797	12.6321	118705	12.6321	116115	12.6321	117050
12.6761	129933	12.6761	122499	12.6761	119633	12.6761	118631	12.6761	118090	12.6761	115770	12.6761	116782
12.72	128770	12.72	122087	12.72	118092	12.72	118466	12.72	117474	12.72	115425	12.72	116514
12.7639	127918	12.7639	121562	12.7639	118052	12.7639	117276	12.7639	116610	12.7639	114580	12.7639	115956
12.8079	127067	12.8079	121037	12.8079	118013	12.8079	116086	12.8079	115746	12.8079	113736	12.8079	115398
12.8518	126215	12.8518	120511	12.8518	117973	12.8518	114897	12.8518	114882	12.8518	112891	12.8518	114840
12.8957	125363	12.8957	119986	12.8957	117933	12.8957	113707	12.8957	114019	12.8957	112046	12.8957	114281
12.9397	125168	12.9397	119072	12.9397	116955	12.9397	113095	12.9397	113762	12.9397	111263	12.9397	113446
12.9836	124972	12.9836	118158	12.9836	115977	12.9836	112483	12.9836	113505	12.9836	110480	12.9836	112610
13.0275	124777	13.0275	117243	13.0275	114999	13.0275	111871	13.0275	113249	13.0275	109697	13.0275	111775
13.0714	124582	13.0714	116329	13.0714	114021	13.0714	111259	13.0714	112992	13.0714	108914	13.0714	110939
13.1153	123270	13.1153	115910	13.1153	113725	13.1153	110779	13.1153	112567	13.1153	108869	13.1153	110685
13.1592	121958	13.1592	115491	13.1592	113428	13.1592	110299	13.1592	112142	13.1592	108823	13.1592	110430
13.2031	120646	13.2031	115072	13.2031	113132	13.2031	109819	13.2031	111717	13.2031	108778	13.2031	110176
13.247	119335	13.247	114652	13.247	112835	13.247	109339	13.247	111292	13.247	108732	13.247	109922
13.291	118735	13.291	114080	13.291	112159	13.291	109001	13.291	110429	13.291	108044	13.291	109548
13.3348	118136	13.3348	113507	13.3348	111483	13.3348	108664	13.3348	109566	13.3348	107355	13.3348	109174
13.3788	117537	13.3788	112935	13.3788	110807	13.3788	108327	13.3788	108703	13.3788	106667	13.3788	108800
13.4227	116938	13.4227	112362	13.4227	110131	13.4227	107990	13.4227	107840	13.4227	105978	13.4227	108426
13.4665	117038	13.4665	111402	13.4665	109819	13.4665	107869	13.4665	107599	13.4665	105893	13.4665	108014
13.5104	117139	13.5104	110441	13.5104	109507	13.5104	107748	13.5104	107359	13.5104	105808	13.5104	107602
13.5543	117240	13.5543	109480	13.5543	109195	13.5543	107628	13.5543	107118	13.5543	105723	13.5543	107190
13.5982	115781	13.5982	108197	13.5982	108042	13.5982	106289	13.5982	106750	13.5982	105008	13.5982	106229
13.6421	114882	13.6421	107707	13.6421	107203	13.6421	105211	13.6421	106883	13.6421	104975	13.6421	105638
13.686	114479	13.686	107438	13.686	106629	13.686	104721	13.686	106445	13.686	104560	13.686	105651
13.7298	113859	13.7298	107281	13.7298	106059	13.7298	103814	13.7298	106187	13.7298	104605	13.7298	105743
13.7737	113094	13.7737	106799	13.7737	105581	13.7737	102862	13.7737	106099	13.7737	104591	13.7737	105611
13.8176	112607	13.8176	107007	13.8176	105254	13.8176	102878	13.8176	105430	13.8176	103834	13.8176	105076
13.8615	112371	13.8615	106320	13.8615	105399	13.8615	103234	13.8615	105169	13.8615	103518	13.8615	104799
13.9053	111964	13.9053	106292	13.9053	105602	13.9053	103035	13.9053	104720	13.9053	102763	13.9053	104552
13.9492	111647	13.9492	105984	13.9492	105865	13.9492	103343	13.9492	104525	13.9492	102357	13.9492	103720
13.9931	111451	13.9931	105774	13.9931	105315	13.9931	102933	13.9931	103715	13.9931	101667	13.9931	103441
14.0369	111107	14.0369	105708	14.0369	105283	14.0369	102681	14.0369	103946	14.0369	101916	14.0369	103395
14.0808	110773	14.0808	105348	14.0808	104636	14.0808	102337	14.0808	103470	14.0808	101730	14.0808	102963
14.1246	110560	14.1246	105053	14.1246	104684	14.1246	101752	14.1246	103077	14.1246	101694	14.1246	102712
14.1685	110293	14.1685	104908	14.1685	104263	14.1685	101577	14.1685	103169	14.1685	101632	14.1685	102277
14.2123	109877	14.2123	104612	14.2123	103852	14.2123	101148	14.2123	103156	14.2123	101218	14.2123	101969
14.2562	109822	14.2562	104289	14.2562	103769	14.2562	101135	14.2562	102583	14.2562	101132	14.2562	101756
14.3	109177	14.3	103808	14.3	103422	14.3	100954	14.3	102407	14.3	100995	14.3	101181
14.3438	109043	14.3438	103653	14.3438	102713	14.3438	100720	14.3438	102221	14.3438	100597	14.3438	101301
14.3877	108739	14.3877	103372	14.3877	101998	14.3877	100360	14.3877	101904	14.3877	99953.6	14.3877	101058
14.4315	108476	14.4315	103253	14.4315	101867	14.4315	99941.9	14.4315	101610	14.4315	99300.6	14.4315	100813
14.4754	107995	14.4754	103126	14.4754	101250	14.4754	99499.9	14.4754	101276	14.4754	98921.4	14.4754	100561
14.5192	108030	14.5192	102691	14.5192	100958	14.5192	99029.3	14.5192	100995	14.5192	98773.4	14.5192	100311
14.563	107876	14.563	102451	14.563	100985	14.563	98762.3	14.563	100600	14.563	98395.6	14.563	99742.7
14.6068	107517	14.6068	102177	14.6068	100818	14.6068	98510.6	14.6068	99881.1	14.6068	98149.4	14.6068	99302.7
14.6507	107698	14.6507	101965	14.6507	100772	14.6507	98315.2	14.6507	99491.8	14.6507	97926.3	14.6507	99020.9
14.6945	107197	14.6945	101417	14.6945	100172	14.6945	97863.8	14.6945	99262.9	14.6945	97453.4	14.6945	98836.9
14.7383	106769	14.7383	101345	14.7383	100299	14.7383	97338.7	14.7383	98892.7	14.7383	97021.3	14.7383	98524.4
14.7821	106267	14.7821	100931	14.7821	99998.6	14.7821	97181.3	14.7821	98304	14.7821	96742.5	14.7821	98561.8
14.8259	107093	14.8259	101501	14.8259	99572.2	14.8259	97713.1	14.8259	98799	14.8259	97003	14.8259	98815.5
14.8697	106629	14.8697	100459	14.8697	99490.6	14.8697	96692.8	14.8697	99026.7	14.8697	96567.1	14.8697	98195.3
14.9135	106299	14.9135	100472	14.9135	98735.8	14.9135	96841.6	14.9135	97793.8	14.9135	95706.4	14.9135	98152.6
14.9573	106006	14.9573	100081	14.9573	98498	14.9573	96421.2	14.9573	97882.4	14.9573	96185.4	14.9573	97674.1
15.0011	105184	15.0011	99612.7	15.0011	97903.7	15.0011	95411.1	15.0011	96960.9	15.0011	95197.5	15.0011	97359.8
15.0449	105181	15.0449	99481.7	15.0449	97595.4	15.0449	95259.9	15.0449	96390.2	15.0449	95143.6	15.0449	97083.9
15.0887	105439	15.0887	99264.1	15.0887	98282.4	15.0887	94721	15.0887	96697	15.0887	94847.6	15.0887	96850.6
15.1325	104766	15.1325	98872.6	15.1325	97211.8	15.1325	94841.8	15.1325	96068.2	15.1325	94238.5	15.1325	96229.5
15.1763	104526	15.1763	97895.9	15.1763	97111.8	15.1763	94140.7	15.1763	95403.2	15.1763	94217.3	15.1763	95235.2
15.2201	103846	15.2201	97810.2	15.2201	96509.8	15.2201	93657.3	15.2201	95644.9	15.2201	93867.5	15.2201	95205.6
15.2638	103826	15.2638	98046.9	15.2638	96474.3	15.2638	93177	15.2638	94653.1	15.2638	92668.9	15.2638	94927.3
15.3076	103267	15.3076	97235	15.3076	96407.7	15.3076	93181	15.3076	94040.4	15.3076	92928.5	15.3076	94221.4
15.3514	102719	15.3514	96796.4	15.3514	96015.1	15.3514	93224.3	15.3514	93771.5	15.3514	92286.9	15.3514	94368.1
15.3952	102409	15.3952	96495	15.3952	95389.8	15.3952	93204.2	15.3952	93832.1	15.3952	91853.5	15.3952	93853
15.4389	101962	15.4389	96707.5	15.4389	95511	15.4389	92603.6	15.4389	93120.5	15.4389	91473.8	15.4389	93578.5
15.4827	101506	15.4827	95315.4	15.4827	95361.4	15.4827	92313.8	15.4827	93426.7	15.4827	91244	15.4827	93128
15.5265	101248	15.5265	95118.1	15.5265	94046.2	15.5265	91940.9	15.5265	93212.5	15.5265	91442	15.5265	93018.5
15.5702	100776	15.5702	95004.6	15.5702	94307.4	15.5702	91324.3	15.5702	93629.7	15.5702	91097.1	15.5702	92753.6
15.614	100521	15.614	95164.5	15.614	93611.9	15.614	91267	15.614	92852.2	15.614	90963	15.614	92686.9
15.6577	99711.7	15.6577	93980.6	15.6577	93313.5	15.6577	91123.5	15.6577	92354.6	15.6577	90415.1	15.6577	92257.4
15.7015	99237.7	15.7015	93747	15.7015	93079.2	15.7015	90339.8	15.7015	92693.3	15.7015	90556.2	15.7015	92632.4
15.7452	98656.1	15.7452	93441	15.7452	92690	15.7452	90292.8	15.7452	92109.5	15.7452	90321.3	15.7452	92569.4
15.789	98196.6	15.789	93228	15.789	92127.4	15.789	89984.8	15.789	91932.1	15.789	89686.2	15.789	92190.1
15.8327	98055.5	15.8327	93082.6	15.8327	91755	15.8327	89841.1	15.8327	91707.7	15.8327	89465.3	15.8327	91575.9
15.8765	98118.4	15.8765	92682.9	15.8765	91714.5	15.8765	89468.3	15.8765	90962.1	15.8765	89432.8	15.8765	91835.2
15.9202	97624.1	15.9202	92245.9	15.9202	91413.6	15.9202	89075.6	15.9202	90496.2	15.9202	89353.6	15.9202	91356.3
15.9639	96727.2	15.9639	91565.1	15.9639	90788.4	15.9639	88985.2	15.9639	90376.9	15.9639	88911.8	15.9639	90937.2
16.0077	96286.8	16.0077	91546	16.0077	90576.8	16.0077	88840.9	16.0077	90308.6	16.0077	88366.2	16.0077	91350.2
16.0514	96397.6	16.0514	90999.1	16.0514	90305.2	16.0514	88548.4	16.0514	90065	16.0514	88391.5	16.0514	90730.2
16.0951	95514.3	16.0951	90612.8	16.0951	89992	16.0951	87778.9	16.0951	89965.2	16.0951	87739.5	16.0951	90288
16.1388	95318.2	16.1388	90802.1	16.1388	89822.1	16.1388	88419.5	16.1388	89100.9	16.1388	88098.6	16.1388	90411.4
16.1826	94764.2	16.1826	90286.7	16.1826	89337.1	16.1826	88088	16.1826	89322.7	16.1826	87024.2	16.1826	90019.9
16.2263	94560.7	16.2263	90468.5	16.2263	89642	16.2263	87851.4	16.2263	89228.9	16.2263	87549.8	16.2263	90024.9
16.27	93923.8	16.27	89505.6	16.27	89305	16.27	87177.9	16.27	88669.7	16.27	87044.5	16.27	89697.8
16.3137	93892.8	16.3137	89570.9	16.3137	88714.8	16.3137	86732.5	16.3137	88406.9	16.3137	86469.3	16.3137	89217.6
16.3574	93835.7	16.3574	88972.9	16.3574	88614.4	16.3574	86117.5	16.3574	88277.2	16.3574	86908.9	16.3574	89249.6
16.4011	92956.4	16.4011	88987.6	16.4011	88056.3	16.4011	85868.5	16.4011	88083.6	16.4011	86286	16.4011	88969.1
16.4448	93676.9	16.4448	89019.2	16.4448	88136.5	16.4448	86069.1	16.4448	87199.1	16.4448	86401	16.4448	88944
16.4885	93417.1	16.4885	88407.6	16.4885	87484.8	16.4885	85739.2	16.4885	87471.2	16.4885	86027	16.4885	87896
16.5322	93074	16.5322	87684.3	16.5322	87332.7	16.5322	85183.1	16.5322	87485.2	16.5322	85712.7	16.5322	87766.6
16.5759	92639.7	16.5759	87833	16.5759	86711.4	16.5759	85079.5	16.5759	86174.9	16.5759	85455.8	16.5759	87415.7
16.6196	92480.2	16.6196	87688.3	16.6196	87085.6	16.6196	85173.3	16.6196	86130.2	16.6196	85103.8	16.6196	87468.1
16.6633	92139.4	16.6633	87353.5	16.6633	86632.9	16.6633	84104.5	16.6633	86106.6	16.6633	84682.3	16.6633	87201
16.7069	92033.7	16.7069	86634.8	16.7069	86090.5	16.7069	84768	16.7069	85874.2	16.7069	84278.7	16.7069	86608.7
16.7506	90953.3	16.7506	87334.2	16.7506	86662	16.7506	84136.3	16.7506	85938.5	16.7506	83922.5	16.7506	86722.2
16.7943	91457.1	16.7943	86711.8	16.7943	85970.2	16.7943	84046.7	16.7943	85408.5	16.7943	83536.3	16.7943	86059.7
16.838	91379.5	16.838	86421.7	16.838	85947.2	16.838	83338.1	16.838	85190.6	16.838	83775.4	16.838	85806.6
16.8816	90440.5	16.8816	85903	16.8816	84851.9	16.8816	83613.1	16.8816	84760.2	16.8816	83659.9	16.8816	85578.4
16.9253	90084.3	16.9253	85497.5	16.9253	85025.4	16.9253	82956.4	16.9253	84376.1	16.9253	82883.1	16.9253	85006.3
16.9689	90439.7	16.9689	85665.6	16.9689	84757.3	16.9689	82753.4	16.9689	84438.7	16.9689	82820.8	16.9689	85358.1
17.0126	90351.1	17.0126	85036.2	17.0126	84389.3	17.0126	82158.5	17.0126	84078.9	17.0126	82320.7	17.0126	85235.8
17.0563	89840.6	17.0563	85059.6	17.0563	84062.1	17.0563	82668.7	17.0563	84089.2	17.0563	82399.6	17.0563	84590.8
17.0999	89754.3	17.0999	84566.2	17.0999	84393.1	17.0999	81903.9	17.0999	83890.7	17.0999	82282.3	17.0999	84364.1
17.1436	89816.7	17.1436	84777.2	17.1436	83513.1	17.1436	82010.7	17.1436	83263.4	17.1436	80944.3	17.1436	83975.7
17.1872	89237.9	17.1872	83846.3	17.1872	83146.3	17.1872	81857.7	17.1872	83183	17.1872	80966.8	17.1872	83890.7
17.2309	89104.9	17.2309	83755.6	17.2309	82453.7	17.2309	81172	17.2309	82195.8	17.2309	81026.2	17.2309	83442.7
17.2745	89005.6	17.2745	83461.9	17.2745	82654	17.2745	80503.4	17.2745	82357.1	17.2745	80705	17.2745	83706.4
17.3181	88786.5	17.3181	83403.3	17.3181	82579.1	17.3181	80687.1	17.3181	81691.1	17.3181	79990.4	17.3181	82836.6
17.3618	88025.2	17.3618	82779.3	17.3618	82067.2	17.3618	80153.3	17.3618	81520.6	17.3618	79657.3	17.3618	82339.5
17.4054	87443.3	17.4054	83149.1	17.4054	81817.6	17.4054	80640.1	17.4054	81095.2	17.4054	79963.6	17.4054	82798
17.449	87562.3	17.449	82547.1	17.449	81158.9	17.449	79530.2	17.449	81312.4	17.449	79513.2	17.449	82211.4
17.4926	87368.1	17.4926	81950.8	17.4926	80830	17.4926	79331.1	17.4926	80459	17.4926	78807.6	17.4926	81925.1
17.5362	86935.1	17.5362	82033.6	17.5362	81108	17.5362	78675.3	17.5362	80556.3	17.5362	78825	17.5362	81720.4
17.5799	86478.2	17.5799	81291.7	17.5799	80647	17.5799	78343	17.5799	80074.1	17.5799	78575.8	17.5799	81052.7
17.6235	85906.1	17.6235	81570.5	17.6235	80447.6	17.6235	78373.8	17.6235	79808.1	17.6235	78532	17.6235	80482.5
17.6671	85916.2	17.6671	81384.6	17.6671	80013.7	17.6671	78033.3	17.6671	79631.6	17.6671	77718.2	17.6671	80258.6
17.7107	85269.4	17.7107	80974.4	17.7107	79914.3	17.7107	77932.1	17.7107	79282.6	17.7107	77749.3	17.7107	80250.1
17.7543	84962	17.7543	80541.1	17.7543	79554.3	17.7543	77621.1	17.7543	78833.4	17.7543	77304.1	17.7543	79807.8
17.7979	85003.9	17.7979	80708.2	17.7979	79234.8	17.7979	77327.3	17.7979	78718.7	17.7979	77046.7	17.7979	79687.2
17.8415	84629.7	17.8415	80226.3	17.8415	79152.1	17.8415	77022.7	17.8415	78329.3	17.8415	76707	17.8415	79430.4
17.8851	84482.3	17.8851	80142.1	17.8851	78597.6	17.8851	76424.5	17.8851	78096	17.8851	76402.6	17.8851	79123.8
17.9287	83757	17.9287	80083.3	17.9287	78495.9	17.9287	76633.2	17.9287	78077.3	17.9287	76361.5	17.9287	78939.1
17.9723	83562.7	17.9723	79737.5	17.9723	78238.9	17.9723	76066.9	17.9723	77773.5	17.9723	76169.7	17.9723	78851.2
18.0158	83408	18.0158	79362.5	18.0158	77951.1	18.0158	76020.2	18.0158	77697	18.0158	76280.8	18.0158	78686.9
18.0594	82740.3	18.0594	78796.8	18.0594	77680.2	18.0594	75872.3	18.0594	77124.9	18.0594	75966.9	18.0594	78393.3
18.103	82709.1	18.103	78497.5	18.103	77533.8	18.103	75564.4	18.103	76639.6	18.103	75499.6	18.103	77898.8
18.1466	82242.2	18.1466	78643.2	18.1466	77149	18.1466	75182	18.1466	76458.9	18.1466	75236.9	18.1466	78156.5
18.1901	82210.5	18.1901	78126.2	18.1901	76961.2	18.1901	74829.7	18.1901	76249.4	18.1901	75023.2	18.1901	77379.8
18.2337	81993.6	18.2337	78376	18.2337	76827.6	18.2337	74897.4	18.2337	75835.2	18.2337	74668.8	18.2337	77213.5
18.2772	81372.2	18.2772	78070.1	18.2772	76436.6	18.2772	74121.1	18.2772	75603.8	18.2772	74158	18.2772	77071.5
18.3208	80960.7	18.3208	77644.4	18.3208	76212.5	18.3208	73753.1	18.3208	75667.3	18.3208	74145.3	18.3208	76908.8
18.3644	80917.5	18.3644	77435.7	18.3644	76301.8	18.3644	73761	18.3644	75241.7	18.3644	74110.8	18.3644	76631.7
18.4079	80476.8	18.4079	77648	18.4079	75830.7	18.4079	73567.8	18.4079	75221.8	18.4079	73764.5	18.4079	76409.4
18.4515	79788.6	18.4515	76947.8	18.4515	75949.3	18.4515	73611	18.4515	74521.7	18.4515	73576.2	18.4515	75865.9
18.495	80502.7	18.495	77153.8	18.495	75371.9	18.495	72948.3	18.495	74772.8	18.495	73534.4	18.495	75520.9
18.5386	79936.1	18.5386	77132.1	18.5386	75670.9	18.5386	72876.4	18.5386	74646.7	18.5386	73070	18.5386	75815
18.5821	79755.1	18.5821	76587.5	18.5821	74973.6	18.5821	73016.6	18.5821	73729.1	18.5821	72423.6	18.5821	75411.6
18.6256	79272.2	18.6256	76529.7	18.6256	75362.6	18.6256	72525.2	18.6256	73451.1	18.6256	72770.2	18.6256	75045.1
18.6691	78601.7	18.6691	76211	18.6691	75381	18.6691	72406.7	18.6691	73454.8	18.6691	72340.6	18.6691	74605.5
18.7127	78674.3	18.7127	76132.3	18.7127	74479.2	18.7127	72014.8	18.7127	73317.9	18.7127	72364.1	18.7127	74801.1
18.7562	78273.7	18.7562	76106.7	18.7562	74551	18.7562	72159.5	18.7562	73464	18.7562	71956.2	18.7562	74617.8
18.7997	77504.7	18.7997	76244.9	18.7997	74256.4	18.7997	72033.2	18.7997	72847.9	18.7997	72187.3	18.7997	74335.4
18.8432	78353.2	18.8432	75685.4	18.8432	74658.6	18.8432	72077.6	18.8432	72793.9	18.8432	71370	18.8432	73837.9
18.8867	77748.6	18.8867	75189.2	18.8867	74455.7	18.8867	72127	18.8867	72743.2	18.8867	71204.7	18.8867	73945.9
18.9302	77693.1	18.9302	75316.1	18.9302	73789.8	18.9302	71981.9	18.9302	72518.2	18.9302	71173.3	18.9302	73389.1
18.9737	76594.7	18.9737	75419.9	18.9737	73890	18.9737	71279.2	18.9737	72498.1	18.9737	70913.8	18.9737	73128.6
19.0173	76641	19.0173	74862.2	19.0173	73611.1	19.0173	71443.6	19.0173	71689.9	19.0173	70438.8	19.0173	73390.9
19.0607	77232.8	19.0607	75026.2	19.0607	73876.5	19.0607	70833	19.0607	71604.2	19.0607	70998	19.0607	72602.5
19.1042	76229.5	19.1042	74723.1	19.1042	73487.9	19.1042	70867	19.1042	71857	19.1042	70234.9	19.1042	72204.6
19.1477	75641.9	19.1477	74640.7	19.1477	72879.4	19.1477	70414.4	19.1477	71288.2	19.1477	70244	19.1477	72503.5
19.1912	76449.1	19.1912	74180.4	19.1912	73104.7	19.1912	70386.9	19.1912	71519.6	19.1912	70401.7	19.1912	72255
19.2347	76034.3	19.2347	74203	19.2347	72990.1	19.2347	69784.9	19.2347	71549.6	19.2347	69795.5	19.2347	72027.8
19.2782	75715.6	19.2782	73931.8	19.2782	72751	19.2782	70149.9	19.2782	71260.3	19.2782	69581.6	19.2782	71774.4
19.3217	76026.8	19.3217	73767.7	19.3217	72610.2	19.3217	69633.4	19.3217	70900	19.3217	69377.4	19.3217	71509.4
19.3651	75223.7	19.3651	73547.5	19.3651	72770.4	19.3651	69844.3	19.3651	70396.1	19.3651	68890.3	19.3651	70860.4
19.4086	75075.1	19.4086	73434.4	19.4086	72073.6	19.4086	69714.4	19.4086	71001.3	19.4086	68764.2	19.4086	71523.5
19.4521	74322.8	19.4521	72495.6	19.4521	71894.5	19.4521	69914.6	19.4521	70579.5	19.4521	68597.4	19.4521	70673
19.4955	74229.4	19.4955	72398.5	19.4955	72106.5	19.4955	69141.8	19.4955	70264.1	19.4955	68355.4	19.4955	70842.7
19.539	74527.8	19.539	72150.9	19.539	71583.7	19.539	69534.9	19.539	69900.2	19.539	68444.8	19.539	70997
19.5824	73974.1	19.5824	72267.6	19.5824	71664.8	19.5824	68736.6	19.5824	70441.2	19.5824	68777.6	19.5824	70598.7
19.6259	73816.7	19.6259	72139.8	19.6259	70967.1	19.6259	68304.6	19.6259	70023.8	19.6259	67730.1	19.6259	69870.3
19.6693	73705.4	19.6693	72186.1	19.6693	71294.9	19.6693	67998.3	19.6693	69239.8	19.6693	68010.6	19.6693	69547.9
19.7128	73191.7	19.7128	71639.2	19.7128	70535.8	19.7128	67882.9	19.7128	68892.3	19.7128	67577.2	19.7128	69813.1
19.7562	73080	19.7562	71438.9	19.7562	70395.8	19.7562	67979.9	19.7562	69019.4	19.7562	67236.4	19.7562	69493.8
19.7996	73297.1	19.7996	71202.2	19.7996	70619.6	19.7996	68100	19.7996	69317.8	19.7996	67593.4	19.7996	69351.8
19.8431	72458.6	19.8431	70993.9	19.8431	70124.4	19.8431	66987.5	19.8431	68671.2	19.8431	67332	19.8431	69029.4
19.8865	72768.5	19.8865	70540.4	19.8865	69480.3	19.8865	67830.3	19.8865	69099.6	19.8865	66959.4	19.8865	68989.7
19.9299	71720.6	19.9299	70765.6	19.9299	69795.2	19.9299	67555.8	19.9299	68595.7	19.9299	67005.2	19.9299	69007.9
19.9733	72015.3	19.9733	70278.5	19.9733	69306.1	19.9733	67105.8	19.9733	68000.4	19.9733	66906.2	19.9733	68562.5
20.0167	71837.4	20.0167	70492.1	20.0167	68872.9	20.0167	67318.7	20.0167	68325.6	20.0167	66998.5	20.0167	68818.5
20.0602	71012.2	20.0602	70076.9	20.0602	69925.6	20.0602	66965.1	20.0602	68182.7	20.0602	66221.3	20.0602	68057.1
20.1036	71532.6	20.1036	69202.8	20.1036	68826.5	20.1036	67005.6	20.1036	68524.4	20.1036	66114.1	20.1036	68112.4
20.147	71281.8	20.147	69280.6	20.147	68483.2	20.147	66644.5	20.147	67183.8	20.147	65946.8	20.147	68100.1
20.1904	71129	20.1904	69478.2	20.1904	68648.4	20.1904	66771.4	20.1904	67632.1	20.1904	65908.2	20.1904	67784
20.2338	70770.4	20.2338	68897.9	20.2338	68383.4	20.2338	66206.3	20.2338	67817.5	20.2338	65846.3	20.2338	67477.8
20.2772	70224	20.2772	68792.5	20.2772	68025.3	20.2772	66214.2	20.2772	67474.4	20.2772	65770.5	20.2772	67648.2
20.3206	70040	20.3206	68308.9	20.3206	67837.1	20.3206	65768.3	20.3206	67126.4	20.3206	65298.1	20.3206	67310.6
20.3639	69625.8	20.3639	67840.7	20.3639	67581.7	20.3639	65344.3	20.3639	66687.1	20.3639	65275	20.3639	67213.1
20.4073	69772.1	20.4073	68125.7	20.4073	67323.4	20.4073	65362.4	20.4073	66643.3	20.4073	64998	20.4073	67255.9
20.4507	69549.8	20.4507	67617.6	20.4507	67282.3	20.4507	64983.2	20.4507	66425	20.4507	64977.7	20.4507	66933.4
20.4941	69188.6	20.4941	67569.9	20.4941	66970.9	20.4941	65060.5	20.4941	66232	20.4941	64972	20.4941	66965.9
20.5374	69111.3	20.5374	67358.3	20.5374	66750	20.5374	64885.6	20.5374	66129.2	20.5374	64931.1	20.5374	66449.1
20.5808	68719.2	20.5808	67050.2	20.5808	66474.6	20.5808	64710.7	20.5808	65895.1	20.5808	64565.3	20.5808	66582.2
20.6242	68667.4	20.6242	66978.8	20.6242	66413.6	20.6242	64250.3	20.6242	65976.2	20.6242	64451.6	20.6242	66486.2
20.6675	68044.6	20.6675	67003.6	20.6675	66391.7	20.6675	64141.1	20.6675	65640.6	20.6675	64305	20.6675	66283.5
20.7109	67752.3	20.7109	66460.5	20.7109	65817.1	20.7109	64012.5	20.7109	65467.1	20.7109	64334.5	20.7109	66183
20.7542	67699.7	20.7542	66277.8	20.7542	65734.5	20.7542	64013.9	20.7542	65225.5	20.7542	64024	20.7542	66133.7
20.7976	67476.1	20.7976	66134	20.7976	65393.2	20.7976	63473.1	20.7976	65178.8	20.7976	63840.4	20.7976	65802
20.8409	66939.4	20.8409	65787.6	20.8409	65561	20.8409	63496.4	20.8409	64915.4	20.8409	63689	20.8409	65546.1
20.8842	66980.4	20.8842	65692.9	20.8842	65180.1	20.8842	63363	20.8842	64810	20.8842	63156.5	20.8842	65533.9
20.9276	67207.7	20.9276	65534.4	20.9276	64999.8	20.9276	62842.9	20.9276	64709.6	20.9276	63121.1	20.9276	65566.5
20.9709	66596.1	20.9709	65496.4	20.9709	64697.3	20.9709	63017.6	20.9709	64229.9	20.9709	62972.5	20.9709	65318.6
21.0142	66754.2	21.0142	65212.6	21.0142	64459.4	21.0142	62693.7	21.0142	64136.4	21.0142	63242.2	21.0142	64908.4
21.0575	66244.8	21.0575	65292.2	21.0575	64428.2	21.0575	62534.6	21.0575	64049.4	21.0575	62833.9	21.0575	65037.8
21.1009	66020	21.1009	64855.6	21.1009	64267	21.1009	62032.7	21.1009	63911.2	21.1009	62756.9	21.1009	64944.8
21.1442	65848.3	21.1442	64594.7	21.1442	64026.7	21.1442	62007.4	21.1442	63635.9	21.1442	62531.4	21.1442	64522.8
21.1875	65676.7	21.1875	64333.7	21.1875	63786.3	21.1875	61982.2	21.1875	63360.6	21.1875	62305.9	21.1875	64100.8
21.2308	65595.2	21.2308	64184.8	21.2308	63783.7	21.2308	61937.8	21.2308	63180.3	21.2308	62213.5	21.2308	64050.3
21.2741	65513.7	21.2741	64035.9	21.2741	63781.2	21.2741	61893.3	21.2741	63000	21.2741	62121.1	21.2741	63999.8
21.3174	65294.3	21.3174	63863.1	21.3174	63601.2	21.3174	61602.9	21.3174	62788.3	21.3174	61957.8	21.3174	63765.5
21.3607	65074.8	21.3607	63690.3	21.3607	63421.2	21.3607	61312.4	21.3607	62576.5	21.3607	61794.5	21.3607	63531
21.404	64895.1	21.404	63650.9	21.404	63187.2	21.404	61024.2	21.404	62543.8	21.404	61415.7	21.404	63379
21.4473	64715.3	21.4473	63611.5	21.4473	62953.2	21.4473	60736.1	21.4473	62511.1	21.4473	61036.9	21.4473	63227.1
21.4905	64540.4	21.4905	63304.8	21.4905	62712	21.4905	60564.5	21.4905	62341.9	21.4905	60961.3	21.4905	63097.2
21.5338	64365.6	21.5338	62998.1	21.5338	62470.7	21.5338	60392.9	21.5338	62172.8	21.5338	60885.8	21.5338	62967.3
21.5771	64264.5	21.5771	62768	21.5771	62340.1	21.5771	60332.6	21.5771	62023.8	21.5771	60734.6	21.5771	62773.5
21.6204	64163.5	21.6204	62537.9	21.6204	62209.4	21.6204	60272.4	21.6204	61874.8	21.6204	60583.5	21.6204	62579.7
21.6636	63926.4	21.6636	62149.8	21.6636	62092.7	21.6636	60142.5	21.6636	61452.3	21.6636	60271.1	21.6636	62465.5
21.7069	63689.3	21.7069	61761.6	21.7069	61975.9	21.7069	60012.7	21.7069	61029.7	21.7069	59958.7	21.7069	62351.3
21.7502	63477.5	21.7502	61777.3	21.7502	61547.6	21.7502	59798.2	21.7502	61042.4	21.7502	59871.7	21.7502	62268
21.7934	63265.7	21.7934	61793.1	21.7934	61119.1	21.7934	59583.6	21.7934	61055.3	21.7934	59784.8	21.7934	62184.6
21.8366	63081.7	21.8366	61658.1	21.8366	61130.7	21.8366	59499.3	21.8366	60870.4	21.8366	59724.9	21.8366	61782.6
21.8799	62897.7	21.8799	61523.1	21.8799	61142.4	21.8799	59415	21.8799	60685.4	21.8799	59665	21.8799	61380.4
21.9231	62802	21.9231	61286.2	21.9231	60807	21.9231	59099.8	21.9231	60450.8	21.9231	59423.7	21.9231	61306.1
21.9664	62706.4	21.9664	61049.3	21.9664	60471.5	21.9664	58784.4	21.9664	60216.1	21.9664	59182.3	21.9664	61231.9
22.0096	62542.8	22.0096	60805.9	22.0096	60425.8	22.0096	58600	22.0096	60124.3	22.0096	58977	22.0096	60963.4
22.0528	62379.1	22.0528	60562.4	22.0528	60380.1	22.0528	58415.6	22.0528	60032.5	22.0528	58771.7	22.0528	60694.8
22.0961	62236.7	22.0961	60473.7	22.0961	60218.5	22.0961	58441.1	22.0961	59886.2	22.0961	58625.9	22.0961	60546.7
22.1393	62094.3	22.1393	60385	22.1393	60056.9	22.1393	58466.6	22.1393	59740	22.1393	58480	22.1393	60398.7
22.1825	62038.3	22.1825	60249.5	22.1825	59910.5	22.1825	58159.2	22.1825	59541.8	22.1825	58349	22.1825	60210.8
22.2257	61982.3	22.2257	60114.1	22.2257	59764.1	22.2257	57851.6	22.2257	59343.6	22.2257	58218	22.2257	60022.9
22.2689	61620.9	22.2689	60012.1	22.2689	59561.5	22.2689	57634.7	22.2689	59052.8	22.2689	58126.8	22.2689	59858.4
22.3121	61259.4	22.3121	59910.1	22.3121	59358.8	22.3121	57417.9	22.3121	58762	22.3121	58035.6	22.3121	59694
22.3553	61125.2	22.3553	59671.7	22.3553	59121.3	22.3553	57412.6	22.3553	58644.9	22.3553	57768.1	22.3553	59627.8
22.3985	60991.1	22.3985	59433.3	22.3985	58883.9	22.3985	57407.4	22.3985	58527.8	22.3985	57500.6	22.3985	59561.7
22.4417	61017.6	22.4417	59237.5	22.4417	58771.1	22.4417	57220.6	22.4417	58544.7	22.4417	57298.7	22.4417	59185.9
22.4849	61044.1	22.4849	59041.7	22.4849	58658.4	22.4849	57033.6	22.4849	58561.6	22.4849	57096.8	22.4849	58810
22.528	60623.1	22.528	58869.2	22.528	58390.6	22.528	56687.8	22.528	58109.9	22.528	56934.5	22.528	58808.5
22.5712	60201.8	22.5712	58696.8	22.5712	58122.8	22.5712	56341.9	22.5712	57658	22.5712	56772.2	22.5712	58807.1
22.6144	60089.8	22.6144	58528.9	22.6144	58105.3	22.6144	56290.6	22.6144	57756.1	22.6144	56628.8	22.6144	58519.1
22.6576	59977.8	22.6576	58361.1	22.6576	58088	22.6576	56239.5	22.6576	57854.4	22.6576	56485.5	22.6576	58231
22.7007	59957.2	22.7007	58266.4	22.7007	57933.4	22.7007	56033.6	22.7007	57588.9	22.7007	56451.1	22.7007	58135
22.7439	59936.7	22.7439	58171.8	22.7439	57778.8	22.7439	55827.6	22.7439	57323.2	22.7439	56416.6	22.7439	58039.1
22.787	59693.1	22.787	57891.5	22.787	57680.5	22.787	55658.7	22.787	57252.2	22.787	56151.7	22.787	57876.3
22.8302	59449.5	22.8302	57611.1	22.8302	57582.3	22.8302	55489.8	22.8302	57181.3	22.8302	55886.6	22.8302	57713.5
22.8733	59121.7	22.8733	57538.3	22.8733	57257.5	22.8733	55289.3	22.8733	56893.3	22.8733	55754.8	22.8733	57501.8
22.9165	58793.7	22.9165	57465.6	22.9165	56932.6	22.9165	55088.7	22.9165	56605.2	22.9165	55623.1	22.9165	57290.2
22.9596	58706.3	22.9596	57347.3	22.9596	56715.3	22.9596	55001.5	22.9596	56405.2	22.9596	55402	22.9596	57226
23.0027	58619.1	23.0027	57229	23.0027	56497.9	23.0027	54914.4	23.0027	56205.3	23.0027	55180.8	23.0027	57161.8
23.0459	58413.8	23.0459	57077.1	23.0459	56404.2	23.0459	54747.6	23.0459	56079.4	23.0459	55189.8	23.0459	56980.7
23.089	58208.5	23.089	56925.2	23.089	56310.5	23.089	54580.8	23.089	55953.4	23.089	55199	23.089	56799.5
23.1321	58108.5	23.1321	56747.2	23.1321	56207.1	23.1321	54420.2	23.1321	55925.3	23.1321	54780.4	23.1321	56658.6
23.1752	58008.4	23.1752	56569.3	23.1752	56103.7	23.1752	54259.6	23.1752	55897.1	23.1752	54361.7	23.1752	56517.7
23.2183	57827.8	23.2183	56442.9	23.2183	55910.2	23.2183	54195.9	23.2183	55666.9	23.2183	54406.2	23.2183	56361.7
23.2614	57647.2	23.2614	56316.6	23.2614	55716.7	23.2614	54132.2	23.2614	55436.6	23.2614	54450.9	23.2614	56205.7
23.3045	57626.5	23.3045	56151.6	23.3045	55554	23.3045	54003.3	23.3045	55362.8	23.3045	54169.4	23.3045	56136.1
23.3477	57606	23.3477	55986.6	23.3477	55391.4	23.3477	53874.4	23.3477	55289	23.3477	53887.6	23.3477	56066.6
23.3907	57298.4	23.3907	55805.4	23.3907	55375.9	23.3907	53709.4	23.3907	55192.4	23.3907	53963	23.3907	55878.3
23.4338	56990.8	23.4338	55624.1	23.4338	55360.4	23.4338	53544.5	23.4338	55095.9	23.4338	54038.5	23.4338	55689.9
23.4769	56865.8	23.4769	55518.9	23.4769	55101.4	23.4769	53410.5	23.4769	54852.2	23.4769	53818.3	23.4769	55396.2
23.52	56740.9	23.52	55413.7	23.52	54842.3	23.52	53276.6	23.52	54608.3	23.52	53598	23.52	55102.5
23.5631	56622.4	23.5631	55363.5	23.5631	54638.1	23.5631	53090.4	23.5631	54562.6	23.5631	53375.4	23.5631	55067.3
23.6061	56503.9	23.6061	55313.2	23.6061	54433.8	23.6061	52904.2	23.6061	54516.9	23.6061	53152.7	23.6061	55032.3
23.6492	56391.5	23.6492	55095.3	23.6492	54365.2	23.6492	52751.8	23.6492	54298.2	23.6492	53181.5	23.6492	55011.2
23.6923	56219.4	23.6923	54887.9	23.6923	54185.8	23.6923	52545	23.6923	54015.4	23.6923	53028.8	23.6923	54727.5
23.7353	56033.8	23.7353	54794.7	23.7353	54030	23.7353	52538.9	23.7353	53897.8	23.7353	52963.2	23.7353	54548.4
23.7784	55848.1	23.7784	54701.5	23.7784	53873.8	23.7784	52532.7	23.7784	53780.1	23.7784	52897.6	23.7784	54368.7
23.8214	55710.7	23.8214	54623.5	23.8214	53924.5	23.8214	52362.6	23.8214	53743.2	23.8214	52720.6	23.8214	54177.9
23.8645	55573.4	23.8645	54545.4	23.8645	53973.8	23.8645	52191.6	23.8645	53706.2	23.8645	52542.4	23.8645	53986.2
23.9075	55513.9	23.9075	54345	23.9075	53783.5	23.9075	52137.2	23.9075	53477.7	23.9075	52364.6	23.9075	54004.1
23.9505	55454.2	23.9505	54144.1	23.9505	53592.6	23.9505	52082.2	23.9505	53248.8	23.9505	52187	23.9505	54021.3
23.9936	55339.6	23.9936	54073.3	23.9936	53406.4	23.9936	51866.1	23.9936	53145.4	23.9936	52109.2	23.9936	53899.8
24.0366	55225	24.0366	54002.4	24.0366	53219.8	24.0366	51649.6	24.0366	53041.8	24.0366	52030.8	24.0366	53778.1
24.0796	55117.7	24.0796	53856.7	24.0796	53036.7	24.0796	51483.1	24.0796	52845.4	24.0796	51933.5	24.0796	53580.8
24.1226	55010.4	24.1226	53711	24.1226	52852.9	24.1226	51316.5	24.1226	52648.3	24.1226	51836.1	24.1226	53383.1
24.1656	54849.8	24.1656	53531.5	24.1656	52844.2	24.1656	51164.9	24.1656	52597.6	24.1656	51724.6	24.1656	53253.6
24.2087	54688.8	24.2087	53351.9	24.2087	52835.2	24.2087	51013.3	24.2087	52546.6	24.2087	51613	24.2087	53124
24.2517	54553.2	24.2517	53302.2	24.2517	52674.8	24.2517	50877.4	24.2517	52357.9	24.2517	51398.8	24.2517	52920
24.2947	54417.7	24.2947	53252.5	24.2947	52514.3	24.2947	50741.5	24.2947	52168.8	24.2947	51184.4	24.2947	52715.8
24.3377	54271.6	24.3377	53129.7	24.3377	52359	24.3377	50667.6	24.3377	52058.2	24.3377	51072.4	24.3377	52645.7
24.3806	54125.5	24.3806	53006.7	24.3806	52203.6	24.3806	50593.5	24.3806	51947.5	24.3806	50960.2	24.3806	52575.3
24.4236	54088.2	24.4236	52892.6	24.4236	52019.4	24.4236	50407.6	24.4236	51862.5	24.4236	50883.7	24.4236	52483.5
24.4666	54051	24.4666	52778.4	24.4666	51835	24.4666	50221.4	24.4666	51777.5	24.4666	50807.2	24.4666	52391.8
24.5096	53890.5	24.5096	52540.2	24.5096	51782.2	24.5096	50060.9	24.5096	51686.1	24.5096	50685.2	24.5096	52248.2
24.5526	53930.7	24.5526	52461.3	24.5526	51618.7	24.5526	50074.8	24.5526	51587.9	24.5526	50681.9	24.5526	52210.4
24.5955	53819.3	24.5955	52292.6	24.5955	51545.2	24.5955	49968.7	24.5955	51411	24.5955	50552.5	24.5955	52081.1
24.6385	53707.9	24.6385	52124	24.6385	51471.7	24.6385	49862.7	24.6385	51234.2	24.6385	50423.2	24.6385	51951.7
24.6814	53596.5	24.6814	51955.4	24.6814	51398.2	24.6814	49756.7	24.6814	51057.3	24.6814	50293.8	24.6814	51822.4
24.7244	53485	24.7244	51786.7	24.7244	51324.7	24.7244	49650.7	24.7244	50880.5	24.7244	50164.5	24.7244	51693.1
24.7673	53292.6	24.7673	51715	24.7673	51170.9	24.7673	49547.3	24.7673	50829.2	24.7673	50016	24.7673	51526.4
24.8103	53100.1	24.8103	51643.4	24.8103	51017.1	24.8103	49444	24.8103	50777.9	24.8103	49867.4	24.8103	51359.8
24.8532	52907.6	24.8532	51571.7	24.8532	50863.3	24.8532	49340.6	24.8532	50726.7	24.8532	49718.9	24.8532	51193.1
24.8961	52715.1	24.8961	51500.1	24.8961	50709.5	24.8961	49237.2	24.8961	50675.5	24.8961	49570.4	24.8961	51026.5
24.9391	52629.8	24.9391	51369.2	24.9391	50602.6	24.9391	49084.4	24.9391	50529.1	24.9391	49422.5	24.9391	50885.6
24.982	52544.6	24.982	51238.3	24.982	50495.6	24.982	48931.6	24.982	50382.7	24.982	49274.6	24.982	50744.8
25.0249	52459.3	25.0249	51107.5	25.0249	50388.7	25.0249	48778.8	25.0249	50236.2	25.0249	49126.6	25.0249	50604
25.0678	52374.1	25.0678	50976.6	25.0678	50281.8	25.0678	48625.9	25.0678	50089.8	25.0678	48978.7	25.0678	50463.2
25.1107	52228.5	25.1107	50809.7	25.1107	50171.3	25.1107	48573	25.1107	49933.9	25.1107	48883.9	25.1107	50326.9
25.1536	52082.8	25.1536	50642.8	25.1536	50060.8	25.1536	48520.2	25.1536	49778	25.1536	48789	25.1536	50190.6
25.1965	51937.2	25.1965	50476	25.1965	49950.3	25.1965	48467.3	25.1965	49622.2	25.1965	48694.2	25.1965	50054.3
25.2394	51791.6	25.2394	50309.1	25.2394	49839.8	25.2394	48414.4	25.2394	49466.3	25.2394	48599.4	25.2394	49918
25.2823	51666	25.2823	50256.2	25.2823	49697.8	25.2823	48282	25.2823	49378.3	25.2823	48462.9	25.2823	49877.9
25.3252	51540.5	25.3252	50203.3	25.3252	49555.8	25.3252	48149.5	25.3252	49290.4	25.3252	48326.4	25.3252	49837.9
25.3681	51414.9	25.3681	50150.4	25.3681	49413.8	25.3681	48017	25.3681	49202.5	25.3681	48189.9	25.3681	49797.9
25.411	51289.4	25.411	50097.5	25.411	49271.8	25.411	47884.5	25.411	49114.6	25.411	48053.3	25.411	49757.9
25.4538	51229.9	25.4538	50024	25.4538	49213.6	25.4538	47771.6	25.4538	49078.4	25.4538	48016.4	25.4538	49634.5
25.4967	51170.5	25.4967	49950.5	25.4967	49155.4	25.4967	47658.7	25.4967	49042.2	25.4967	47979.6	25.4967	49511.1
25.5396	51111.1	25.5396	49877	25.5396	49097.2	25.5396	47545.8	25.5396	49006.1	25.5396	47942.7	25.5396	49387.6
25.5824	51051.7	25.5824	49803.5	25.5824	49039	25.5824	47432.9	25.5824	48969.9	25.5824	47905.8	25.5824	49264.2
25.6253	50907.5	25.6253	49678.8	25.6253	48842.2	25.6253	47323.3	25.6253	48791.4	25.6253	47813.1	25.6253	49201.6
25.6681	50763.2	25.6681	49554.1	25.6681	48645.4	25.6681	47213.7	25.6681	48612.9	25.6681	47720.3	25.6681	49139.1
25.711	50618.9	25.711	49429.3	25.711	48448.6	25.711	47104.1	25.711	48434.3	25.711	47627.6	25.711	49076.6
25.7538	50474.6	25.7538	49304.6	25.7538	48251.8	25.7538	46994.5	25.7538	48255.7	25.7538	47534.8	25.7538	49014.1
25.7966	50388.1	25.7966	49176.9	25.7966	48231.5	25.7966	46876.4	25.7966	48171.4	25.7966	47425.5	25.7966	48877.4
25.8394	50301.6	25.8394	49049.1	25.8394	48211.4	25.8394	46758.2	25.8394	48087.1	25.8394	47316.3	25.8394	48740.6
25.8823	50215.1	25.8823	48921.4	25.8823	48191.2	25.8823	46640.1	25.8823	48002.9	25.8823	47207.1	25.8823	48603.9
25.9251	50128.5	25.9251	48793.7	25.9251	48171	25.9251	46521.9	25.9251	47918.6	25.9251	47097.8	25.9251	48467.1
25.9679	50018.3	25.9679	48628.5	25.9679	48029.4	25.9679	46450.8	25.9679	47840.8	25.9679	46975.6	25.9679	48415
26.0107	49908.1	26.0107	48463.3	26.0107	47887.7	26.0107	46379.7	26.0107	47763.1	26.0107	46853.4	26.0107	48363
26.0535	49797.8	26.0535	48298	26.0535	47746	26.0535	46308.5	26.0535	47685.4	26.0535	46731.2	26.0535	48310.9
26.0963	49687.6	26.0963	48132.8	26.0963	47604.3	26.0963	46237.4	26.0963	47607.6	26.0963	46609	26.0963	48258.9
26.1391	49622.8	26.1391	48077.6	26.1391	47493	26.1391	46165.8	26.1391	47425.6	26.1391	46542.3	26.1391	48131.2
26.1819	49558.1	26.1819	48022.4	26.1819	47381.8	26.1819	46094.3	26.1819	47243.5	26.1819	46475.5	26.1819	48003.5
26.2247	49493.3	26.2247	47967.2	26.2247	47270.5	26.2247	46022.7	26.2247	47061.4	26.2247	46408.7	26.2247	47875.8
26.2674	49428.6	26.2674	47912	26.2674	47159.2	26.2674	45951.1	26.2674	46879.4	26.2674	46342	26.2674	47748.1
26.3102	49352.1	26.3102	47793.2	26.3102	47086.3	26.3102	45776.9	26.3102	46803.2	26.3102	46207.4	26.3102	47619.9
26.353	49275.6	26.353	47674.5	26.353	47013.3	26.353	45602.6	26.353	46727.1	26.353	46072.8	26.353	47491.8
26.3957	49199.1	26.3957	47555.7	26.3957	46940.4	26.3957	45428.4	26.3957	46650.9	26.3957	45938.3	26.3957	47363.6
26.4385	49122.6	26.4385	47436.9	26.4385	46867.5	26.4385	45254.1	26.4385	46574.8	26.4385	45803.7	26.4385	47235.4
26.4812	49017	26.4812	47379.7	26.4812	46774.3	26.4812	45197.6	26.4812	46449.7	26.4812	45682.6	26.4812	47104.3
26.524	48911.3	26.524	47322.6	26.524	46681	26.524	45141.1	26.524	46324.6	26.524	45561.5	26.524	46973.3
26.5667	48805.7	26.5667	47265.4	26.5667	46587.8	26.5667	45084.7	26.5667	46199.5	26.5667	45440.4	26.5667	46842.2
26.6095	48700.1	26.6095	47208.2	26.6095	46494.6	26.6095	45028.2	26.6095	46074.4	26.6095	45319.3	26.6095	46711.2
26.6522	48605.6	26.6522	47140.6	26.6522	46385.9	26.6522	44937.4	26.6522	45973.2	26.6522	45247	26.6522	46591.4
26.6949	48511.1	26.6949	47072.9	26.6949	46277.2	26.6949	44846.7	26.6949	45872	26.6949	45174.8	26.6949	46471.6
26.7376	48416.6	26.7376	47005.3	26.7376	46168.4	26.7376	44755.9	26.7376	45770.8	26.7376	45102.5	26.7376	46351.9
26.7804	48322.1	26.7804	46937.6	26.7804	46059.7	26.7804	44665.2	26.7804	45669.5	26.7804	45030.2	26.7804	46232.1
26.8231	48230.1	26.8231	46847.4	26.8231	46017	26.8231	44555.2	26.8231	45560.6	26.8231	44884.6	26.8231	46141.2
26.8658	48138.1	26.8658	46757.3	26.8658	45974.3	26.8658	44445.1	26.8658	45451.6	26.8658	44739	26.8658	46050.4
26.9085	48046.1	26.9085	46667.1	26.9085	45931.6	26.9085	44335.1	26.9085	45342.7	26.9085	44593.4	26.9085	45959.5
26.9512	47954.1	26.9512	46576.9	26.9512	45889	26.9512	44225.1	26.9512	45233.7	26.9512	44447.8	26.9512	45868.7
26.9939	47887.3	26.9939	46452.3	26.9939	45748.7	26.9939	44117.7	26.9939	45142	26.9939	44309.1	26.9939	45746.1
27.0365	47820.7	27.0365	46327.6	27.0365	45608.4	27.0365	44010.2	27.0365	45050.2	27.0365	44170.3	27.0365	45623.4
27.0792	47754	27.0792	46203	27.0792	45468.1	27.0792	43902.8	27.0792	44958.5	27.0792	44031.6	27.0792	45500.8
27.1219	47687.3	27.1219	46078.3	27.1219	45327.8	27.1219	43795.4	27.1219	44866.8	27.1219	43892.8	27.1219	45378.1
27.1646	47623.3	27.1646	46008.9	27.1646	45300.3	27.1646	43730.9	27.1646	44779.8	27.1646	43870.4	27.1646	45292.7
27.2072	47559.4	27.2072	45939.5	27.2072	45272.9	27.2072	43666.5	27.2072	44692.9	27.2072	43848.1	27.2072	45207.2
27.2499	47495.4	27.2499	45870.1	27.2499	45245.4	27.2499	43602.1	27.2499	44605.9	27.2499	43825.8	27.2499	45121.8
27.2926	47431.5	27.2926	45800.7	27.2926	45218	27.2926	43537.7	27.2926	44519	27.2926	43803.5	27.2926	45036.4
27.3352	47318.8	27.3352	45723	27.3352	45050.8	27.3352	43476	27.3352	44485.7	27.3352	43689.7	27.3352	44924.9
27.3778	47206.1	27.3778	45645.4	27.3778	44883.6	27.3778	43414.3	27.3778	44452.5	27.3778	43575.9	27.3778	44813.3
27.4205	47093.4	27.4205	45567.7	27.4205	44716.3	27.4205	43352.5	27.4205	44419.3	27.4205	43462	27.4205	44701.8
27.4631	46980.7	27.4631	45490	27.4631	44549.1	27.4631	43290.8	27.4631	44386	27.4631	43348.2	27.4631	44590.3
27.5057	46923.2	27.5057	45424	27.5057	44563.5	27.5057	43177.8	27.5057	44312.3	27.5057	43253	27.5057	44524.4
27.5484	46865.8	27.5484	45357.9	27.5484	44578.1	27.5484	43064.7	27.5484	44238.5	27.5484	43157.9	27.5484	44458.5
27.591	46808.3	27.591	45291.8	27.591	44592.6	27.591	42951.6	27.591	44164.7	27.591	43062.7	27.591	44392.7
27.6336	46750.9	27.6336	45225.7	27.6336	44607.2	27.6336	42838.5	27.6336	44090.9	27.6336	42967.5	27.6336	44326.8
27.6762	46631.1	27.6762	45129.6	27.6762	44507.8	27.6762	42805.1	27.6762	43976.7	27.6762	42873.4	27.6762	44250
27.7188	46511.3	27.7188	45033.4	27.7188	44408.4	27.7188	42771.7	27.7188	43862.4	27.7188	42779.3	27.7188	44173.2
27.7614	46391.5	27.7614	44937.3	27.7614	44309	27.7614	42738.3	27.7614	43748.1	27.7614	42685.2	27.7614	44096.4

## Sheet: Figure2a
Q (Å^-1)	log I(Q), ambient	Q (Å^-1)	log I(Q), 1.2 GPa	Q (Å^-1)	log I(Q), 3.2 GPa	Q (Å^-1)	log I(Q), 5.3 GPa	Q (Å^-1)	log I(Q), 7.0 GPa	Q (Å^-1)	log I(Q), 8.1 GPa	Q (Å^-1)	log I(Q), 8.9 GPa	Q (Å^-1)	log I(Q), 9.6 GPa	Q (Å^-1)	log I(Q), 10.0 GPa		Q (Å^-1)	baseline_ambient	Q (Å^-1)	baseline_1.2 GPa	Q (Å^-1)	baseline_3.2 GPa	Q (Å^-1)	baseline_5.3 GPa	Q (Å^-1)	baseline_7.0 GPa	Q (Å^-1)	baseline_8.1 GPa	Q (Å^-1)	baseline_8.9 GPa	Q (Å^-1)	baseline_9.6 GPa	Q (Å^-1)	baseline_10.0 GPa
0.35426	11.3621	0.35426	12.5457	0.35426	14.1482	0.35426	15.4917	0.35426	16.9029	0.35426	18.282	0.35426	19.7669	0.39855	21.1044	0.35426	22.6293		0.44283	11.2408	0.48711	12.4145	0.61996	14.0051	0.61996	15.192	0.66424	16.5877	0.66424	18.0331	0.66424	19.473	0.70853	20.9947	0.84137	22.5964
0.39855	11.2862	0.39855	12.4763	0.39855	13.965	0.39855	15.3307	0.39855	16.7557	0.39855	18.1756	0.39855	19.6338	0.44283	21.0404	0.39855	22.5412		0.48711	11.274	0.5314	12.4572	0.66424	14.0596	0.66424	15.247	0.70853	16.642	0.70853	18.0845	0.70853	19.5264	0.75281	21.0458	0.88565	22.6546
0.44283	11.2408	0.44283	12.4278	0.44283	13.9825	0.44283	15.2703	0.44283	16.615	0.44283	18.1336	0.44283	19.6132	0.48711	20.9486	0.44283	22.5187		0.5314	11.3073	0.57568	12.4998	0.70853	14.1141	0.70853	15.302	0.75281	16.6964	0.75281	18.1359	0.75281	19.5797	0.79709	21.0969	0.92993	22.7129
0.48711	11.2989	0.48711	12.3861	0.48711	13.9829	0.48711	15.2007	0.48711	16.6431	0.48711	17.9954	0.48711	19.5561	0.5314	20.9406	0.48711	22.4341		0.57568	11.3406	0.61996	12.5425	0.75281	14.1685	0.75281	15.357	0.79709	16.7507	0.79709	18.1873	0.79709	19.6331	0.84137	21.148	0.97422	22.7712
0.5314	11.3136	0.5314	12.504	0.5314	14.006	0.5314	15.1807	0.5314	16.5349	0.5314	18.0642	0.5314	19.5296	0.57568	20.9823	0.5314	22.5041		0.61996	11.3739	0.66424	12.5852	0.79709	14.223	0.79709	15.412	0.84137	16.805	0.84137	18.2387	0.84137	19.6865	0.88565	21.1991	1.0185	22.8294
0.57568	11.3208	0.57568	12.4998	0.57568	13.9914	0.57568	15.1927	0.57568	16.6458	0.57568	18.0021	0.57568	19.5343	0.61996	20.983	0.57568	22.4154		0.66424	11.4072	0.70853	12.6279	0.84137	14.2775	0.84137	15.467	0.88565	16.8593	0.88565	18.2901	0.88565	19.7399	0.92993	21.2502	1.06278	22.8877
0.61996	11.4877	0.61996	12.5501	0.61996	14.0051	0.61996	15.2234	0.61996	16.5382	0.61996	17.991	0.61996	19.3983	0.66424	20.9669	0.61996	22.3672		0.70853	11.4405	0.75281	12.6706	0.88565	14.332	0.88565	15.522	0.92993	16.9136	0.92993	18.3414	0.92993	19.7932	0.97422	21.3013	1.10706	22.946
0.66424	11.5852	0.66424	12.6428	0.66424	14.0764	0.66424	15.247	0.66424	16.5877	0.66424	18.0331	0.66424	19.473	0.70853	20.9947	0.66424	22.3385		0.75281	11.4738	0.79709	12.7133	0.92993	14.3864	0.92993	15.577	0.97422	16.9679	0.97422	18.3928	0.97422	19.8466	1.0185	21.3525	1.15134	23.0042
0.70853	11.7359	0.70853	12.7841	0.70853	14.1865	0.70853	15.351	0.70853	16.6926	0.70853	18.0912	0.70853	19.5756	0.75281	21.048	0.70853	22.4776		0.79709	11.5071	0.84137	12.756	0.97422	14.4409	0.97422	15.632	1.0185	17.0223	1.0185	18.4442	1.0185	19.9	1.06278	21.4036	1.19562	23.0625
0.75281	11.8669	0.75281	12.9079	0.75281	14.2857	0.75281	15.4453	0.75281	16.7875	0.75281	18.146	0.75281	19.6686	0.79709	21.123	0.75281	22.5997		0.84137	11.5404	0.88565	12.7987	1.0185	14.4954	1.0185	15.687	1.06278	17.0766	1.06278	18.4956	1.06278	19.9533	1.10706	21.4547	1.2399	23.1208
0.79709	12.0257	0.79709	13.0427	0.79709	14.386	0.79709	15.5551	0.79709	16.8409	0.79709	18.2524	0.79709	19.7192	0.84137	21.2149	0.79709	22.6475		0.88565	11.5736	0.92993	12.8414	1.06278	14.5498	1.06278	15.742	1.10706	17.1309	1.10706	18.547	1.10706	20.0067	1.15134	21.5058	1.28418	23.179
0.84137	12.0725	0.84137	13.1615	0.84137	14.4772	0.84137	15.6541	0.84137	16.8915	0.84137	18.3486	0.84137	19.7673	0.88565	21.0986	0.84137	22.6931		0.92993	11.6069	0.97422	12.8841	1.10706	14.6043	1.10706	15.7971	1.15134	17.1852	1.15134	18.5983	1.15134	20.0601	1.19562	21.5569	1.32846	23.2373
0.88565	12.1558	0.88565	13.2672	0.88565	14.5291	0.88565	15.6111	0.88565	16.8404	0.88565	18.2688	0.88565	19.7109	0.92993	21.1826	0.88565	22.6546		0.97422	11.6402	1.0185	12.9268	1.15134	14.6588	1.15134	15.8521	1.19562	17.2395	1.19562	18.6497	1.19562	20.1135	1.2399	21.608	1.37274	23.2955
0.92993	12.2244	0.92993	13.3346	0.92993	14.7088	0.92993	15.6983	0.92993	16.9854	0.92993	18.4081	0.92993	19.862	0.97422	21.3398	0.92993	22.7031		1.0185	11.6735	1.06278	12.9695	1.19562	14.7133	1.19562	15.9071	1.2399	17.2938	1.2399	18.7011	1.2399	20.1668	1.28418	21.6591	1.41702	23.3538
0.97422	12.2782	0.97422	13.3779	0.97422	14.7391	0.97422	15.7703	0.97422	17.0933	0.97422	18.4387	0.97422	19.9123	1.0185	21.3034	0.97422	22.7626		1.06278	11.7068	1.10706	13.0122	1.2399	14.7677	1.2399	15.9621	1.28418	17.3482	1.28418	18.7525	1.28418	20.2202	1.32846	21.7102	1.46129	23.4121
1.0185	12.2422	1.0185	13.4314	1.0185	14.8407	1.0185	15.8677	1.0185	17.1781	1.0185	18.5187	1.0185	19.9678	1.06278	21.4187	1.0185	22.8763		1.10706	11.7401	1.15134	13.0548	1.28418	14.8222	1.28418	16.0171	1.32846	17.4025	1.32846	18.8039	1.32846	20.2736	1.37274	21.7613
1.06278	12.1649	1.06278	13.4126	1.06278	14.8709	1.06278	15.9592	1.06278	17.2626	1.06278	18.586	1.06278	20.0186	1.10706	21.4413	1.06278	22.8869		1.15134	11.7734	1.19562	13.0975	1.32846	14.8766	1.32846	16.0721	1.37274	17.4568	1.37274	18.8552	1.37274	20.3269	1.41702	21.8124
1.10706	12.1355	1.10706	13.3889	1.10706	14.9207	1.10706	16.0018	1.10706	17.2683	1.10706	18.6078	1.10706	20.0603	1.15134	21.5624	1.10706	22.9529		1.19562	11.8067	1.2399	13.1402	1.37274	14.9311	1.37274	16.1271	1.41702	17.5111	1.41702	18.9066	1.41702	20.3803	1.4613	21.8635
1.15134	12.0719	1.15134	13.3342	1.15134	14.9503	1.15134	16.0646	1.15134	17.3878	1.15134	18.7194	1.15134	20.1811	1.19562	21.6206	1.15134	23.0116		1.2399	11.8399	1.28418	13.1829	1.41702	14.9856	1.41702	16.1821	1.46129	17.5654	1.46129	18.958	1.46129	20.4337	1.50557	21.9146
1.19562	12.0247	1.19562	13.3139	1.19562	14.927	1.19562	16.1062	1.19562	17.3764	1.19562	18.7632	1.19562	20.2154	1.2399	21.7017	1.19562	23.0711		1.28418	11.8732	1.32846	13.2256	1.46129	15.0401	1.46129	16.2371							1.54985	21.9657
1.2399	11.9831	1.2399	13.3282	1.2399	14.997	1.2399	16.248	1.2399	17.4978	1.2399	18.9003	1.2399	20.3007	1.28418	21.7653	1.2399	23.2211		1.32846	11.9065	1.37274	13.2683	1.50557	15.0945	1.50557	16.2921
1.28418	11.9137	1.28418	13.3022	1.28418	14.9284	1.28418	16.1761	1.28418	17.4834	1.28418	18.8874	1.28418	20.2948	1.32846	21.8087	1.28418	23.2045		1.37274	11.9398	1.41702	13.311
1.32846	11.8976	1.32846	13.2531	1.32846	14.9767	1.32846	16.1886	1.32846	17.5593	1.32846	18.9169	1.32846	20.3814	1.37274	21.769	1.32846	23.2483		1.41702	11.9731	1.46129	13.3537
1.37274	11.9304	1.37274	13.2669	1.37274	14.9337	1.37274	16.2164	1.37274	17.5836	1.37274	18.8518	1.37274	20.3516	1.41702	21.8194	1.37274	23.2955		1.46129	12.0064
1.41702	11.9915	1.41702	13.3038	1.41702	15.0144	1.41702	16.2481	1.41702	17.5727	1.41702	18.9644	1.41702	20.3835	1.4613	21.895	1.41702	23.3311
1.46129	12.0064	1.46129	13.3537	1.46129	15.0194	1.46129	16.2371	1.46129	17.5654	1.46129	18.958	1.46129	20.4337	1.50557	21.9417	1.46129	23.3485
1.50557	12.1017	1.50557	13.4166	1.50557	15.0945	1.50557	16.3302	1.50557	17.6512	1.50557	19.0825	1.50557	20.4962	1.54985	21.9657	1.50557	23.3361
1.54985	12.1745	1.54985	13.4837	1.54985	15.1684	1.54985	16.4218	1.54985	17.7235	1.54985	19.0774	1.54985	20.5334	1.59413	22.0695	1.54985	23.4683
1.59413	12.2613	1.59413	13.598	1.59413	15.2577	1.59413	16.4611	1.59413	17.8089	1.59413	19.1928	1.59413	20.6104	1.63841	22.1338	1.59413	23.5282
1.63841	12.3967	1.63841	13.6889	1.63841	15.364	1.63841	16.5741	1.63841	17.9299	1.63841	19.2471	1.63841	20.7139	1.68268	22.2436	1.63841	23.6282
1.68268	12.4926	1.68268	13.828	1.68268	15.496	1.68268	16.6957	1.68268	17.9952	1.68268	19.3766	1.68268	20.8278	1.72696	22.3667	1.68268	23.6452
1.72696	12.6229	1.72696	13.96	1.72696	15.6009	1.72696	16.7806	1.72696	18.1194	1.72696	19.4986	1.72696	20.9455	1.77124	22.4466	1.72696	23.8547
1.77124	12.7843	1.77124	14.0956	1.77124	15.7628	1.77124	16.9245	1.77124	18.2296	1.77124	19.628	1.77124	21.036	1.81551	22.6161	1.77124	23.9696
1.81551	12.9309	1.81551	14.2581	1.81551	15.9093	1.81551	17.0766	1.81551	18.3934	1.81551	19.7821	1.81551	21.1983	1.85979	22.7373	1.81551	24.0526

## Sheet: Figure2b
Q (Å^-1)	log I(Q), ambient	Q (Å^-1)	log I(Q), 1.4 GPa	Q (Å^-1)	log I(Q), 3.4 GPa	Q (Å^-1)	log I(Q), 5.3 GPa	Q (Å^-1)	log I(Q), 7.5 GPa	Q (Å^-1)	log I(Q), 9.1 GPa	Q (Å^-1)	log I(Q), 10.2 GPa	Q (Å^-1)	baseline_ambient	Q (Å^-1)	baseline_1.4 GPa	Q (Å^-1)	baseline_3.4 GPa	Q (Å^-1)	baseline_5.3 GPa	Q (Å^-1)	baseline_7.5 GPa	Q (Å^-1)	baseline_9.1 GPa	Q (Å^-1)	baseline_10.2 GPa
0.35426	11.7736	0.35426	13.022	0.35426	14.3066	0.35426	15.65	0.35426	17.0686	0.35426	18.5012	0.35426	19.9326	0.5314	11.6133	0.5314	12.7261	0.61996	13.9134	0.61996	15.3038	0.61996	16.6848	0.61996	18.1013	0.61996	19.6066
0.39855	11.6935	0.39855	12.954	0.39855	14.2152	0.39855	15.6002	0.39855	17.0135	0.39855	18.4756	0.39855	19.9176	0.57568	11.6396	0.57568	12.7678	0.66424	13.9528	0.66424	15.3365	0.66424	16.6925	0.66424	18.1119	0.66424	19.6119
0.44283	11.6711	0.44283	12.9369	0.44283	14.0837	0.44283	15.5955	0.44283	16.9798	0.44283	18.2536	0.44283	19.8406	0.61996	11.6659	0.61996	12.8095	0.70853	13.9922	0.70853	15.3691	0.70853	16.7003	0.70853	18.1225	0.70853	19.6171
0.48711	11.6229	0.48711	12.872	0.48711	14.1479	0.48711	15.4912	0.48711	16.8638	0.48711	18.2115	0.48711	19.7994	0.66424	11.6922	0.66424	12.8512	0.75281	14.0317	0.75281	15.3854	0.75281	16.7081	0.75281	18.1331	0.75281	19.6224
0.5314	11.6133	0.5314	12.7261	0.5314	14.0759	0.5314	15.4822	0.5314	16.8149	0.5314	18.1444	0.5314	19.65	0.70853	11.7185	0.70853	12.8929	0.79709	14.0711	0.79709	15.4016	0.79709	16.7159	0.79709	18.1437	0.79709	19.6276
0.57568	11.6503	0.57568	12.8477	0.57568	14.0457	0.57568	15.3862	0.57568	16.8235	0.57568	18.2269	0.57568	19.6862	0.75281	11.7447	0.75281	12.9346	0.84137	14.1105	0.84137	15.4179	0.84137	16.7237	0.84137	18.1543	0.84137	19.6328
0.61996	11.7336	0.61996	12.815	0.61996	14.0296	0.61996	15.3239	0.61996	16.6848	0.61996	18.1013	0.61996	19.6066	0.79709	11.771	0.79709	12.9764	0.88565	14.1499	0.88565	15.4342	0.88565	16.7315	0.88565	18.1649	0.88565	19.6381
0.66424	11.7959	0.66424	12.8908	0.66424	13.9793	0.66424	15.302	0.66424	16.7767	0.66424	18.092	0.66424	19.5921	0.84137	11.7973	0.84137	13.0181	0.92993	14.1894	0.92993	15.4504	0.92993	16.7393	0.92993	18.1755	0.92993	19.6433
0.70853	11.9182	0.70853	12.9576	0.70853	13.9922	0.70853	15.3691	0.70853	16.8111	0.70853	18.1908	0.70853	19.6521	0.88565	11.8236	0.88565	13.0598	0.97422	14.2288	0.97422	15.4667	0.97422	16.7471	0.97422	18.1861	0.97422	19.6486
0.75281	12.0272	0.75281	13.0202	0.75281	14.005	0.75281	15.432	0.75281	16.8443	0.75281	18.2808	0.75281	19.7086	0.92993	11.8499	0.92993	13.1015	1.0185	14.2682	1.0185	15.483	1.0185	16.7549	1.0185	18.1967	1.0185	19.6538
0.79709	12.0469	0.79709	13.0794	0.79709	14.0792	0.79709	15.4099	0.79709	16.8382	0.79709	18.2644	0.79709	19.6641	0.97422	11.8762	0.97422	13.1432	1.06278	14.3077	1.06278	15.4992	1.06278	16.7627	1.06278	18.2072	1.06278	19.659
0.84137	12.0663	0.84137	13.1353	0.84137	14.1483	0.84137	15.3873	0.84137	16.832	0.84137	18.2478	0.84137	19.6174	1.0185	11.9024	1.0185	13.1849	1.10706	14.3471	1.10706	15.5155	1.10706	16.7705	1.10706	18.2178	1.10706	19.6643
0.88565	12.0527	0.88565	13.1216	0.88565	14.1092	0.88565	15.3816	0.88565	16.7522	0.88565	18.1819	0.88565	19.6709	1.06278	11.9287	1.06278	13.2266	1.15134	14.3865	1.15134	15.5318
0.92993	12.0649	0.92993	13.1754	0.92993	14.172	0.92993	15.4073	0.92993	16.7643	0.92993	18.1428	0.92993	19.6603	1.10706	11.955	1.10706	13.2683	1.19562	14.4259
0.97422	12.0133	0.97422	13.1618	0.97422	14.1898	0.97422	15.4468	0.97422	16.7463	0.97422	18.1823	0.97422	19.5528	1.15134	11.9813	1.15134	13.31
1.0185	12.0481	1.0185	13.2293	1.0185	14.2937	1.0185	15.4992	1.0185	16.7567	1.0185	18.2051	1.0185	19.6538	1.19562	12.0076
1.06278	11.9797	1.06278	13.2266	1.06278	14.3198	1.06278	15.5253	1.06278	16.7627	1.06278	18.2339	1.06278	19.6627
1.10706	11.9531	1.10706	13.2832	1.10706	14.2624	1.10706	15.5155	1.10706	16.8536	1.10706	18.2178	1.10706	19.7186
1.15134	11.9813	1.15134	13.3788	1.15134	14.4397	1.15134	15.6189	1.15134	16.9538	1.15134	18.251	1.15134	19.6859
1.19562	12.053	1.19562	13.4025	1.19562	14.4259	1.19562	15.728	1.19562	16.9624	1.19562	18.302	1.19562	19.7358
1.2399	12.093	1.2399	13.5084	1.2399	14.6101	1.2399	15.8395	1.2399	17.1399	1.2399	18.4537	1.2399	19.955
1.28418	12.1311	1.28418	13.5297	1.28418	14.6268	1.28418	15.8442	1.28418	17.0832	1.28418	18.5305	1.28418	20.06
1.32846	12.2197	1.32846	13.6235	1.32846	14.6774	1.32846	15.8737	1.32846	17.1996	1.32846	18.64	1.32846	20.0251
1.37274	12.3243	1.37274	13.6361	1.37274	14.7476	1.37274	15.9705	1.37274	17.2471	1.37274	18.6834	1.37274	20.1427
1.41702	12.4414	1.41702	13.7985	1.41702	14.8754	1.41702	16.0698	1.41702	17.3467	1.41702	18.7739	1.41702	20.1845
1.46129	12.5842	1.46129	13.9325	1.46129	14.9374	1.46129	16.1644	1.46129	17.461	1.46129	18.8524	1.46129	20.3371
1.50557	12.736	1.50557	14.0773	1.50557	15.1071	1.50557	16.2817	1.50557	17.6019	1.50557	18.959	1.50557	20.4672

## Sheet: Figure2c
GeSe							GeTe
Pressure (GPa)	Pressure_err (GPa)	scaled Ippk (a.u.)	Scaled_Ippk_err	Pressure (GPa)	StretchExp		Pressure (GPa)	Pressure_err (GPa)	scaled Ippk (a.u.)	Scaled_Ippk_err	Pressure (GPa)	StretchExp
0.10133		1	0.03166	0	1		0.1		1	0.08965	0	1
1.17528	0.3468	0.61188	0.03166	0.1	0.94602		1.40167	0.43413	0.16445	0.08965	0.1	0.49899
3.15221	0.28111	0.273	0.03166	0.2	0.90223		3.38987	0.34086	0.08372	0.08965	0.2	0.40908
5.30823	0.33835	0.16348	0.03166	0.3	0.86273		5.32217	0.31633	0.03477	0.08965	0.3	0.35507
7.01026	0.33733	0.10798	0.03166	0.4	0.82632		7.47147	0.41154	0.06633	0.08965	0.4	0.31686
8.10493	0.41457	0.06177	0.03166	0.5	0.79237		9.09549	0.34067	0.03826	0.08965	0.5	0.2876
8.91699	0.3966	0.05133	0.03166	0.6	0.7605		10.2428	0.27771	0.01222	0.08965	0.6	0.26412
9.57893	0.44101	0.01842	0.03166	0.7	0.73047						0.7	0.24465
9.97572	0.49214	0.04981	0.03166	0.8	0.70205						0.8	0.22814
				0.9	0.67511						0.9	0.21389
				1	0.64951						1	0.20142
				1.1	0.62514						1.1	0.19039
				1.2	0.60192						1.2	0.18053
				1.3	0.57975						1.3	0.17165
				1.4	0.55858						1.4	0.1636
				1.5	0.53834						1.5	0.15627
				1.6	0.51897						1.6	0.14955
				1.7	0.50042						1.7	0.14336
				1.8	0.48264						1.8	0.13765
				1.9	0.4656						1.9	0.13235
				2	0.44926						2	0.12742
				2.1	0.43357						2.1	0.12282
				2.2	0.41851						2.2	0.11851
				2.3	0.40404						2.3	0.11447
				2.4	0.39013						2.4	0.11068
				2.5	0.37677						2.5	0.1071
				2.6	0.36392						2.6	0.10373
				2.7	0.35155						2.7	0.10054
				2.8	0.33966						2.8	0.09752
				2.9	0.32821						2.9	0.09466
				3	0.31719						3	0.09194
				3.1	0.30658						3.1	0.08935
				3.2	0.29635						3.2	0.08688
				3.3	0.2865						3.3	0.08453
				3.4	0.27701						3.4	0.08229
				3.5	0.26786						3.5	0.08015
				3.6	0.25905						3.6	0.0781
				3.7	0.25054						3.7	0.07613
				3.8	0.24234						3.8	0.07425
				3.9	0.23444						3.9	0.07245
				4	0.22681						4	0.07071
				4.1	0.21944						4.1	0.06905
				4.2	0.21234						4.2	0.06745
				4.3	0.20548						4.3	0.06591
				4.4	0.19886						4.4	0.06442
				4.5	0.19247						4.5	0.06299
				4.6	0.1863						4.6	0.06161
				4.7	0.18035						4.7	0.06028
				4.8	0.17459						4.8	0.059
				4.9	0.16903						4.9	0.05776
				5	0.16366						5	0.05656
				5.1	0.15848						5.1	0.0554
				5.2	0.15346						5.2	0.05428
				5.3	0.14862						5.3	0.0532
				5.4	0.14394						5.4	0.05215
				5.5	0.13941						5.5	0.05113
				5.6	0.13504						5.6	0.05014
				5.7	0.13081						5.7	0.04918
				5.8	0.12672						5.8	0.04825
				5.9	0.12277						5.9	0.04735
				6	0.11894						6	0.04648
				6.1	0.11525						6.1	0.04563
				6.2	0.11167						6.2	0.0448
				6.3	0.10821						6.3	0.044
				6.4	0.10486						6.4	0.04322
				6.5	0.10163						6.5	0.04246
				6.6	0.09849						6.6	0.04172
				6.7	0.09546						6.7	0.041
				6.8	0.09253						6.8	0.0403
				6.9	0.08969						6.9	0.03962
				7	0.08694						7	0.03896
				7.1	0.08428						7.1	0.03831
				7.2	0.08171						7.2	0.03768
				7.3	0.07922						7.3	0.03707
				7.4	0.07681						7.4	0.03647
				7.5	0.07447						7.5	0.03588
				7.6	0.07221						7.6	0.03531
				7.7	0.07002						7.7	0.03476
				7.8	0.0679						7.8	0.03421
				7.9	0.06585						7.9	0.03368
				8	0.06386						8	0.03317
				8.1	0.06194						8.1	0.03266
				8.2	0.06007						8.2	0.03216
				8.3	0.05827						8.3	0.03168
				8.4	0.05652						8.4	0.03121
				8.5	0.05482						8.5	0.03075
				8.6	0.05318						8.6	0.0303
				8.7	0.05159						8.7	0.02985
				8.8	0.05005						8.8	0.02942
				8.9	0.04855						8.9	0.029
				9	0.04711						9	0.02858
				9.1	0.0457						9.1	0.02818
				9.2	0.04434						9.2	0.02778
				9.3	0.04303						9.3	0.02739
				9.4	0.04175						9.4	0.02701
				9.5	0.04051						9.5	0.02664
				9.6	0.03931						9.6	0.02628
				9.7	0.03815						9.7	0.02592
				9.8	0.03703						9.8	0.02557
				9.9	0.03593						9.9	0.02522
				10	0.03487						10	0.02489
				10.1	0.03385						10.1	0.02456
				10.2	0.03285						10.2	0.02423
				10.3	0.03189						10.3	0.02392
				10.4	0.03095						10.4	0.02361
				10.5	0.03004						10.5	0.0233
				10.6	0.02916						10.6	0.023
				10.7	0.02831						10.7	0.02271
				10.8	0.02748						10.8	0.02242
				10.9	0.02668						10.9	0.02213
				11	0.0259						11	0.02186
				11.1	0.02515						11.1	0.02158
				11.2	0.02442						11.2	0.02132
				11.3	0.02371						11.3	0.02105
				11.4	0.02302						11.4	0.02079
				11.5	0.02235						11.5	0.02054
				11.6	0.0217						11.6	0.02029
				11.7	0.02107						11.7	0.02005
				11.8	0.02046						11.8	0.0198
				11.9	0.01987						11.9	0.01957
				12	0.0193						12	0.01934

## Sheet: Figure3a
r (Å)	G(r), ambient (Å^-2)	r (Å)	G(r), 1.2 GPa (Å^-2)	r (Å)	G(r), 3.2 GPa (Å^-2)	r (Å)	G(r), 5.3 GPa (Å^-2)	r (Å)	G(r), 7.0 GPa (Å^-2)	r (Å)	G(r), 8.1 GPa (Å^-2)	r (Å)	G(r), 8.9 GPa (Å^-2)	r (Å)	G(r), 9.6 GPa (Å^-2)	r (Å)	G(r), 10.0 GPa (Å^-2)
2	-1.43456	2	-1.46431	2	-1.49635	2	-1.52938	2	-1.59897	2	-1.65186	2	-1.58162	2	-1.61438	2	-1.65473
2.01	-1.42685	2.01	-1.45627	2.01	-1.48343	2.01	-1.5187	2.01	-1.59266	2.01	-1.64279	2.01	-1.57991	2.01	-1.60745	2.01	-1.65177
2.02	-1.42093	2.02	-1.44963	2.02	-1.47216	2.02	-1.51017	2.02	-1.58727	2.02	-1.63527	2.02	-1.58082	2.02	-1.60203	2.02	-1.64922
2.03	-1.41709	2.03	-1.4449	2.03	-1.46314	2.03	-1.50404	2.03	-1.58321	2.03	-1.62956	2.03	-1.58444	2.03	-1.59842	2.03	-1.64726
2.04	-1.41546	2.04	-1.44242	2.04	-1.4568	2.04	-1.50045	2.04	-1.58073	2.04	-1.62574	2.04	-1.59076	2.04	-1.59679	2.04	-1.64602
2.05	-1.41607	2.05	-1.44234	2.05	-1.45337	2.05	-1.49938	2.05	-1.58001	2.05	-1.62377	2.05	-1.59956	2.05	-1.5972	2.05	-1.64553
2.06	-1.41877	2.06	-1.44455	2.06	-1.45288	2.06	-1.50067	2.06	-1.58104	2.06	-1.62346	2.06	-1.6105	2.06	-1.59957	2.06	-1.64579
2.07	-1.42325	2.07	-1.44872	2.07	-1.45509	2.07	-1.50401	2.07	-1.58367	2.07	-1.62447	2.07	-1.62309	2.07	-1.60368	2.07	-1.64669
2.08	-1.42902	2.08	-1.45424	2.08	-1.45953	2.08	-1.50894	2.08	-1.58757	2.08	-1.62634	2.08	-1.63668	2.08	-1.60917	2.08	-1.648
2.09	-1.43541	2.09	-1.46025	2.09	-1.46546	2.09	-1.51482	2.09	-1.5922	2.09	-1.62842	2.09	-1.65046	2.09	-1.61552	2.09	-1.64942
2.1	-1.44156	2.1	-1.46563	2.1	-1.47186	2.1	-1.52086	2.1	-1.59688	2.1	-1.62997	2.1	-1.66352	2.1	-1.62207	2.1	-1.65049
2.11	-1.44641	2.11	-1.469	2.11	-1.47752	2.11	-1.52613	2.11	-1.60069	2.11	-1.6301	2.11	-1.67479	2.11	-1.62799	2.11	-1.65066
2.12	-1.44867	2.12	-1.4688	2.12	-1.48098	2.12	-1.52955	2.12	-1.60258	2.12	-1.62781	2.12	-1.68311	2.12	-1.63235	2.12	-1.64919
2.13	-1.44691	2.13	-1.46328	2.13	-1.48062	2.13	-1.5299	2.13	-1.60133	2.13	-1.622	2.13	-1.6872	2.13	-1.63405	2.13	-1.64525
2.14	-1.43951	2.14	-1.45056	2.14	-1.47469	2.14	-1.52587	2.14	-1.59559	2.14	-1.61148	2.14	-1.68572	2.14	-1.63191	2.14	-1.63784
2.15	-1.42469	2.15	-1.42872	2.15	-1.46136	2.15	-1.51603	2.15	-1.58391	2.15	-1.59501	2.15	-1.67729	2.15	-1.62462	2.15	-1.62585
2.16	-1.40063	2.16	-1.39582	2.16	-1.43878	2.16	-1.49895	2.16	-1.56481	2.16	-1.57132	2.16	-1.66047	2.16	-1.61083	2.16	-1.60807
2.17	-1.3654	2.17	-1.35	2.17	-1.40517	2.17	-1.47314	2.17	-1.53676	2.17	-1.53913	2.17	-1.63388	2.17	-1.58916	2.17	-1.58318
2.18	-1.31713	2.18	-1.28955	2.18	-1.35886	2.18	-1.43715	2.18	-1.49831	2.18	-1.49721	2.18	-1.59617	2.18	-1.55823	2.18	-1.54985
2.19	-1.25405	2.19	-1.21298	2.19	-1.29835	2.19	-1.38963	2.19	-1.44809	2.19	-1.44439	2.19	-1.5461	2.19	-1.51669	2.19	-1.50674
2.2	-1.17453	2.2	-1.11909	2.2	-1.22244	2.2	-1.32932	2.2	-1.38488	2.2	-1.37963	2.2	-1.48256	2.2	-1.46332	2.2	-1.45254
2.21	-1.07721	2.21	-1.00707	2.21	-1.1302	2.21	-1.25518	2.21	-1.30766	2.21	-1.30205	2.21	-1.40465	2.21	-1.39703	2.21	-1.38605
2.22	-0.96108	2.22	-0.87651	2.22	-1.02112	2.22	-1.16636	2.22	-1.21568	2.22	-1.21098	2.22	-1.31169	2.22	-1.31694	2.22	-1.30624
2.23	-0.82553	2.23	-0.7275	2.23	-0.89507	2.23	-1.06233	2.23	-1.10849	2.23	-1.10601	2.23	-1.20331	2.23	-1.22239	2.23	-1.21228
2.24	-0.67044	2.24	-0.5606	2.24	-0.75241	2.24	-0.94287	2.24	-0.98597	2.24	-0.98698	2.24	-1.07944	2.24	-1.11304	2.24	-1.10364
2.25	-0.49627	2.25	-0.37695	2.25	-0.59393	2.25	-0.80813	2.25	-0.84841	2.25	-0.85409	2.25	-0.94036	2.25	-0.98885	2.25	-0.98007
2.26	-0.30401	2.26	-0.17818	2.26	-0.42094	2.26	-0.65866	2.26	-0.69647	2.26	-0.70785	2.26	-0.78673	2.26	-0.85016	2.26	-0.84173
2.27	-0.0953	2.27	0.03353	2.27	-0.23519	2.27	-0.4954	2.27	-0.53121	2.27	-0.54914	2.27	-0.6196	2.27	-0.69767	2.27	-0.68913
2.28	0.12764	2.28	0.25556	2.28	-0.03886	2.28	-0.31974	2.28	-0.35411	2.28	-0.37919	2.28	-0.44038	2.28	-0.53246	2.28	-0.52324
2.29	0.36199	2.29	0.48483	2.29	0.16547	2.29	-0.13344	2.29	-0.16702	2.29	-0.19959	2.29	-0.25088	2.29	-0.35601	2.29	-0.3454
2.3	0.60443	2.3	0.71793	2.3	0.3749	2.3	0.06134	2.3	0.02786	2.3	-0.01223	2.3	-0.05321	2.3	-0.17014	2.3	-0.15739
2.31	0.85119	2.31	0.95116	2.31	0.58626	2.31	0.26212	2.31	0.22803	2.31	0.18068	2.31	0.1502	2.31	0.02302	2.31	0.03865
2.32	1.09813	2.32	1.18068	2.32	0.79621	2.32	0.46613	2.32	0.43075	2.32	0.3767	2.32	0.35669	2.32	0.22103	2.32	0.24025
2.33	1.34091	2.33	1.40255	2.33	1.00134	2.33	0.67038	2.33	0.63308	2.33	0.57322	2.33	0.56342	2.33	0.42125	2.33	0.44467
2.34	1.57508	2.34	1.61292	2.34	1.19824	2.34	0.87174	2.34	0.832	2.34	0.76747	2.34	0.76746	2.34	0.62088	2.34	0.64897
2.35	1.79623	2.35	1.80807	2.35	1.38362	2.35	1.06704	2.35	1.02445	2.35	0.95667	2.35	0.96582	2.35	0.81705	2.35	0.8501
2.36	2.00014	2.36	1.98456	2.36	1.5544	2.36	1.25314	2.36	1.20746	2.36	1.13803	2.36	1.15561	2.36	1.00687	2.36	1.04497
2.37	2.18291	2.37	2.13933	2.37	1.70777	2.37	1.42701	2.37	1.37816	2.37	1.30889	2.37	1.33404	2.37	1.18756	2.37	1.23054
2.38	2.3411	2.38	2.26976	2.38	1.84132	2.38	1.58584	2.38	1.53394	2.38	1.46675	2.38	1.49854	2.38	1.35646	2.38	1.40395
2.39	2.47184	2.39	2.37379	2.39	1.95306	2.39	1.72713	2.39	1.67247	2.39	1.60936	2.39	1.64684	2.39	1.51118	2.39	1.56257
2.4	2.57291	2.4	2.44993	2.4	2.04149	2.4	1.84872	2.4	1.79177	2.4	1.73477	2.4	1.77696	2.4	1.64959	2.4	1.70406
2.41	2.64285	2.41	2.49731	2.41	2.10564	2.41	1.94889	2.41	1.89028	2.41	1.84138	2.41	1.88735	2.41	1.76992	2.41	1.82649
2.42	2.68093	2.42	2.51572	2.42	2.14506	2.42	2.02638	2.42	1.96686	2.42	1.92799	2.42	1.97685	2.42	1.87081	2.42	1.92834
2.43	2.68722	2.43	2.50557	2.43	2.15987	2.43	2.08043	2.43	2.02086	2.43	1.99381	2.43	2.04473	2.43	1.95129	2.43	2.00857
2.44	2.66256	2.44	2.46788	2.44	2.15066	2.44	2.1108	2.44	2.05211	2.44	2.03849	2.44	2.09071	2.44	2.01083	2.44	2.06661
2.45	2.60848	2.45	2.40422	2.45	2.11853	2.45	2.11773	2.45	2.06087	2.45	2.06208	2.45	2.11494	2.45	2.04933	2.45	2.10239
2.46	2.52715	2.46	2.31665	2.46	2.065	2.46	2.10196	2.46	2.04787	2.46	2.06505	2.46	2.11796	2.46	2.06711	2.46	2.1163
2.47	2.42129	2.47	2.20764	2.47	1.99195	2.47	2.06466	2.47	2.01425	2.47	2.04825	2.47	2.10068	2.47	2.06487	2.47	2.10918
2.48	2.29404	2.48	2.07998	2.48	1.90155	2.48	2.0074	2.48	1.96148	2.48	2.01285	2.48	2.06435	2.48	2.04364	2.48	2.08223
2.49	2.14883	2.49	1.93671	2.49	1.79621	2.49	1.93206	2.49	1.89137	2.49	1.96031	2.49	2.01048	2.49	2.00476	2.49	2.03701
2.5	1.98928	2.5	1.78095	2.5	1.67842	2.5	1.84079	2.5	1.80592	2.5	1.89233	2.5	1.94078	2.5	1.94982	2.5	1.97534
2.51	1.81902	2.51	1.61588	2.51	1.55078	2.51	1.73592	2.51	1.70733	2.51	1.81076	2.51	1.85713	2.51	1.88056	2.51	1.89924
2.52	1.64161	2.52	1.44462	2.52	1.41581	2.52	1.61986	2.52	1.59788	2.52	1.71757	2.52	1.76153	2.52	1.79887	2.52	1.81086
2.53	1.46043	2.53	1.27013	2.53	1.27597	2.53	1.49508	2.53	1.4799	2.53	1.61478	2.53	1.65598	2.53	1.70669	2.53	1.71237
2.54	1.27856	2.54	1.09515	2.54	1.13356	2.54	1.36397	2.54	1.35566	2.54	1.50441	2.54	1.54251	2.54	1.60597	2.54	1.60598
2.55	1.0987	2.55	0.92215	2.55	0.99066	2.55	1.22885	2.55	1.22737	2.55	1.38842	2.55	1.4231	2.55	1.49862	2.55	1.4938
2.56	0.92316	2.56	0.75328	2.56	0.84913	2.56	1.09184	2.56	1.09706	2.56	1.26867	2.56	1.29962	2.56	1.38648	2.56	1.37781
2.57	0.75379	2.57	0.59033	2.57	0.71054	2.57	0.95489	2.57	0.96661	2.57	1.1469	2.57	1.17386	2.57	1.27124	2.57	1.25984
2.58	0.59199	2.58	0.43474	2.58	0.57621	2.58	0.81969	2.58	0.83769	2.58	1.02468	2.58	1.04744	2.58	1.1545	2.58	1.14154
2.59	0.43872	2.59	0.28761	2.59	0.44714	2.59	0.68768	2.59	0.71172	2.59	0.9034	2.59	0.92186	2.59	1.03765	2.59	1.02433
2.6	0.29453	2.6	0.14965	2.6	0.32411	2.6	0.56003	2.6	0.5899	2.6	0.78429	2.6	0.79845	2.6	0.92195	2.6	0.90942
2.61	0.15963	2.61	0.02131	2.61	0.20763	2.61	0.43766	2.61	0.47319	2.61	0.66836	2.61	0.67839	2.61	0.80849	2.61	0.79781
2.62	0.03392	2.62	-0.09728	2.62	0.09799	2.62	0.32125	2.62	0.36232	2.62	0.55646	2.62	0.56269	2.62	0.69818	2.62	0.6903
2.63	-0.08293	2.63	-0.20619	2.63	-0.00469	2.63	0.21124	2.63	0.25782	2.63	0.44926	2.63	0.45221	2.63	0.59178	2.63	0.58749
2.64	-0.19141	2.64	-0.30572	2.64	-0.10046	2.64	0.10787	2.64	0.16002	2.64	0.34728	2.64	0.34768	2.64	0.48991	2.64	0.48983
2.65	-0.29209	2.65	-0.39628	2.65	-0.18947	2.65	0.01124	2.65	0.0691	2.65	0.25089	2.65	0.24968	2.65	0.39308	2.65	0.39762
2.66	-0.3856	2.66	-0.47839	2.66	-0.27194	2.66	-0.07872	2.66	-0.0149	2.66	0.16034	2.66	0.15866	2.66	0.30167	2.66	0.31104
2.67	-0.47253	2.67	-0.55265	2.67	-0.34816	2.67	-0.16213	2.67	-0.09205	2.67	0.07579	2.67	0.07494	2.67	0.21595	2.67	0.2302
2.68	-0.5534	2.68	-0.61963	2.68	-0.41843	2.68	-0.23922	2.68	-0.16247	2.68	-0.00272	2.68	-0.00126	2.68	0.13611	2.68	0.15512
2.69	-0.62865	2.69	-0.67995	2.69	-0.48304	2.69	-0.31023	2.69	-0.22636	2.69	-0.07518	2.69	-0.06985	2.69	0.06229	2.69	0.08579
2.7	-0.69861	2.7	-0.73415	2.7	-0.54226	2.7	-0.37542	2.7	-0.28396	2.7	-0.14165	2.7	-0.13082	2.7	-0.00547	2.7	0.02215
2.71	-0.76346	2.71	-0.78276	2.71	-0.59635	2.71	-0.43504	2.71	-0.3355	2.71	-0.20224	2.71	-0.1843	2.71	-0.06717	2.71	-0.03587
2.72	-0.82332	2.72	-0.82622	2.72	-0.64553	2.72	-0.48932	2.72	-0.38123	2.72	-0.25709	2.72	-0.23048	2.72	-0.12289	2.72	-0.08836
2.73	-0.87816	2.73	-0.86494	2.73	-0.68996	2.73	-0.53845	2.73	-0.42139	2.73	-0.30634	2.73	-0.26966	2.73	-0.17273	2.73	-0.13541
2.74	-0.92793	2.74	-0.89926	2.74	-0.72982	2.74	-0.5826	2.74	-0.45621	2.74	-0.35017	2.74	-0.30221	2.74	-0.21684	2.74	-0.17714
2.75	-0.9725	2.75	-0.92948	2.75	-0.76522	2.75	-0.62189	2.75	-0.48592	2.75	-0.38876	2.75	-0.32858	2.75	-0.25545	2.75	-0.21366
2.76	-1.01173	2.76	-0.95584	2.76	-0.7963	2.76	-0.65642	2.76	-0.51074	2.76	-0.4223	2.76	-0.34927	2.76	-0.28879	2.76	-0.24512
2.77	-1.04553	2.77	-0.97858	2.77	-0.82317	2.77	-0.68625	2.77	-0.53089	2.77	-0.45099	2.77	-0.36485	2.77	-0.31714	2.77	-0.27167
2.78	-1.07381	2.78	-0.9979	2.78	-0.84597	2.78	-0.71145	2.78	-0.54657	2.78	-0.47502	2.78	-0.37588	2.78	-0.34081	2.78	-0.29349
2.79	-1.09658	2.79	-1.01401	2.79	-0.86483	2.79	-0.73205	2.79	-0.55803	2.79	-0.49458	2.79	-0.38296	2.79	-0.36014	2.79	-0.31079
2.8	-1.11391	2.8	-1.02711	2.8	-0.87994	2.8	-0.74813	2.8	-0.56551	2.8	-0.50988	2.8	-0.38668	2.8	-0.37546	2.8	-0.3238
2.81	-1.12599	2.81	-1.03741	2.81	-0.89147	2.81	-0.75975	2.81	-0.56925	2.81	-0.5211	2.81	-0.3876	2.81	-0.38713	2.81	-0.33277
2.82	-1.1331	2.82	-1.04514	2.82	-0.89966	2.82	-0.76701	2.82	-0.56953	2.82	-0.52842	2.82	-0.38624	2.82	-0.39547	2.82	-0.33798
2.83	-1.1356	2.83	-1.05053	2.83	-0.90475	2.83	-0.77003	2.83	-0.56663	2.83	-0.53202	2.83	-0.38306	2.83	-0.4008	2.83	-0.33973
2.84	-1.13394	2.84	-1.05381	2.84	-0.90701	2.84	-0.76897	2.84	-0.56087	2.84	-0.53207	2.84	-0.37845	2.84	-0.40339	2.84	-0.33832
2.85	-1.12864	2.85	-1.05523	2.85	-0.9067	2.85	-0.76403	2.85	-0.55253	2.85	-0.52872	2.85	-0.37271	2.85	-0.40349	2.85	-0.33405
2.86	-1.12028	2.86	-1.05504	2.86	-0.90412	2.86	-0.75543	2.86	-0.54194	2.86	-0.52214	2.86	-0.36607	2.86	-0.40128	2.86	-0.32722
2.87	-1.10946	2.87	-1.05348	2.87	-0.89954	2.87	-0.74344	2.87	-0.52939	2.87	-0.51245	2.87	-0.35864	2.87	-0.39689	2.87	-0.31812
2.88	-1.09678	2.88	-1.05075	2.88	-0.89321	2.88	-0.72834	2.88	-0.51516	2.88	-0.49982	2.88	-0.35049	2.88	-0.3904	2.88	-0.30701
2.89	-1.08284	2.89	-1.04706	2.89	-0.88538	2.89	-0.71044	2.89	-0.49952	2.89	-0.48437	2.89	-0.34157	2.89	-0.38183	2.89	-0.29412
2.9	-1.06819	2.9	-1.04257	2.9	-0.87626	2.9	-0.69008	2.9	-0.48268	2.9	-0.46626	2.9	-0.3318	2.9	-0.37113	2.9	-0.27964
2.91	-1.05335	2.91	-1.03742	2.91	-0.866	2.91	-0.66758	2.91	-0.46485	2.91	-0.44563	2.91	-0.32103	2.91	-0.35825	2.91	-0.26376
2.92	-1.03878	2.92	-1.03171	2.92	-0.85475	2.92	-0.6433	2.92	-0.44615	2.92	-0.42264	2.92	-0.30908	2.92	-0.34308	2.92	-0.2466
2.93	-1.02487	2.93	-1.0255	2.93	-0.84259	2.93	-0.61755	2.93	-0.4267	2.93	-0.39747	2.93	-0.29577	2.93	-0.3255	2.93	-0.22825
2.94	-1.01194	2.94	-1.01885	2.94	-0.82958	2.94	-0.59067	2.94	-0.40655	2.94	-0.37031	2.94	-0.28091	2.94	-0.30539	2.94	-0.20878
2.95	-1.00023	2.95	-1.01174	2.95	-0.81574	2.95	-0.56295	2.95	-0.3857	2.95	-0.34138	2.95	-0.26434	2.95	-0.28263	2.95	-0.18823
2.96	-0.98995	2.96	-1.00417	2.96	-0.80106	2.96	-0.53466	2.96	-0.36413	2.96	-0.31089	2.96	-0.24593	2.96	-0.25717	2.96	-0.16663
2.97	-0.98121	2.97	-0.9961	2.97	-0.78551	2.97	-0.50605	2.97	-0.34178	2.97	-0.2791	2.97	-0.22562	2.97	-0.22895	2.97	-0.14399
2.98	-0.97408	2.98	-0.9875	2.98	-0.76904	2.98	-0.47733	2.98	-0.31857	2.98	-0.24627	2.98	-0.20336	2.98	-0.198	2.98	-0.12031
2.99	-0.96859	2.99	-0.9783	2.99	-0.7516	2.99	-0.44867	2.99	-0.29441	2.99	-0.21266	2.99	-0.17922	2.99	-0.16441	2.99	-0.0956
3	-0.96471	3	-0.96846	3	-0.73315	3	-0.4202	3	-0.26919	3	-0.17855	3	-0.15326	3	-0.12833	3	-0.06987
3.01	-0.9624	3.01	-0.95794	3.01	-0.71362	3.01	-0.39199	3.01	-0.24283	3.01	-0.14419	3.01	-0.12565	3.01	-0.08995	3.01	-0.04315
3.02	-0.96154	3.02	-0.94669	3.02	-0.693	3.02	-0.36408	3.02	-0.21525	3.02	-0.10982	3.02	-0.09655	3.02	-0.04958	3.02	-0.01546
3.03	-0.96202	3.03	-0.93469	3.03	-0.67126	3.03	-0.33648	3.03	-0.18639	3.03	-0.07567	3.03	-0.06618	3.03	-0.00752	3.03	0.01314
3.04	-0.96368	3.04	-0.9219	3.04	-0.6484	3.04	-0.30913	3.04	-0.15625	3.04	-0.04191	3.04	-0.03476	3.04	0.03585	3.04	0.04262
3.05	-0.96631	3.05	-0.90832	3.05	-0.62443	3.05	-0.28194	3.05	-0.12482	3.05	-0.00868	3.05	-0.00251	3.05	0.08013	3.05	0.0729
3.06	-0.96969	3.06	-0.89391	3.06	-0.59937	3.06	-0.25478	3.06	-0.09216	3.06	0.02394	3.06	0.03038	3.06	0.12493	3.06	0.10393
3.07	-0.97353	3.07	-0.87867	3.07	-0.57326	3.07	-0.2275	3.07	-0.05834	3.07	0.05591	3.07	0.06373	3.07	0.16985	3.07	0.13565
3.08	-0.97753	3.08	-0.86255	3.08	-0.54613	3.08	-0.19991	3.08	-0.02347	3.08	0.08726	3.08	0.09743	3.08	0.21453	3.08	0.168
3.09	-0.98132	3.09	-0.84552	3.09	-0.51802	3.09	-0.17181	3.09	0.01232	3.09	0.11808	3.09	0.1314	3.09	0.25864	3.09	0.20095
3.1	-0.98452	3.1	-0.82753	3.1	-0.48895	3.1	-0.14298	3.1	0.04887	3.1	0.1485	3.1	0.16561	3.1	0.30192	3.1	0.23447
3.11	-0.9867	3.11	-0.80849	3.11	-0.45894	3.11	-0.11321	3.11	0.08602	3.11	0.17871	3.11	0.20009	3.11	0.34417	3.11	0.26856
3.12	-0.98741	3.12	-0.78832	3.12	-0.42798	3.12	-0.0823	3.12	0.12361	3.12	0.20891	3.12	0.23493	3.12	0.38525	3.12	0.30321
3.13	-0.98619	3.13	-0.7669	3.13	-0.39607	3.13	-0.05006	3.13	0.16149	3.13	0.23935	3.13	0.27024	3.13	0.42513	3.13	0.33846
3.14	-0.98259	3.14	-0.74412	3.14	-0.36316	3.14	-0.01634	3.14	0.19952	3.14	0.27026	3.14	0.30615	3.14	0.46381	3.14	0.37434
3.15	-0.97617	3.15	-0.71983	3.15	-0.3292	3.15	0.019	3.15	0.23758	3.15	0.30188	3.15	0.3428	3.15	0.50139	3.15	0.41091
3.16	-0.96653	3.16	-0.6939	3.16	-0.29413	3.16	0.05601	3.16	0.27558	3.16	0.33444	3.16	0.38035	3.16	0.538	3.16	0.44821
3.17	-0.95333	3.17	-0.66618	3.17	-0.25788	3.17	0.09473	3.17	0.31348	3.17	0.3681	3.17	0.41892	3.17	0.57382	3.17	0.48628
3.18	-0.93629	3.18	-0.63655	3.18	-0.22036	3.18	0.13513	3.18	0.35125	3.18	0.40301	3.18	0.45858	3.18	0.60905	3.18	0.52517
3.19	-0.91525	3.19	-0.60489	3.19	-0.18152	3.19	0.17712	3.19	0.3889	3.19	0.43924	3.19	0.49936	3.19	0.64391	3.19	0.56488
3.2	-0.8901	3.2	-0.57113	3.2	-0.14128	3.2	0.22055	3.2	0.42648	3.2	0.47681	3.2	0.54126	3.2	0.6786	3.2	0.60539
3.21	-0.86087	3.21	-0.53521	3.21	-0.09961	3.21	0.26523	3.21	0.46405	3.21	0.51567	3.21	0.58417	3.21	0.71328	3.21	0.64667
3.22	-0.8277	3.22	-0.49712	3.22	-0.0565	3.22	0.31093	3.22	0.5017	3.22	0.55573	3.22	0.62794	3.22	0.7481	3.22	0.68862
3.23	-0.79081	3.23	-0.45689	3.23	-0.01198	3.23	0.35736	3.23	0.53953	3.23	0.59679	3.23	0.67238	3.23	0.78313	3.23	0.73113
3.24	-0.75054	3.24	-0.4146	3.24	0.03391	3.24	0.40422	3.24	0.57763	3.24	0.63866	3.24	0.71721	3.24	0.81841	3.24	0.77402
3.25	-0.7073	3.25	-0.37035	3.25	0.08105	3.25	0.4512	3.25	0.61609	3.25	0.68108	3.25	0.76212	3.25	0.85388	3.25	0.81711
3.26	-0.66155	3.26	-0.32431	3.26	0.1293	3.26	0.49798	3.26	0.655	3.26	0.72376	3.26	0.8068	3.26	0.88944	3.26	0.86014
3.27	-0.6138	3.27	-0.27666	3.27	0.1785	3.27	0.54426	3.27	0.69441	3.27	0.76642	3.27	0.8509	3.27	0.92495	3.27	0.90287
3.28	-0.56457	3.28	-0.22761	3.28	0.22844	3.28	0.58976	3.28	0.73434	3.28	0.80876	3.28	0.89408	3.28	0.96018	3.28	0.94502
3.29	-0.51436	3.29	-0.17739	3.29	0.27887	3.29	0.63426	3.29	0.77477	3.29	0.85052	3.29	0.93603	3.29	0.99491	3.29	0.9863
3.3	-0.46363	3.3	-0.12624	3.3	0.32955	3.3	0.67754	3.3	0.81565	3.3	0.89147	3.3	0.97648	3.3	1.02886	3.3	1.02642
3.31	-0.41277	3.31	-0.07439	3.31	0.38021	3.31	0.71949	3.31	0.8569	3.31	0.93138	3.31	1.01521	3.31	1.06176	3.31	1.06511
3.32	-0.36209	3.32	-0.02205	3.32	0.43058	3.32	0.76003	3.32	0.89837	3.32	0.97012	3.32	1.05204	3.32	1.09335	3.32	1.10212
3.33	-0.31178	3.33	0.03056	3.33	0.48043	3.33	0.79914	3.33	0.93989	3.33	1.00758	3.33	1.08688	3.33	1.12338	3.33	1.13722
3.34	-0.26194	3.34	0.08328	3.34	0.52951	3.34	0.83687	3.34	0.98126	3.34	1.0437	3.34	1.11967	3.34	1.15165	3.34	1.17024
3.35	-0.21255	3.35	0.13598	3.35	0.57764	3.35	0.8733	3.35	1.02223	3.35	1.07847	3.35	1.15043	3.35	1.17799	3.35	1.20102
3.36	-0.16348	3.36	0.18853	3.36	0.62463	3.36	0.90858	3.36	1.06254	3.36	1.11191	3.36	1.17922	3.36	1.2023	3.36	1.22946
3.37	-0.1145	3.37	0.24089	3.37	0.67038	3.37	0.94286	3.37	1.10193	3.37	1.14408	3.37	1.20613	3.37	1.22452	3.37	1.25552
3.38	-0.06531	3.38	0.293	3.38	0.71479	3.38	0.97635	3.38	1.14011	3.38	1.17506	3.38	1.23129	3.38	1.24466	3.38	1.27918
3.39	-0.01556	3.39	0.34485	3.39	0.75784	3.39	1.00921	3.39	1.17681	3.39	1.2049	3.39	1.25482	3.39	1.26277	3.39	1.30048
3.4	0.03513	3.4	0.39646	3.4	0.79954	3.4	1.04162	3.4	1.21176	3.4	1.23369	3.4	1.27684	3.4	1.27896	3.4	1.31947
3.41	0.08714	3.41	0.44785	3.41	0.83992	3.41	1.07374	3.41	1.24472	3.41	1.26145	3.41	1.29746	3.41	1.29336	3.41	1.33625
3.42	0.14081	3.42	0.49903	3.42	0.87908	3.42	1.10566	3.42	1.27547	3.42	1.2882	3.42	1.31673	3.42	1.30613	3.42	1.35092
3.43	0.1964	3.43	0.55004	3.43	0.91711	3.43	1.13744	3.43	1.30382	3.43	1.31392	3.43	1.33468	3.43	1.31744	3.43	1.36361
3.44	0.2541	3.44	0.60086	3.44	0.95413	3.44	1.16909	3.44	1.32964	3.44	1.33852	3.44	1.35129	3.44	1.32745	3.44	1.37443
3.45	0.31399	3.45	0.65149	3.45	0.99027	3.45	1.20054	3.45	1.35281	3.45	1.36188	3.45	1.36649	3.45	1.33631	3.45	1.38351
3.46	0.37602	3.46	0.70188	3.46	1.02565	3.46	1.23166	3.46	1.37326	3.46	1.38385	3.46	1.38016	3.46	1.34415	3.46	1.39095
3.47	0.44	3.47	0.75195	3.47	1.0604	3.47	1.26229	3.47	1.39098	3.47	1.40422	3.47	1.39216	3.47	1.35104	3.47	1.39684
3.48	0.50561	3.48	0.8016	3.48	1.0946	3.48	1.29218	3.48	1.40598	3.48	1.42276	3.48	1.4023	3.48	1.35702	3.48	1.40123
3.49	0.57243	3.49	0.85068	3.49	1.12832	3.49	1.32107	3.49	1.41833	3.49	1.43923	3.49	1.41041	3.49	1.36209	3.49	1.40418
3.5	0.63991	3.5	0.89903	3.5	1.16161	3.5	1.34865	3.5	1.42811	3.5	1.45338	3.5	1.41629	3.5	1.36618	3.5	1.40569
3.51	0.70742	3.51	0.94646	3.51	1.19447	3.51	1.37461	3.51	1.43546	3.51	1.46498	3.51	1.41977	3.51	1.3692	3.51	1.40576
3.52	0.7743	3.52	0.99278	3.52	1.22687	3.52	1.39863	3.52	1.44052	3.52	1.4738	3.52	1.42074	3.52	1.37101	3.52	1.40435
3.53	0.83983	3.53	1.03779	3.53	1.25875	3.53	1.42042	3.53	1.44347	3.53	1.47967	3.53	1.41909	3.53	1.37144	3.53	1.40144
3.54	0.90332	3.54	1.08129	3.54	1.29003	3.54	1.43972	3.54	1.44449	3.54	1.48248	3.54	1.41479	3.54	1.3703	3.54	1.39694
3.55	0.96414	3.55	1.1231	3.55	1.32058	3.55	1.45631	3.55	1.44378	3.55	1.48214	3.55	1.40788	3.55	1.3674	3.55	1.39081
3.56	1.02172	3.56	1.1631	3.56	1.35028	3.56	1.47004	3.56	1.44153	3.56	1.47865	3.56	1.39844	3.56	1.36254	3.56	1.38297
3.57	1.07559	3.57	1.20115	3.57	1.37897	3.57	1.48079	3.57	1.43793	3.57	1.47207	3.57	1.38663	3.57	1.35556	3.57	1.37334
3.58	1.12542	3.58	1.23721	3.58	1.40649	3.58	1.48855	3.58	1.43315	3.58	1.46252	3.58	1.37264	3.58	1.3463	3.58	1.36188
3.59	1.17103	3.59	1.27125	3.59	1.43268	3.59	1.49334	3.59	1.42737	3.59	1.45016	3.59	1.35674	3.59	1.33467	3.59	1.34852
3.6	1.21238	3.6	1.3033	3.6	1.45739	3.6	1.49528	3.6	1.42072	3.6	1.43523	3.6	1.33918	3.6	1.32059	3.6	1.33324
3.61	1.24959	3.61	1.33344	3.61	1.48048	3.61	1.49452	3.61	1.41331	3.61	1.41798	3.61	1.32026	3.61	1.30404	3.61	1.31601
3.62	1.28292	3.62	1.36179	3.62	1.5018	3.62	1.49127	3.62	1.40524	3.62	1.39868	3.62	1.30024	3.62	1.28506	3.62	1.29683
3.63	1.31278	3.63	1.38853	3.63	1.52126	3.63	1.48577	3.63	1.39655	3.63	1.37762	3.63	1.27939	3.63	1.26372	3.63	1.2757
3.64	1.33967	3.64	1.41384	3.64	1.53876	3.64	1.47829	3.64	1.38726	3.64	1.35507	3.64	1.25792	3.64	1.24014	3.64	1.25267
3.65	1.36418	3.65	1.43792	3.65	1.55421	3.65	1.46911	3.65	1.37736	3.65	1.33129	3.65	1.23598	3.65	1.21447	3.65	1.22778
3.66	1.38695	3.66	1.46099	3.66	1.56758	3.66	1.45848	3.66	1.36679	3.66	1.30651	3.66	1.21367	3.66	1.1869	3.66	1.20109
3.67	1.40864	3.67	1.48327	3.67	1.5788	3.67	1.44666	3.67	1.35548	3.67	1.2809	3.67	1.19102	3.67	1.15763	3.67	1.17267
3.68	1.42988	3.68	1.50492	3.68	1.58787	3.68	1.43386	3.68	1.3433	3.68	1.2546	3.68	1.16798	3.68	1.12685	3.68	1.14263
3.69	1.45126	3.69	1.52611	3.69	1.59476	3.69	1.42025	3.69	1.33011	3.69	1.2277	3.69	1.14444	3.69	1.09479	3.69	1.11105
3.7	1.47328	3.7	1.54695	3.7	1.59947	3.7	1.40596	3.7	1.31575	3.7	1.20021	3.7	1.12024	3.7	1.06164	3.7	1.07805
3.71	1.49635	3.71	1.56748	3.71	1.60198	3.71	1.39106	3.71	1.30003	3.71	1.17213	3.71	1.09516	3.71	1.02757	3.71	1.04375
3.72	1.52072	3.72	1.58771	3.72	1.60228	3.72	1.37557	3.72	1.28275	3.72	1.1434	3.72	1.06896	3.72	0.99274	3.72	1.00826
3.73	1.54652	3.73	1.60755	3.73	1.60037	3.73	1.35946	3.73	1.26372	3.73	1.11393	3.73	1.04139	3.73	0.95728	3.73	0.9717
3.74	1.57373	3.74	1.62689	3.74	1.59622	3.74	1.34264	3.74	1.24274	3.74	1.08362	3.74	1.01221	3.74	0.92127	3.74	0.93422
3.75	1.60215	3.75	1.64551	3.75	1.5898	3.75	1.32501	3.75	1.21962	3.75	1.05235	3.75	0.98122	3.75	0.88478	3.75	0.89594
3.76	1.63148	3.76	1.66316	3.76	1.58108	3.76	1.3064	3.76	1.1942	3.76	1.02001	3.76	0.94823	3.76	0.84784	3.76	0.85698
3.77	1.66125	3.77	1.67954	3.77	1.57002	3.77	1.28666	3.77	1.16633	3.77	0.9865	3.77	0.91314	3.77	0.81048	3.77	0.81747
3.78	1.6909	3.78	1.69429	3.78	1.55657	3.78	1.26561	3.78	1.13592	3.78	0.95174	3.78	0.87593	3.78	0.77268	3.78	0.77753
3.79	1.71978	3.79	1.70703	3.79	1.54069	3.79	1.24307	3.79	1.1029	3.79	0.91571	3.79	0.83663	3.79	0.73442	3.79	0.73726
3.8	1.74719	3.8	1.71737	3.8	1.52232	3.8	1.21889	3.8	1.06725	3.8	0.87838	3.8	0.79536	3.8	0.69569	3.8	0.69678
3.81	1.77237	3.81	1.72489	3.81	1.50144	3.81	1.19292	3.81	1.02901	3.81	0.83981	3.81	0.75232	3.81	0.65646	3.81	0.65616
3.82	1.7946	3.82	1.72921	3.82	1.478	3.82	1.16505	3.82	0.98826	3.82	0.80007	3.82	0.70778	3.82	0.61672	3.82	0.61549
3.83	1.81315	3.83	1.72997	3.83	1.45199	3.83	1.1352	3.83	0.94515	3.83	0.75926	3.83	0.66207	3.83	0.57647	3.83	0.5748
3.84	1.82737	3.84	1.72682	3.84	1.42342	3.84	1.10334	3.84	0.89985	3.84	0.71753	3.84	0.61555	3.84	0.53575	3.84	0.53415
3.85	1.83669	3.85	1.71949	3.85	1.39232	3.85	1.06944	3.85	0.85263	3.85	0.67505	3.85	0.56859	3.85	0.49459	3.85	0.49353
3.86	1.84063	3.86	1.70775	3.86	1.35875	3.86	1.03355	3.86	0.80375	3.86	0.63201	3.86	0.5216	3.86	0.45305	3.86	0.45296
3.87	1.83884	3.87	1.69143	3.87	1.32278	3.87	0.99572	3.87	0.75353	3.87	0.58857	3.87	0.47494	3.87	0.41123	3.87	0.41239
3.88	1.83108	3.88	1.67045	3.88	1.28453	3.88	0.95606	3.88	0.70233	3.88	0.54494	3.88	0.42896	3.88	0.36922	3.88	0.37179
3.89	1.81725	3.89	1.64479	3.89	1.24415	3.89	0.91469	3.89	0.65052	3.89	0.50127	3.89	0.38394	3.89	0.32716	3.89	0.3311
3.9	1.7974	3.9	1.6145	3.9	1.20181	3.9	0.87175	3.9	0.59845	3.9	0.45772	3.9	0.34012	3.9	0.28517	3.9	0.29024
3.91	1.77168	3.91	1.57973	3.91	1.15771	3.91	0.82738	3.91	0.54651	3.91	0.41441	3.91	0.29766	3.91	0.24338	3.91	0.24915
3.92	1.74038	3.92	1.54068	3.92	1.11208	3.92	0.78177	3.92	0.49504	3.92	0.37143	3.92	0.25665	3.92	0.20194	3.92	0.20773
3.93	1.70388	3.93	1.49761	3.93	1.06516	3.93	0.73509	3.93	0.44438	3.93	0.32884	3.93	0.21711	3.93	0.16097	3.93	0.16593
3.94	1.66267	3.94	1.45085	3.94	1.01721	3.94	0.6875	3.94	0.39481	3.94	0.28668	3.94	0.179	3.94	0.12058	3.94	0.12368
3.95	1.61727	3.95	1.4008	3.95	0.96852	3.95	0.63918	3.95	0.34658	3.95	0.24496	3.95	0.1422	3.95	0.08088	3.95	0.08094
3.96	1.5683	3.96	1.34785	3.96	0.91934	3.96	0.59029	3.96	0.29989	3.96	0.20366	3.96	0.10657	3.96	0.04194	3.96	0.03768
3.97	1.51638	3.97	1.29248	3.97	0.86996	3.97	0.54101	3.97	0.25487	3.97	0.16275	3.97	0.07194	3.97	0.0038	3.97	-0.00608
3.98	1.46214	3.98	1.23515	3.98	0.82064	3.98	0.49149	3.98	0.21159	3.98	0.12219	3.98	0.0381	3.98	-0.03349	3.98	-0.05029
3.99	1.4062	3.99	1.17634	3.99	0.77162	3.99	0.44189	3.99	0.17008	3.99	0.08195	3.99	0.00486	3.99	-0.06993	3.99	-0.0949
4	1.34915	4	1.11654	4	0.72315	4	0.39236	4	0.13029	4	0.04197	4	-0.02797	4	-0.10555	4	-0.13979
4.01	1.29156	4.01	1.05622	4.01	0.67543	4.01	0.34305	4.01	0.09213	4.01	0.00226	4.01	-0.06055	4.01	-0.14039	4.01	-0.18481
4.02	1.23389	4.02	0.99582	4.02	0.62862	4.02	0.2941	4.02	0.05545	4.02	-0.03721	4.02	-0.093	4.02	-0.17449	4.02	-0.22979
4.03	1.17659	4.03	0.93577	4.03	0.58289	4.03	0.24565	4.03	0.02007	4.03	-0.07643	4.03	-0.12541	4.03	-0.20793	4.03	-0.27455
4.04	1.11999	4.04	0.87644	4.04	0.53832	4.04	0.19786	4.04	-0.0142	4.04	-0.11535	4.04	-0.15784	4.04	-0.24078	4.04	-0.31885
4.05	1.06437	4.05	0.81817	4.05	0.49501	4.05	0.15084	4.05	-0.04761	4.05	-0.15393	4.05	-0.19027	4.05	-0.27312	4.05	-0.36247
4.06	1.00991	4.06	0.76125	4.06	0.45299	4.06	0.10472	4.06	-0.08037	4.06	-0.1921	4.06	-0.22268	4.06	-0.30501	4.06	-0.40518
4.07	0.95673	4.07	0.70591	4.07	0.41225	4.07	0.05963	4.07	-0.11272	4.07	-0.22977	4.07	-0.25501	4.07	-0.33653	4.07	-0.44675
4.08	0.90489	4.08	0.65233	4.08	0.37276	4.08	0.01566	4.08	-0.14485	4.08	-0.26685	4.08	-0.28717	4.08	-0.36773	4.08	-0.48695
4.09	0.85436	4.09	0.60065	4.09	0.33446	4.09	-0.02709	4.09	-0.17694	4.09	-0.30325	4.09	-0.31907	4.09	-0.39864	4.09	-0.52558
4.1	0.80509	4.1	0.55091	4.1	0.29724	4.1	-0.06855	4.1	-0.20915	4.1	-0.33888	4.1	-0.35062	4.1	-0.4293	4.1	-0.56249
4.11	0.75696	4.11	0.50316	4.11	0.26099	4.11	-0.10868	4.11	-0.24155	4.11	-0.37365	4.11	-0.38171	4.11	-0.45972	4.11	-0.59753
4.12	0.70985	4.12	0.45735	4.12	0.22556	4.12	-0.14745	4.12	-0.27422	4.12	-0.4075	4.12	-0.41229	4.12	-0.48988	4.12	-0.63059
4.13	0.66362	4.13	0.41343	4.13	0.1908	4.13	-0.18486	4.13	-0.30714	4.13	-0.44038	4.13	-0.44231	4.13	-0.51978	4.13	-0.66162
4.14	0.61812	4.14	0.37129	4.14	0.15655	4.14	-0.22094	4.14	-0.34029	4.14	-0.47226	4.14	-0.47175	4.14	-0.54937	4.14	-0.69061
4.15	0.57322	4.15	0.33081	4.15	0.12262	4.15	-0.25574	4.15	-0.37357	4.15	-0.50313	4.15	-0.50062	4.15	-0.57864	4.15	-0.71755
4.16	0.52882	4.16	0.29182	4.16	0.08885	4.16	-0.28934	4.16	-0.40686	4.16	-0.53301	4.16	-0.52895	4.16	-0.60752	4.16	-0.74252
4.17	0.48482	4.17	0.25418	4.17	0.05509	4.17	-0.32181	4.17	-0.44	4.17	-0.56194	4.17	-0.55681	4.17	-0.63599	4.17	-0.76561
4.18	0.44118	4.18	0.21771	4.18	0.02117	4.18	-0.35329	4.18	-0.47282	4.18	-0.58998	4.18	-0.58426	4.18	-0.66399	4.18	-0.78692
4.19	0.3979	4.19	0.18225	4.19	-0.01304	4.19	-0.38387	4.19	-0.50513	4.19	-0.61718	4.19	-0.61139	4.19	-0.69149	4.19	-0.8066
4.2	0.35501	4.2	0.14766	4.2	-0.04764	4.2	-0.41367	4.2	-0.53675	4.2	-0.64361	4.2	-0.63828	4.2	-0.71847	4.2	-0.8248
4.21	0.31259	4.21	0.11378	4.21	-0.08272	4.21	-0.44282	4.21	-0.56751	4.21	-0.66937	4.21	-0.665	4.21	-0.7449	4.21	-0.84168
4.22	0.27074	4.22	0.0805	4.22	-0.11835	4.22	-0.47141	4.22	-0.59724	4.22	-0.6945	4.22	-0.69159	4.22	-0.77079	4.22	-0.8574
4.23	0.2296	4.23	0.04772	4.23	-0.15453	4.23	-0.49952	4.23	-0.62583	4.23	-0.71908	4.23	-0.71808	4.23	-0.79612	4.23	-0.87214
4.24	0.18932	4.24	0.01534	4.24	-0.19128	4.24	-0.52723	4.24	-0.65318	4.24	-0.74315	4.24	-0.74447	4.24	-0.82092	4.24	-0.88602
4.25	0.15007	4.25	-0.01667	4.25	-0.22854	4.25	-0.55457	4.25	-0.67925	4.25	-0.76674	4.25	-0.7707	4.25	-0.8452	4.25	-0.89921
4.26	0.11202	4.26	-0.04837	4.26	-0.26624	4.26	-0.58153	4.26	-0.70403	4.26	-0.78987	4.26	-0.79672	4.26	-0.869	4.26	-0.91181
4.27	0.07532	4.27	-0.07976	4.27	-0.30428	4.27	-0.60812	4.27	-0.72755	4.27	-0.81253	4.27	-0.82242	4.27	-0.89234	4.27	-0.92394
4.28	0.04011	4.28	-0.11086	4.28	-0.34252	4.28	-0.63426	4.28	-0.7499	4.28	-0.83471	4.28	-0.84767	4.28	-0.91525	4.28	-0.93569
4.29	0.0065	4.29	-0.14166	4.29	-0.38081	4.29	-0.65988	4.29	-0.77117	4.29	-0.85638	4.29	-0.87232	4.29	-0.93775	4.29	-0.94714
4.3	-0.02546	4.3	-0.17213	4.3	-0.41895	4.3	-0.68488	4.3	-0.79152	4.3	-0.87749	4.3	-0.89624	4.3	-0.95985	4.3	-0.95835
4.31	-0.05574	4.31	-0.20226	4.31	-0.45673	4.31	-0.70914	4.31	-0.81109	4.31	-0.89801	4.31	-0.91928	4.31	-0.98156	4.31	-0.96936
4.32	-0.08435	4.32	-0.23203	4.32	-0.49395	4.32	-0.73252	4.32	-0.83004	4.32	-0.91787	4.32	-0.9413	4.32	-1.00287	4.32	-0.98023
4.33	-0.11136	4.33	-0.26141	4.33	-0.53038	4.33	-0.75489	4.33	-0.84854	4.33	-0.93705	4.33	-0.9622	4.33	-1.02373	4.33	-0.99099
4.34	-0.13689	4.34	-0.29038	4.34	-0.56578	4.34	-0.77612	4.34	-0.86673	4.34	-0.9555	4.34	-0.98192	4.34	-1.04411	4.34	-1.00168
4.35	-0.16108	4.35	-0.31894	4.35	-0.59993	4.35	-0.79609	4.35	-0.88474	4.35	-0.9732	4.35	-1.00041	4.35	-1.06392	4.35	-1.01231
4.36	-0.18412	4.36	-0.34706	4.36	-0.63262	4.36	-0.8147	4.36	-0.90265	4.36	-0.99014	4.36	-1.01768	4.36	-1.08309	4.36	-1.02293
4.37	-0.20621	4.37	-0.37473	4.37	-0.66364	4.37	-0.83186	4.37	-0.92053	4.37	-1.00631	4.37	-1.03378	4.37	-1.10151	4.37	-1.03357
4.38	-0.22756	4.38	-0.40196	4.38	-0.69282	4.38	-0.84753	4.38	-0.93837	4.38	-1.02174	4.38	-1.04881	4.38	-1.11906	4.38	-1.04425
4.39	-0.2484	4.39	-0.42872	4.39	-0.72	4.39	-0.86169	4.39	-0.95616	4.39	-1.03643	4.39	-1.06287	4.39	-1.13561	4.39	-1.05502
4.4	-0.26893	4.4	-0.455	4.4	-0.74507	4.4	-0.87435	4.4	-0.97381	4.4	-1.05044	4.4	-1.07613	4.4	-1.15103	4.4	-1.0659
4.41	-0.28935	4.41	-0.48077	4.41	-0.76795	4.41	-0.88558	4.41	-0.99121	4.41	-1.06378	4.41	-1.08873	4.41	-1.1652	4.41	-1.07692
4.42	-0.30982	4.42	-0.50598	4.42	-0.78857	4.42	-0.89544	4.42	-1.00821	4.42	-1.0765	4.42	-1.10084	4.42	-1.17799	4.42	-1.0881
4.43	-0.33045	4.43	-0.5306	4.43	-0.80695	4.43	-0.90406	4.43	-1.02465	4.43	-1.08863	4.43	-1.11261	4.43	-1.18929	4.43	-1.09947
4.44	-0.35132	4.44	-0.55453	4.44	-0.8231	4.44	-0.91157	4.44	-1.04034	4.44	-1.10018	4.44	-1.12417	4.44	-1.19903	4.44	-1.11103
4.45	-0.37248	4.45	-0.57771	4.45	-0.83711	4.45	-0.91813	4.45	-1.05508	4.45	-1.11117	4.45	-1.13564	4.45	-1.20714	4.45	-1.12277
4.46	-0.39391	4.46	-0.60004	4.46	-0.84908	4.46	-0.92392	4.46	-1.06872	4.46	-1.12159	4.46	-1.14705	4.46	-1.21358	4.46	-1.13467
4.47	-0.41555	4.47	-0.62138	4.47	-0.85916	4.47	-0.9291	4.47	-1.08109	4.47	-1.13141	4.47	-1.15844	4.47	-1.21837	4.47	-1.1467
4.48	-0.4373	4.48	-0.64164	4.48	-0.86752	4.48	-0.93386	4.48	-1.09207	4.48	-1.14061	4.48	-1.16978	4.48	-1.22154	4.48	-1.15882
4.49	-0.45905	4.49	-0.66067	4.49	-0.87436	4.49	-0.93836	4.49	-1.10159	4.49	-1.14912	4.49	-1.18099	4.49	-1.22316	4.49	-1.17096
4.5	-0.48065	4.5	-0.67835	4.5	-0.8799	4.5	-0.94279	4.5	-1.1096	4.5	-1.15689	4.5	-1.19196	4.5	-1.22335	4.5	-1.18304
4.51	-0.50193	4.51	-0.69457	4.51	-0.88436	4.51	-0.94727	4.51	-1.11614	4.51	-1.16385	4.51	-1.20253	4.51	-1.22225	4.51	-1.19499
4.52	-0.52272	4.52	-0.70923	4.52	-0.88798	4.52	-0.95194	4.52	-1.12128	4.52	-1.16992	4.52	-1.21254	4.52	-1.22004	4.52	-1.2067
4.53	-0.54287	4.53	-0.72225	4.53	-0.89098	4.53	-0.9569	4.53	-1.12515	4.53	-1.17504	4.53	-1.22181	4.53	-1.21691	4.53	-1.21807
4.54	-0.56224	4.54	-0.73357	4.54	-0.8936	4.54	-0.96225	4.54	-1.12793	4.54	-1.17917	4.54	-1.23017	4.54	-1.21308	4.54	-1.229
4.55	-0.58069	4.55	-0.74319	4.55	-0.89602	4.55	-0.96805	4.55	-1.12982	4.55	-1.18226	4.55	-1.23744	4.55	-1.20876	4.55	-1.23937
4.56	-0.59814	4.56	-0.75112	4.56	-0.89844	4.56	-0.97434	4.56	-1.13109	4.56	-1.18431	4.56	-1.2435	4.56	-1.20419	4.56	-1.24908
4.57	-0.61453	4.57	-0.75743	4.57	-0.90099	4.57	-0.98114	4.57	-1.13197	4.57	-1.18531	4.57	-1.24824	4.57	-1.19958	4.57	-1.25802
4.58	-0.62982	4.58	-0.76223	4.58	-0.90379	4.58	-0.98847	4.58	-1.13275	4.58	-1.18533	4.58	-1.25163	4.58	-1.19512	4.58	-1.26609
4.59	-0.64403	4.59	-0.76565	4.59	-0.90693	4.59	-0.99631	4.59	-1.13366	4.59	-1.18443	4.59	-1.25366	4.59	-1.19098	4.59	-1.2732
4.6	-0.65717	4.6	-0.76789	4.6	-0.91046	4.6	-1.00465	4.6	-1.13494	4.6	-1.18269	4.6	-1.25438	4.6	-1.18732	4.6	-1.27927
4.61	-0.66932	4.61	-0.76914	4.61	-0.91438	4.61	-1.01346	4.61	-1.13676	4.61	-1.18026	4.61	-1.2539	4.61	-1.18422	4.61	-1.28422
4.62	-0.68052	4.62	-0.76964	4.62	-0.91868	4.62	-1.0227	4.62	-1.13928	4.62	-1.17726	4.62	-1.25237	4.62	-1.18175	4.62	-1.28799
4.63	-0.69088	4.63	-0.76962	4.63	-0.9233	4.63	-1.03233	4.63	-1.14255	4.63	-1.17384	4.63	-1.24995	4.63	-1.17993	4.63	-1.29053
4.64	-0.70045	4.64	-0.76934	4.64	-0.92817	4.64	-1.04229	4.64	-1.14659	4.64	-1.17016	4.64	-1.24685	4.64	-1.17872	4.64	-1.29179
4.65	-0.70933	4.65	-0.76904	4.65	-0.93319	4.65	-1.05254	4.65	-1.15136	4.65	-1.16636	4.65	-1.24328	4.65	-1.17806	4.65	-1.29173
4.66	-0.71755	4.66	-0.76892	4.66	-0.93825	4.66	-1.063	4.66	-1.15672	4.66	-1.16257	4.66	-1.23944	4.66	-1.17782	4.66	-1.29032
4.67	-0.72516	4.67	-0.7692	4.67	-0.94324	4.67	-1.07361	4.67	-1.1625	4.67	-1.1589	4.67	-1.2355	4.67	-1.17786	4.67	-1.28754
4.68	-0.73218	4.68	-0.77001	4.68	-0.94804	4.68	-1.08429	4.68	-1.16846	4.68	-1.15543	4.68	-1.2316	4.68	-1.17801	4.68	-1.28338
4.69	-0.73861	4.69	-0.77147	4.69	-0.95257	4.69	-1.09494	4.69	-1.17434	4.69	-1.15219	4.69	-1.22785	4.69	-1.17806	4.69	-1.27783
4.7	-0.7444	4.7	-0.77367	4.7	-0.95672	4.7	-1.10548	4.7	-1.17981	4.7	-1.14917	4.7	-1.22427	4.7	-1.17781	4.7	-1.27088
4.71	-0.74953	4.71	-0.7766	4.71	-0.96043	4.71	-1.11578	4.71	-1.18458	4.71	-1.14633	4.71	-1.22085	4.71	-1.17703	4.71	-1.26253
4.72	-0.75392	4.72	-0.78025	4.72	-0.96365	4.72	-1.12572	4.72	-1.18833	4.72	-1.14357	4.72	-1.2175	4.72	-1.17552	4.72	-1.2528
4.73	-0.75752	4.73	-0.78455	4.73	-0.96637	4.73	-1.13515	4.73	-1.19076	4.73	-1.14077	4.73	-1.21408	4.73	-1.17309	4.73	-1.24169
4.74	-0.76026	4.74	-0.78938	4.74	-0.9686	4.74	-1.14394	4.74	-1.19162	4.74	-1.13775	4.74	-1.21039	4.74	-1.16954	4.74	-1.22922
4.75	-0.7621	4.75	-0.79461	4.75	-0.97036	4.75	-1.1519	4.75	-1.19068	4.75	-1.13431	4.75	-1.20621	4.75	-1.16474	4.75	-1.21542
4.76	-0.763	4.76	-0.80007	4.76	-0.97172	4.76	-1.15888	4.76	-1.18779	4.76	-1.13024	4.76	-1.20125	4.76	-1.15855	4.76	-1.2003
4.77	-0.76296	4.77	-0.80559	4.77	-0.97275	4.77	-1.16469	4.77	-1.18285	4.77	-1.12533	4.77	-1.19523	4.77	-1.1509	4.77	-1.18391
4.78	-0.76202	4.78	-0.811	4.78	-0.97355	4.78	-1.16917	4.78	-1.17583	4.78	-1.11935	4.78	-1.18788	4.78	-1.14171	4.78	-1.16627
4.79	-0.76023	4.79	-0.81614	4.79	-0.97421	4.79	-1.17214	4.79	-1.16678	4.79	-1.1121	4.79	-1.17892	4.79	-1.13097	4.79	-1.14742
4.8	-0.75772	4.8	-0.82085	4.8	-0.97484	4.8	-1.17344	4.8	-1.15578	4.8	-1.1034	4.8	-1.16812	4.8	-1.11868	4.8	-1.1274
4.81	-0.75464	4.81	-0.82503	4.81	-0.97553	4.81	-1.17292	4.81	-1.14301	4.81	-1.09311	4.81	-1.15528	4.81	-1.10486	4.81	-1.10626
4.82	-0.75116	4.82	-0.82859	4.82	-0.97636	4.82	-1.17047	4.82	-1.12865	4.82	-1.08112	4.82	-1.14025	4.82	-1.08956	4.82	-1.08402
4.83	-0.74752	4.83	-0.8315	4.83	-0.9774	4.83	-1.16597	4.83	-1.11296	4.83	-1.0674	4.83	-1.12296	4.83	-1.07285	4.83	-1.06072
4.84	-0.74394	4.84	-0.83376	4.84	-0.97868	4.84	-1.15936	4.84	-1.09618	4.84	-1.05192	4.84	-1.10338	4.84	-1.05477	4.84	-1.03639
4.85	-0.74068	4.85	-0.83541	4.85	-0.98021	4.85	-1.15059	4.85	-1.07857	4.85	-1.03475	4.85	-1.08155	4.85	-1.0354	4.85	-1.01105
4.86	-0.73801	4.86	-0.83652	4.86	-0.98198	4.86	-1.13965	4.86	-1.06038	4.86	-1.01598	4.86	-1.05756	4.86	-1.01478	4.86	-0.98473
4.87	-0.73614	4.87	-0.83721	4.87	-0.98392	4.87	-1.12658	4.87	-1.04183	4.87	-0.99576	4.87	-1.03154	4.87	-0.99297	4.87	-0.95744
4.88	-0.73532	4.88	-0.83762	4.88	-0.98596	4.88	-1.11144	4.88	-1.02311	4.88	-0.97425	4.88	-1.00368	4.88	-0.96999	4.88	-0.92918
4.89	-0.73572	4.89	-0.83788	4.89	-0.98797	4.89	-1.09431	4.89	-1.00435	4.89	-0.95167	4.89	-0.97417	4.89	-0.94584	4.89	-0.89996
4.9	-0.73749	4.9	-0.83817	4.9	-0.98981	4.9	-1.07532	4.9	-0.98564	4.9	-0.92824	4.9	-0.94322	4.9	-0.9205	4.9	-0.86976
4.91	-0.74072	4.91	-0.83862	4.91	-0.99133	4.91	-1.05463	4.91	-0.96699	4.91	-0.90418	4.91	-0.91104	4.91	-0.89395	4.91	-0.83859
4.92	-0.74543	4.92	-0.83936	4.92	-0.99234	4.92	-1.0324	4.92	-0.94838	4.92	-0.8797	4.92	-0.87781	4.92	-0.86613	4.92	-0.80642
4.93	-0.75161	4.93	-0.84051	4.93	-0.99267	4.93	-1.00882	4.93	-0.9297	4.93	-0.85501	4.93	-0.8437	4.93	-0.83697	4.93	-0.77324
4.94	-0.75915	4.94	-0.84214	4.94	-0.99213	4.94	-0.9841	4.94	-0.91081	4.94	-0.83028	4.94	-0.80883	4.94	-0.80638	4.94	-0.73906
4.95	-0.76793	4.95	-0.84428	4.95	-0.99055	4.95	-0.95844	4.95	-0.89152	4.95	-0.80564	4.95	-0.77329	4.95	-0.77428	4.95	-0.70385
4.96	-0.77775	4.96	-0.84692	4.96	-0.98776	4.96	-0.93203	4.96	-0.87163	4.96	-0.78117	4.96	-0.73713	4.96	-0.74058	4.96	-0.66763
4.97	-0.78836	4.97	-0.85	4.97	-0.98362	4.97	-0.90507	4.97	-0.8509	4.97	-0.75691	4.97	-0.70036	4.97	-0.7052	4.97	-0.6304
4.98	-0.79951	4.98	-0.85342	4.98	-0.97802	4.98	-0.87774	4.98	-0.82911	4.98	-0.73284	4.98	-0.66295	4.98	-0.66805	4.98	-0.59216
4.99	-0.81089	4.99	-0.85704	4.99	-0.97086	4.99	-0.85021	4.99	-0.80602	4.99	-0.7089	4.99	-0.62485	4.99	-0.6291	4.99	-0.55296
5	-0.82221	5	-0.86068	5	-0.96208	5	-0.82259	5	-0.78145	5	-0.68496	5	-0.58598	5	-0.5883	5	-0.5128
5.01	-0.83318	5.01	-0.86412	5.01	-0.95166	5.01	-0.79502	5.01	-0.75524	5.01	-0.66086	5.01	-0.54627	5.01	-0.54564	5.01	-0.47173
5.02	-0.84349	5.02	-0.86714	5.02	-0.93958	5.02	-0.76757	5.02	-0.72726	5.02	-0.63639	5.02	-0.50565	5.02	-0.50115	5.02	-0.42979
5.03	-0.8529	5.03	-0.86948	5.03	-0.92587	5.03	-0.74029	5.03	-0.69745	5.03	-0.61132	5.03	-0.46407	5.03	-0.45487	5.03	-0.38701
5.04	-0.86117	5.04	-0.87091	5.04	-0.91058	5.04	-0.71321	5.04	-0.6658	5.04	-0.58539	5.04	-0.4215	5.04	-0.40687	5.04	-0.34345
5.05	-0.8681	5.05	-0.87117	5.05	-0.89377	5.05	-0.68631	5.05	-0.63235	5.05	-0.55832	5.05	-0.37795	5.05	-0.35726	5.05	-0.29912
5.06	-0.87355	5.06	-0.87007	5.06	-0.87552	5.06	-0.65957	5.06	-0.59718	5.06	-0.52986	5.06	-0.33347	5.06	-0.30616	5.06	-0.25408
5.07	-0.87738	5.07	-0.86738	5.07	-0.8559	5.07	-0.63292	5.07	-0.56043	5.07	-0.49973	5.07	-0.28814	5.07	-0.25372	5.07	-0.20835
5.08	-0.87953	5.08	-0.86296	5.08	-0.835	5.08	-0.60626	5.08	-0.52227	5.08	-0.46771	5.08	-0.24211	5.08	-0.2001	5.08	-0.16195
5.09	-0.87997	5.09	-0.85668	5.09	-0.8129	5.09	-0.57951	5.09	-0.48288	5.09	-0.43358	5.09	-0.19552	5.09	-0.14548	5.09	-0.11489
5.1	-0.87867	5.1	-0.84843	5.1	-0.78967	5.1	-0.55253	5.1	-0.44248	5.1	-0.39716	5.1	-0.14857	5.1	-0.09004	5.1	-0.06717
5.11	-0.87567	5.11	-0.83819	5.11	-0.76539	5.11	-0.52519	5.11	-0.40126	5.11	-0.35833	5.11	-0.10146	5.11	-0.03399	5.11	-0.01881
5.12	-0.871	5.12	-0.82594	5.12	-0.74011	5.12	-0.49735	5.12	-0.35942	5.12	-0.317	5.12	-0.05441	5.12	0.0225	5.12	0.0302
5.13	-0.86472	5.13	-0.8117	5.13	-0.71386	5.13	-0.46887	5.13	-0.31714	5.13	-0.27313	5.13	-0.00761	5.13	0.07922	5.13	0.07987
5.14	-0.85687	5.14	-0.79555	5.14	-0.68669	5.14	-0.4396	5.14	-0.27455	5.14	-0.22673	5.14	0.03876	5.14	0.13598	5.14	0.13018
5.15	-0.84752	5.15	-0.77758	5.15	-0.6586	5.15	-0.4094	5.15	-0.23175	5.15	-0.17789	5.15	0.08456	5.15	0.19261	5.15	0.18112
5.16	-0.83673	5.16	-0.7579	5.16	-0.62961	5.16	-0.37816	5.16	-0.18881	5.16	-0.12671	5.16	0.12968	5.16	0.24892	5.16	0.23266
5.17	-0.82454	5.17	-0.73663	5.17	-0.59973	5.17	-0.34575	5.17	-0.14576	5.17	-0.07336	5.17	0.17409	5.17	0.30475	5.17	0.28476
5.18	-0.81097	5.18	-0.71392	5.18	-0.56896	5.18	-0.31209	5.18	-0.10256	5.18	-0.01804	5.18	0.21778	5.18	0.35993	5.18	0.33733
5.19	-0.79607	5.19	-0.68992	5.19	-0.53731	5.19	-0.27709	5.19	-0.05917	5.19	0.03901	5.19	0.26081	5.19	0.4143	5.19	0.39029
5.2	-0.77985	5.2	-0.66476	5.2	-0.50479	5.2	-0.24071	5.2	-0.0155	5.2	0.0975	5.2	0.30331	5.2	0.46771	5.2	0.44349
5.21	-0.7623	5.21	-0.63857	5.21	-0.47142	5.21	-0.20293	5.21	0.02854	5.21	0.15715	5.21	0.34543	5.21	0.52001	5.21	0.49678
5.22	-0.74345	5.22	-0.61148	5.22	-0.43722	5.22	-0.16375	5.22	0.07307	5.22	0.21763	5.22	0.38734	5.22	0.57105	5.22	0.54998
5.23	-0.72329	5.23	-0.58361	5.23	-0.40223	5.23	-0.1232	5.23	0.11819	5.23	0.2786	5.23	0.42926	5.23	0.6207	5.23	0.60286
5.24	-0.70182	5.24	-0.55504	5.24	-0.36649	5.24	-0.08135	5.24	0.16399	5.24	0.33974	5.24	0.47139	5.24	0.66882	5.24	0.65518
5.25	-0.67907	5.25	-0.52587	5.25	-0.33006	5.25	-0.03827	5.25	0.21052	5.25	0.40069	5.25	0.51391	5.25	0.71529	5.25	0.70669
5.26	-0.65506	5.26	-0.49617	5.26	-0.293	5.26	0.0059	5.26	0.25782	5.26	0.46113	5.26	0.55698	5.26	0.75999	5.26	0.75713
5.27	-0.62983	5.27	-0.46599	5.27	-0.25539	5.27	0.05103	5.27	0.30586	5.27	0.52072	5.27	0.60071	5.27	0.8028	5.27	0.80621
5.28	-0.60343	5.28	-0.4354	5.28	-0.21729	5.28	0.09695	5.28	0.35457	5.28	0.57915	5.28	0.64513	5.28	0.84363	5.28	0.85368
5.29	-0.57593	5.29	-0.40444	5.29	-0.17878	5.29	0.14348	5.29	0.40382	5.29	0.63613	5.29	0.69022	5.29	0.88239	5.29	0.89929
5.3	-0.54742	5.3	-0.37315	5.3	-0.13993	5.3	0.1904	5.3	0.45344	5.3	0.69137	5.3	0.73586	5.3	0.91901	5.3	0.9428
5.31	-0.51801	5.31	-0.34159	5.31	-0.10082	5.31	0.23751	5.31	0.50319	5.31	0.74464	5.31	0.78186	5.31	0.95345	5.31	0.98401
5.32	-0.4878	5.32	-0.30979	5.32	-0.0615	5.32	0.28457	5.32	0.55281	5.32	0.79569	5.32	0.82793	5.32	0.98567	5.32	1.02277
5.33	-0.45692	5.33	-0.27783	5.33	-0.02203	5.33	0.33137	5.33	0.60198	5.33	0.84434	5.33	0.87372	5.33	1.01564	5.33	1.05893
5.34	-0.42551	5.34	-0.24575	5.34	0.01753	5.34	0.37768	5.34	0.65037	5.34	0.89042	5.34	0.91881	5.34	1.04339	5.34	1.09243
5.35	-0.39371	5.35	-0.21362	5.35	0.05714	5.35	0.42326	5.35	0.69763	5.35	0.93377	5.35	0.96275	5.35	1.06892	5.35	1.12321
5.36	-0.36164	5.36	-0.18153	5.36	0.09676	5.36	0.46792	5.36	0.74339	5.36	0.97429	5.36	1.00504	5.36	1.09227	5.36	1.15128
5.37	-0.32946	5.37	-0.14955	5.37	0.13632	5.37	0.51146	5.37	0.78733	5.37	1.01189	5.37	1.04517	5.37	1.1135	5.37	1.17666
5.38	-0.29728	5.38	-0.11777	5.38	0.1758	5.38	0.5537	5.38	0.82912	5.38	1.04651	5.38	1.08265	5.38	1.13266	5.38	1.19944
5.39	-0.26525	5.39	-0.0863	5.39	0.21513	5.39	0.59448	5.39	0.86847	5.39	1.07812	5.39	1.11703	5.39	1.14981	5.39	1.21968
5.4	-0.23346	5.4	-0.05523	5.4	0.25423	5.4	0.63367	5.4	0.90514	5.4	1.1067	5.4	1.14789	5.4	1.16502	5.4	1.23751
5.41	-0.20204	5.41	-0.02466	5.41	0.29303	5.41	0.67116	5.41	0.93894	5.41	1.13228	5.41	1.1749	5.41	1.17834	5.41	1.25304
5.42	-0.17108	5.42	0.00531	5.42	0.33143	5.42	0.70685	5.42	0.96973	5.42	1.15487	5.42	1.19781	5.42	1.18984	5.42	1.26636
5.43	-0.14068	5.43	0.03457	5.43	0.36929	5.43	0.7407	5.43	0.99744	5.43	1.17454	5.43	1.21646	5.43	1.19955	5.43	1.2776
5.44	-0.11091	5.44	0.06305	5.44	0.40647	5.44	0.77265	5.44	1.02204	5.44	1.19134	5.44	1.23081	5.44	1.20751	5.44	1.28682
5.45	-0.08186	5.45	0.09065	5.45	0.4428	5.45	0.80269	5.45	1.04356	5.45	1.20536	5.45	1.24089	5.45	1.21374	5.45	1.2941
5.46	-0.05359	5.46	0.11731	5.46	0.4781	5.46	0.83081	5.46	1.0621	5.46	1.21667	5.46	1.24686	5.46	1.21823	5.46	1.29948
5.47	-0.02618	5.47	0.14296	5.47	0.51216	5.47	0.85701	5.47	1.07777	5.47	1.22537	5.47	1.24895	5.47	1.22099	5.47	1.30295
5.48	0.0003257	5.48	0.16754	5.48	0.54478	5.48	0.88132	5.48	1.09075	5.48	1.23156	5.48	1.24747	5.48	1.22199	5.48	1.30449
5.49	0.02587	5.49	0.19103	5.49	0.57572	5.49	0.90376	5.49	1.1012	5.49	1.23535	5.49	1.24279	5.49	1.2212	5.49	1.30408
5.5	0.05039	5.5	0.2134	5.5	0.60478	5.5	0.92435	5.5	1.10935	5.5	1.23683	5.5	1.23534	5.5	1.2186	5.5	1.30163
5.51	0.07387	5.51	0.23465	5.51	0.63177	5.51	0.94311	5.51	1.11539	5.51	1.23611	5.51	1.22556	5.51	1.21415	5.51	1.29707
5.52	0.09628	5.52	0.25478	5.52	0.65649	5.52	0.96005	5.52	1.11952	5.52	1.23328	5.52	1.21388	5.52	1.20785	5.52	1.29032
5.53	0.11759	5.53	0.27383	5.53	0.67881	5.53	0.9752	5.53	1.12193	5.53	1.22844	5.53	1.20075	5.53	1.19966	5.53	1.28128
5.54	0.13781	5.54	0.29184	5.54	0.69861	5.54	0.98853	5.54	1.1228	5.54	1.22168	5.54	1.18655	5.54	1.18962	5.54	1.2699
5.55	0.15695	5.55	0.30886	5.55	0.71582	5.55	1.00004	5.55	1.12225	5.55	1.21307	5.55	1.17163	5.55	1.17773	5.55	1.25611
5.56	0.17505	5.56	0.32497	5.56	0.73043	5.56	1.00972	5.56	1.1204	5.56	1.20269	5.56	1.15628	5.56	1.16406	5.56	1.23989
5.57	0.19216	5.57	0.34025	5.57	0.74247	5.57	1.01752	5.57	1.11733	5.57	1.19061	5.57	1.14072	5.57	1.14868	5.57	1.22126
5.58	0.20834	5.58	0.35479	5.58	0.75203	5.58	1.0234	5.58	1.11309	5.58	1.17688	5.58	1.12509	5.58	1.13169	5.58	1.20026
5.59	0.22369	5.59	0.36871	5.59	0.75925	5.59	1.02734	5.59	1.1077	5.59	1.16157	5.59	1.10947	5.59	1.11321	5.59	1.17698
5.6	0.23831	5.6	0.3821	5.6	0.76431	5.6	1.02927	5.6	1.10115	5.6	1.14471	5.6	1.09386	5.6	1.09338	5.6	1.15158
5.61	0.2523	5.61	0.39509	5.61	0.76745	5.61	1.02918	5.61	1.09342	5.61	1.12635	5.61	1.0782	5.61	1.07238	5.61	1.12422
5.62	0.2658	5.62	0.40779	5.62	0.76893	5.62	1.02701	5.62	1.08445	5.62	1.10654	5.62	1.06238	5.62	1.05037	5.62	1.09514
5.63	0.27892	5.63	0.42029	5.63	0.76902	5.63	1.02276	5.63	1.0742	5.63	1.08531	5.63	1.04625	5.63	1.02752	5.63	1.06458
5.64	0.29178	5.64	0.43269	5.64	0.76804	5.64	1.01641	5.64	1.0626	5.64	1.06271	5.64	1.02963	5.64	1.00402	5.64	1.03283
5.65	0.30449	5.65	0.44508	5.65	0.76626	5.65	1.008	5.65	1.04959	5.65	1.03879	5.65	1.01234	5.65	0.98002	5.65	1.00019
5.66	0.31713	5.66	0.4575	5.66	0.76398	5.66	0.99755	5.66	1.03514	5.66	1.01361	5.66	0.99419	5.66	0.95569	5.66	0.96698
5.67	0.32977	5.67	0.47001	5.67	0.76145	5.67	0.98513	5.67	1.01919	5.67	0.98724	5.67	0.97502	5.67	0.93114	5.67	0.9335
5.68	0.34244	5.68	0.48259	5.68	0.75888	5.68	0.97083	5.68	1.00174	5.68	0.95975	5.68	0.95467	5.68	0.90649	5.68	0.90006
5.69	0.35514	5.69	0.49524	5.69	0.75646	5.69	0.95477	5.69	0.98279	5.69	0.93124	5.69	0.93305	5.69	0.88181	5.69	0.86694
5.7	0.36785	5.7	0.5079	5.7	0.75431	5.7	0.93708	5.7	0.96235	5.7	0.90184	5.7	0.91009	5.7	0.85715	5.7	0.83439
5.71	0.38048	5.71	0.52047	5.71	0.75248	5.71	0.91794	5.71	0.94048	5.71	0.87166	5.71	0.88579	5.71	0.83253	5.71	0.80264
5.72	0.39293	5.72	0.53284	5.72	0.75098	5.72	0.8975	5.72	0.91724	5.72	0.84086	5.72	0.86017	5.72	0.80793	5.72	0.77185
5.73	0.40506	5.73	0.54485	5.73	0.74976	5.73	0.87598	5.73	0.89273	5.73	0.8096	5.73	0.83333	5.73	0.78333	5.73	0.74216
5.74	0.41669	5.74	0.55631	5.74	0.7487	5.74	0.85355	5.74	0.86705	5.74	0.77807	5.74	0.80538	5.74	0.75866	5.74	0.71367
5.75	0.42763	5.75	0.56702	5.75	0.74763	5.75	0.83044	5.75	0.84034	5.75	0.74646	5.75	0.77649	5.75	0.73386	5.75	0.6864
5.76	0.43767	5.76	0.57675	5.76	0.74634	5.76	0.80681	5.76	0.81272	5.76	0.71497	5.76	0.74686	5.76	0.70885	5.76	0.66036
5.77	0.44658	5.77	0.58527	5.77	0.7446	5.77	0.78287	5.77	0.78436	5.77	0.6838	5.77	0.71671	5.77	0.68356	5.77	0.63549
5.78	0.45415	5.78	0.59234	5.78	0.74214	5.78	0.75878	5.78	0.7554	5.78	0.65317	5.78	0.68624	5.78	0.65792	5.78	0.6117
5.79	0.46016	5.79	0.59772	5.79	0.73867	5.79	0.73467	5.79	0.72601	5.79	0.62327	5.79	0.6557	5.79	0.63187	5.79	0.58889
5.8	0.46444	5.8	0.6012	5.8	0.73393	5.8	0.71067	5.8	0.69634	5.8	0.59427	5.8	0.6253	5.8	0.60537	5.8	0.5669
5.81	0.46682	5.81	0.60258	5.81	0.72766	5.81	0.68685	5.81	0.66655	5.81	0.56634	5.81	0.59524	5.81	0.57842	5.81	0.54556
5.82	0.46717	5.82	0.60171	5.82	0.71962	5.82	0.66327	5.82	0.63679	5.82	0.53959	5.82	0.56571	5.82	0.55102	5.82	0.52469
5.83	0.46541	5.83	0.59845	5.83	0.70962	5.83	0.63996	5.83	0.60721	5.83	0.51414	5.83	0.53685	5.83	0.52321	5.83	0.5041
5.84	0.46151	5.84	0.59274	5.84	0.69749	5.84	0.61691	5.84	0.57793	5.84	0.49003	5.84	0.50878	5.84	0.49505	5.84	0.48362
5.85	0.45547	5.85	0.58456	5.85	0.68314	5.85	0.59408	5.85	0.54907	5.85	0.46728	5.85	0.48159	5.85	0.46664	5.85	0.46304
5.86	0.44734	5.86	0.57393	5.86	0.66653	5.86	0.57141	5.86	0.52075	5.86	0.44586	5.86	0.45533	5.86	0.43809	5.86	0.44221
5.87	0.43721	5.87	0.56093	5.87	0.64765	5.87	0.54883	5.87	0.49306	5.87	0.42571	5.87	0.43002	5.87	0.40952	5.87	0.42096
5.88	0.42524	5.88	0.5457	5.88	0.62659	5.88	0.52627	5.88	0.46608	5.88	0.40671	5.88	0.40565	5.88	0.38107	5.88	0.39918
5.89	0.41159	5.89	0.52842	5.89	0.60346	5.89	0.50362	5.89	0.4399	5.89	0.38871	5.89	0.38218	5.89	0.35289	5.89	0.37674
5.9	0.39647	5.9	0.50933	5.9	0.57844	5.9	0.4808	5.9	0.41457	5.9	0.37155	5.9	0.35955	5.9	0.32513	5.9	0.35359
5.91	0.3801	5.91	0.48867	5.91	0.55176	5.91	0.45775	5.91	0.39013	5.91	0.35502	5.91	0.3377	5.91	0.29793	5.91	0.32967
5.92	0.36273	5.92	0.46675	5.92	0.52367	5.92	0.43442	5.92	0.36664	5.92	0.33891	5.92	0.31653	5.92	0.27141	5.92	0.30497
5.93	0.3446	5.93	0.44385	5.93	0.49446	5.93	0.41077	5.93	0.34411	5.93	0.32301	5.93	0.29597	5.93	0.2457	5.93	0.27952
5.94	0.32596	5.94	0.4203	5.94	0.46445	5.94	0.38681	5.94	0.32255	5.94	0.30711	5.94	0.27592	5.94	0.2209	5.94	0.25338
5.95	0.30704	5.95	0.39639	5.95	0.43396	5.95	0.36256	5.95	0.30197	5.95	0.29103	5.95	0.25629	5.95	0.19707	5.95	0.22666
5.96	0.28808	5.96	0.37242	5.96	0.40331	5.96	0.33811	5.96	0.28237	5.96	0.2746	5.96	0.23701	5.96	0.17429	5.96	0.19948
5.97	0.26928	5.97	0.34865	5.97	0.37282	5.97	0.31355	5.97	0.26372	5.97	0.25771	5.97	0.218	5.97	0.15258	5.97	0.17202
5.98	0.25083	5.98	0.32531	5.98	0.34279	5.98	0.28901	5.98	0.246	5.98	0.24028	5.98	0.19921	5.98	0.13198	5.98	0.14446
5.99	0.23289	5.99	0.3026	5.99	0.31352	5.99	0.26465	5.99	0.22916	5.99	0.22228	5.99	0.1806	5.99	0.11248	5.99	0.11704
6	0.2156	6	0.28067	6	0.28525	6	0.24066	6	0.21317	6	0.20372	6	0.16213	6	0.09409	6	0.08999
6.01	0.19906	6.01	0.25963	6.01	0.25821	6.01	0.21724	6.01	0.19797	6.01	0.18468	6.01	0.14378	6.01	0.07677	6.01	0.06357
6.02	0.18337	6.02	0.23953	6.02	0.23258	6.02	0.19458	6.02	0.18349	6.02	0.16528	6.02	0.12555	6.02	0.06051	6.02	0.03804
6.03	0.1686	6.03	0.22039	6.03	0.20851	6.03	0.1729	6.03	0.16967	6.03	0.14566	6.03	0.10744	6.03	0.04528	6.03	0.01367
6.04	0.15478	6.04	0.20219	6.04	0.18611	6.04	0.15239	6.04	0.15644	6.04	0.12604	6.04	0.08948	6.04	0.03104	6.04	-0.0093
6.05	0.14194	6.05	0.18487	6.05	0.16546	6.05	0.13321	6.05	0.14372	6.05	0.10661	6.05	0.07169	6.05	0.01778	6.05	-0.03063
6.06	0.13011	6.06	0.16836	6.06	0.14658	6.06	0.11553	6.06	0.13142	6.06	0.08759	6.06	0.0541	6.06	0.00546	6.06	-0.05012
6.07	0.11927	6.07	0.15256	6.07	0.12949	6.07	0.09944	6.07	0.11948	6.07	0.06922	6.07	0.03677	6.07	-0.00594	6.07	-0.06759
6.08	0.10942	6.08	0.13736	6.08	0.11414	6.08	0.08505	6.08	0.10782	6.08	0.05169	6.08	0.01974	6.08	-0.01645	6.08	-0.08292
6.09	0.10055	6.09	0.12265	6.09	0.10047	6.09	0.07237	6.09	0.09638	6.09	0.03519	6.09	0.00309	6.09	-0.02609	6.09	-0.09602
6.1	0.09261	6.1	0.10834	6.1	0.08841	6.1	0.0614	6.1	0.08509	6.1	0.01986	6.1	-0.01313	6.1	-0.03488	6.1	-0.10687
6.11	0.08559	6.11	0.09435	6.11	0.07786	6.11	0.05209	6.11	0.07389	6.11	0.00579	6.11	-0.02885	6.11	-0.04287	6.11	-0.11551
6.12	0.07945	6.12	0.08063	6.12	0.06871	6.12	0.04435	6.12	0.06275	6.12	-0.00696	6.12	-0.04397	6.12	-0.05009	6.12	-0.122
6.13	0.07415	6.13	0.06715	6.13	0.06082	6.13	0.03805	6.13	0.05164	6.13	-0.0184	6.13	-0.05842	6.13	-0.05659	6.13	-0.12648
6.14	0.06965	6.14	0.05391	6.14	0.05409	6.14	0.03303	6.14	0.04054	6.14	-0.0286	6.14	-0.07211	6.14	-0.06242	6.14	-0.12915
6.15	0.06588	6.15	0.04095	6.15	0.04838	6.15	0.02911	6.15	0.02945	6.15	-0.03765	6.15	-0.08496	6.15	-0.06765	6.15	-0.13022
6.16	0.0628	6.16	0.02833	6.16	0.04358	6.16	0.0261	6.16	0.01837	6.16	-0.04573	6.16	-0.09686	6.16	-0.07237	6.16	-0.12997
6.17	0.06035	6.17	0.01616	6.17	0.03957	6.17	0.02378	6.17	0.00735	6.17	-0.05301	6.17	-0.10773	6.17	-0.07666	6.17	-0.12866
6.18	0.05846	6.18	0.00455	6.18	0.03625	6.18	0.02195	6.18	-0.0036	6.18	-0.0597	6.18	-0.11749	6.18	-0.08063	6.18	-0.1266
6.19	0.05706	6.19	-0.00636	6.19	0.03355	6.19	0.02042	6.19	-0.0144	6.19	-0.06603	6.19	-0.12606	6.19	-0.08437	6.19	-0.12409
6.2	0.05608	6.2	-0.01642	6.2	0.03138	6.2	0.01902	6.2	-0.02501	6.2	-0.07222	6.2	-0.13337	6.2	-0.088	6.2	-0.12142
6.21	0.05543	6.21	-0.02548	6.21	0.02968	6.21	0.01757	6.21	-0.03534	6.21	-0.07846	6.21	-0.13937	6.21	-0.0916	6.21	-0.11884
6.22	0.05504	6.22	-0.03339	6.22	0.02841	6.22	0.01596	6.22	-0.04534	6.22	-0.08492	6.22	-0.14401	6.22	-0.09529	6.22	-0.11659
6.23	0.05481	6.23	-0.04003	6.23	0.02753	6.23	0.01409	6.23	-0.05491	6.23	-0.09173	6.23	-0.14729	6.23	-0.09913	6.23	-0.11486
6.24	0.05466	6.24	-0.04529	6.24	0.02701	6.24	0.0119	6.24	-0.06398	6.24	-0.09895	6.24	-0.14919	6.24	-0.1032	6.24	-0.1138
6.25	0.05452	6.25	-0.04908	6.25	0.02684	6.25	0.00935	6.25	-0.07248	6.25	-0.1066	6.25	-0.14975	6.25	-0.10753	6.25	-0.11348
6.26	0.05429	6.26	-0.05137	6.26	0.027	6.26	0.00645	6.26	-0.08033	6.26	-0.11464	6.26	-0.14903	6.26	-0.11215	6.26	-0.11395
6.27	0.0539	6.27	-0.05214	6.27	0.02748	6.27	0.00321	6.27	-0.08749	6.27	-0.12297	6.27	-0.1471	6.27	-0.11703	6.27	-0.11519
6.28	0.05328	6.28	-0.05143	6.28	0.02826	6.28	-0.0003036	6.28	-0.09389	6.28	-0.13141	6.28	-0.14406	6.28	-0.12216	6.28	-0.11713
6.29	0.05236	6.29	-0.04931	6.29	0.02931	6.29	-0.00403	6.29	-0.09951	6.29	-0.13977	6.29	-0.14004	6.29	-0.12746	6.29	-0.11966
6.3	0.05108	6.3	-0.0459	6.3	0.03062	6.3	-0.00789	6.3	-0.10432	6.3	-0.1478	6.3	-0.13519	6.3	-0.13284	6.3	-0.12265
6.31	0.04939	6.31	-0.04133	6.31	0.03213	6.31	-0.0118	6.31	-0.10832	6.31	-0.15524	6.31	-0.12968	6.31	-0.13819	6.31	-0.12591
6.32	0.04726	6.32	-0.03578	6.32	0.0338	6.32	-0.01567	6.32	-0.11153	6.32	-0.1618	6.32	-0.12369	6.32	-0.14338	6.32	-0.12927
6.33	0.04465	6.33	-0.02945	6.33	0.03555	6.33	-0.01941	6.33	-0.11396	6.33	-0.16724	6.33	-0.11741	6.33	-0.14828	6.33	-0.13254
6.34	0.04156	6.34	-0.02256	6.34	0.03731	6.34	-0.02295	6.34	-0.11565	6.34	-0.17129	6.34	-0.11102	6.34	-0.15274	6.34	-0.13552
6.35	0.03796	6.35	-0.01531	6.35	0.03899	6.35	-0.02622	6.35	-0.11667	6.35	-0.17375	6.35	-0.10472	6.35	-0.15662	6.35	-0.13806
6.36	0.03389	6.36	-0.00793	6.36	0.04048	6.36	-0.02917	6.36	-0.11705	6.36	-0.17447	6.36	-0.09868	6.36	-0.15976	6.36	-0.14
6.37	0.02935	6.37	-0.0006283	6.37	0.04169	6.37	-0.03176	6.37	-0.11688	6.37	-0.17335	6.37	-0.09306	6.37	-0.16206	6.37	-0.14124
6.38	0.0244	6.38	0.00642	6.38	0.04252	6.38	-0.03395	6.38	-0.11622	6.38	-0.17036	6.38	-0.08802	6.38	-0.16341	6.38	-0.14169
6.39	0.01907	6.39	0.01304	6.39	0.04285	6.39	-0.03574	6.39	-0.11513	6.39	-0.16553	6.39	-0.08365	6.39	-0.16372	6.39	-0.1413
6.4	0.01345	6.4	0.01912	6.4	0.04262	6.4	-0.03711	6.4	-0.11368	6.4	-0.15896	6.4	-0.08004	6.4	-0.16295	6.4	-0.14007
6.41	0.00761	6.41	0.02455	6.41	0.04174	6.41	-0.03805	6.41	-0.11191	6.41	-0.15084	6.41	-0.07724	6.41	-0.16105	6.41	-0.13802
6.42	0.00165	6.42	0.02929	6.42	0.04016	6.42	-0.03856	6.42	-0.10986	6.42	-0.14137	6.42	-0.07528	6.42	-0.15805	6.42	-0.13521
6.43	-0.00431	6.43	0.03333	6.43	0.03786	6.43	-0.03864	6.43	-0.10757	6.43	-0.13083	6.43	-0.07412	6.43	-0.15397	6.43	-0.13171
6.44	-0.01015	6.44	0.03669	6.44	0.03484	6.44	-0.03828	6.44	-0.10503	6.44	-0.11951	6.44	-0.07371	6.44	-0.14886	6.44	-0.12762
6.45	-0.01573	6.45	0.03943	6.45	0.03113	6.45	-0.03747	6.45	-0.10225	6.45	-0.10773	6.45	-0.07396	6.45	-0.14281	6.45	-0.12304
6.46	-0.02091	6.46	0.04166	6.46	0.02682	6.46	-0.03618	6.46	-0.0992	6.46	-0.09579	6.46	-0.07477	6.46	-0.13591	6.46	-0.11807
6.47	-0.02555	6.47	0.0435	6.47	0.02199	6.47	-0.03438	6.47	-0.09583	6.47	-0.08398	6.47	-0.07598	6.47	-0.12827	6.47	-0.11282
6.48	-0.02949	6.48	0.04509	6.48	0.01679	6.48	-0.03203	6.48	-0.0921	6.48	-0.07258	6.48	-0.07745	6.48	-0.12002	6.48	-0.10736
6.49	-0.0326	6.49	0.04658	6.49	0.01139	6.49	-0.0291	6.49	-0.08794	6.49	-0.0618	6.49	-0.079	6.49	-0.11128	6.49	-0.10178
6.5	-0.03475	6.5	0.04814	6.5	0.00596	6.5	-0.02554	6.5	-0.08327	6.5	-0.05181	6.5	-0.08046	6.5	-0.10217	6.5	-0.09612
6.51	-0.03582	6.51	0.04993	6.51	0.0007339	6.51	-0.02131	6.51	-0.07802	6.51	-0.04271	6.51	-0.08166	6.51	-0.09279	6.51	-0.09041
6.52	-0.0357	6.52	0.05208	6.52	-0.00409	6.52	-0.01638	6.52	-0.07212	6.52	-0.03454	6.52	-0.08244	6.52	-0.08326	6.52	-0.08467
6.53	-0.03434	6.53	0.05472	6.53	-0.00828	6.53	-0.0107	6.53	-0.06549	6.53	-0.0273	6.53	-0.08264	6.53	-0.07367	6.53	-0.0789
6.54	-0.03167	6.54	0.05794	6.54	-0.01162	6.54	-0.00428	6.54	-0.05809	6.54	-0.0209	6.54	-0.08215	6.54	-0.06409	6.54	-0.07307
6.55	-0.0277	6.55	0.06181	6.55	-0.01393	6.55	0.00288	6.55	-0.04986	6.55	-0.01522	6.55	-0.08084	6.55	-0.0546	6.55	-0.06715
6.56	-0.02243	6.56	0.06637	6.56	-0.01501	6.56	0.01075	6.56	-0.0408	6.56	-0.0101	6.56	-0.07866	6.56	-0.04523	6.56	-0.06113
6.57	-0.01593	6.57	0.07161	6.57	-0.01472	6.57	0.01929	6.57	-0.0309	6.57	-0.00534	6.57	-0.07554	6.57	-0.03604	6.57	-0.05496
6.58	-0.00828	6.58	0.07748	6.58	-0.01296	6.58	0.02842	6.58	-0.0202	6.58	-0.0007615	6.58	-0.07148	6.58	-0.02704	6.58	-0.04863
6.59	0.0003999	6.59	0.08391	6.59	-0.00965	6.59	0.03804	6.59	-0.00875	6.59	0.00385	6.59	-0.06648	6.59	-0.01826	6.59	-0.04213
6.6	0.00996	6.6	0.0908	6.6	-0.00478	6.6	0.04803	6.6	0.00335	6.6	0.00867	6.6	-0.0606	6.6	-0.00972	6.6	-0.03546
6.61	0.02023	6.61	0.098	6.61	0.00164	6.61	0.05824	6.61	0.01601	6.61	0.01386	6.61	-0.0539	6.61	-0.00144	6.61	-0.02864
6.62	0.03102	6.62	0.10538	6.62	0.00954	6.62	0.06853	6.62	0.02907	6.62	0.01952	6.62	-0.04647	6.62	0.00657	6.62	-0.02173
6.63	0.04214	6.63	0.11275	6.63	0.01881	6.63	0.07872	6.63	0.04239	6.63	0.02573	6.63	-0.03843	6.63	0.01429	6.63	-0.01477
6.64	0.05338	6.64	0.11996	6.64	0.0293	6.64	0.08866	6.64	0.0558	6.64	0.03248	6.64	-0.02991	6.64	0.02168	6.64	-0.00785
6.65	0.06455	6.65	0.12683	6.65	0.04083	6.65	0.09817	6.65	0.06911	6.65	0.03974	6.65	-0.02104	6.65	0.02872	6.65	-0.00107
6.66	0.07546	6.66	0.13322	6.66	0.05322	6.66	0.1071	6.66	0.08214	6.66	0.04741	6.66	-0.01198	6.66	0.03535	6.66	0.0055
6.67	0.08597	6.67	0.13897	6.67	0.06623	6.67	0.11532	6.67	0.0947	6.67	0.05535	6.67	-0.00285	6.67	0.04153	6.67	0.01173
6.68	0.09592	6.68	0.14399	6.68	0.07963	6.68	0.12272	6.68	0.10663	6.68	0.06337	6.68	0.00619	6.68	0.0472	6.68	0.01754
6.69	0.10522	6.69	0.1482	6.69	0.09322	6.69	0.12919	6.69	0.11776	6.69	0.07125	6.69	0.01501	6.69	0.05231	6.69	0.02282
6.7	0.11379	6.7	0.15155	6.7	0.10676	6.7	0.1347	6.7	0.12796	6.7	0.07876	6.7	0.02348	6.7	0.05679	6.7	0.02751
6.71	0.12161	6.71	0.15403	6.71	0.12005	6.71	0.13921	6.71	0.1371	6.71	0.08567	6.71	0.0315	6.71	0.06057	6.71	0.03154
6.72	0.12867	6.72	0.1557	6.72	0.13293	6.72	0.14273	6.72	0.14511	6.72	0.09174	6.72	0.03895	6.72	0.0636	6.72	0.03486
6.73	0.135	6.73	0.1566	6.73	0.14522	6.73	0.1453	6.73	0.15192	6.73	0.09676	6.73	0.04575	6.73	0.06583	6.73	0.03746
6.74	0.14067	6.74	0.15686	6.74	0.15682	6.74	0.14699	6.74	0.1575	6.74	0.10056	6.74	0.05184	6.74	0.06721	6.74	0.03932
6.75	0.14576	6.75	0.15662	6.75	0.16761	6.75	0.14789	6.75	0.16186	6.75	0.103	6.75	0.05715	6.75	0.0677	6.75	0.04047
6.76	0.15037	6.76	0.15604	6.76	0.17755	6.76	0.14812	6.76	0.16503	6.76	0.10401	6.76	0.06164	6.76	0.06729	6.76	0.04093
6.77	0.15462	6.77	0.1553	6.77	0.18658	6.77	0.1478	6.77	0.16705	6.77	0.10354	6.77	0.06529	6.77	0.06597	6.77	0.04075
6.78	0.15861	6.78	0.1546	6.78	0.19471	6.78	0.14705	6.78	0.16802	6.78	0.10162	6.78	0.06807	6.78	0.06374	6.78	0.03997
6.79	0.16245	6.79	0.15413	6.79	0.20193	6.79	0.146	6.79	0.168	6.79	0.09834	6.79	0.06999	6.79	0.06062	6.79	0.03865
6.8	0.16625	6.8	0.1541	6.8	0.20828	6.8	0.14478	6.8	0.16712	6.8	0.09381	6.8	0.07106	6.8	0.05665	6.8	0.03684
6.81	0.17007	6.81	0.15467	6.81	0.2138	6.81	0.1435	6.81	0.16548	6.81	0.08822	6.81	0.07127	6.81	0.05189	6.81	0.03458
6.82	0.17399	6.82	0.156	6.82	0.21852	6.82	0.14223	6.82	0.16318	6.82	0.08176	6.82	0.07067	6.82	0.04639	6.82	0.0319
6.83	0.17803	6.83	0.15823	6.83	0.22251	6.83	0.14106	6.83	0.16033	6.83	0.07466	6.83	0.06929	6.83	0.04023	6.83	0.02881
6.84	0.1822	6.84	0.16146	6.84	0.2258	6.84	0.14002	6.84	0.15702	6.84	0.06716	6.84	0.06716	6.84	0.03349	6.84	0.02532
6.85	0.1865	6.85	0.16574	6.85	0.22843	6.85	0.13913	6.85	0.15334	6.85	0.05951	6.85	0.06433	6.85	0.02626	6.85	0.02142
6.86	0.1909	6.86	0.17111	6.86	0.23046	6.86	0.13839	6.86	0.14936	6.86	0.05194	6.86	0.06086	6.86	0.01864	6.86	0.0171
6.87	0.19535	6.87	0.17754	6.87	0.23189	6.87	0.13776	6.87	0.14512	6.87	0.04465	6.87	0.05681	6.87	0.01074	6.87	0.01231
6.88	0.19978	6.88	0.185	6.88	0.23277	6.88	0.13721	6.88	0.14067	6.88	0.03784	6.88	0.05225	6.88	0.00265	6.88	0.00703
6.89	0.20416	6.89	0.19338	6.89	0.2331	6.89	0.13667	6.89	0.13602	6.89	0.03165	6.89	0.04724	6.89	-0.00552	6.89	0.00123
6.9	0.20841	6.9	0.20258	6.9	0.2329	6.9	0.13608	6.9	0.13118	6.9	0.02619	6.9	0.04186	6.9	-0.01367	6.9	-0.00512
6.91	0.21248	6.91	0.21245	6.91	0.23219	6.91	0.13535	6.91	0.12616	6.91	0.02153	6.91	0.03618	6.91	-0.0217	6.91	-0.01201
6.92	0.21636	6.92	0.22284	6.92	0.23099	6.92	0.13442	6.92	0.12093	6.92	0.0177	6.92	0.03028	6.92	-0.02952	6.92	-0.01945
6.93	0.22001	6.93	0.23358	6.93	0.22931	6.93	0.13322	6.93	0.11549	6.93	0.01467	6.93	0.02423	6.93	-0.03704	6.93	-0.0274
6.94	0.22346	6.94	0.24447	6.94	0.2272	6.94	0.13169	6.94	0.10981	6.94	0.01241	6.94	0.01809	6.94	-0.0442	6.94	-0.03581
6.95	0.22672	6.95	0.25536	6.95	0.2247	6.95	0.12979	6.95	0.1039	6.95	0.01081	6.95	0.01192	6.95	-0.05092	6.95	-0.04458
6.96	0.22986	6.96	0.26606	6.96	0.22186	6.96	0.12751	6.96	0.09773	6.96	0.00979	6.96	0.00578	6.96	-0.05715	6.96	-0.05363
6.97	0.23296	6.97	0.27641	6.97	0.21875	6.97	0.12483	6.97	0.0913	6.97	0.0092	6.97	-0.0002971	6.97	-0.06286	6.97	-0.06282
6.98	0.23609	6.98	0.28629	6.98	0.21547	6.98	0.12176	6.98	0.08463	6.98	0.00891	6.98	-0.00629	6.98	-0.06802	6.98	-0.07201
6.99	0.23938	6.99	0.29556	6.99	0.2121	6.99	0.11834	6.99	0.07774	6.99	0.00878	6.99	-0.01218	6.99	-0.07263	6.99	-0.08105
7	0.24293	7	0.30413	7	0.20874	7	0.11462	7	0.07065	7	0.00866	7	-0.01797	7	-0.0767	7	-0.08979
7.01	0.24685	7.01	0.31191	7.01	0.2055	7.01	0.11064	7.01	0.0634	7.01	0.00843	7.01	-0.02369	7.01	-0.08026	7.01	-0.09808
7.02	0.25123	7.02	0.31886	7.02	0.20248	7.02	0.10649	7.02	0.05604	7.02	0.00795	7.02	-0.02936	7.02	-0.08337	7.02	-0.1058
7.03	0.25616	7.03	0.32495	7.03	0.19978	7.03	0.10222	7.03	0.04861	7.03	0.00713	7.03	-0.03504	7.03	-0.08608	7.03	-0.11284
7.04	0.2617	7.04	0.33017	7.04	0.1975	7.04	0.09792	7.04	0.04116	7.04	0.00587	7.04	-0.04078	7.04	-0.0885	7.04	-0.11913
7.05	0.26788	7.05	0.33451	7.05	0.1957	7.05	0.09365	7.05	0.03373	7.05	0.00409	7.05	-0.04663	7.05	-0.09071	7.05	-0.12464
7.06	0.2747	7.06	0.33799	7.06	0.19443	7.06	0.08947	7.06	0.02637	7.06	0.00176	7.06	-0.05268	7.06	-0.09284	7.06	-0.12939
7.07	0.28212	7.07	0.34063	7.07	0.19373	7.07	0.08543	7.07	0.01911	7.07	-0.00118	7.07	-0.05898	7.07	-0.095	7.07	-0.13342
7.08	0.29007	7.08	0.34248	7.08	0.19359	7.08	0.08156	7.08	0.01196	7.08	-0.00475	7.08	-0.0656	7.08	-0.09733	7.08	-0.13684
7.09	0.29845	7.09	0.34355	7.09	0.19399	7.09	0.07787	7.09	0.00493	7.09	-0.00895	7.09	-0.07259	7.09	-0.09995	7.09	-0.13979
7.1	0.30713	7.1	0.34388	7.1	0.19487	7.1	0.07437	7.1	-0.00199	7.1	-0.01379	7.1	-0.08	7.1	-0.10298	7.1	-0.14244
7.11	0.31596	7.11	0.34348	7.11	0.19614	7.11	0.07103	7.11	-0.00883	7.11	-0.01926	7.11	-0.08784	7.11	-0.10655	7.11	-0.145
7.12	0.32475	7.12	0.34239	7.12	0.1977	7.12	0.06782	7.12	-0.01564	7.12	-0.02535	7.12	-0.09614	7.12	-0.11075	7.12	-0.14768
7.13	0.33335	7.13	0.34062	7.13	0.1994	7.13	0.06467	7.13	-0.02247	7.13	-0.03203	7.13	-0.10486	7.13	-0.11569	7.13	-0.15072
7.14	0.34155	7.14	0.33817	7.14	0.20112	7.14	0.06153	7.14	-0.02938	7.14	-0.0393	7.14	-0.114	7.14	-0.12141	7.14	-0.15433
7.15	0.3492	7.15	0.33506	7.15	0.20268	7.15	0.05831	7.15	-0.03647	7.15	-0.04712	7.15	-0.12348	7.15	-0.12796	7.15	-0.15872
7.16	0.35613	7.16	0.33127	7.16	0.20393	7.16	0.05494	7.16	-0.04381	7.16	-0.05548	7.16	-0.13323	7.16	-0.13535	7.16	-0.16405
7.17	0.36221	7.17	0.32682	7.17	0.20471	7.17	0.05131	7.17	-0.05149	7.17	-0.06436	7.17	-0.14319	7.17	-0.14358	7.17	-0.17047
7.18	0.36733	7.18	0.3217	7.18	0.20487	7.18	0.04734	7.18	-0.05959	7.18	-0.07374	7.18	-0.15323	7.18	-0.15259	7.18	-0.17805
7.19	0.3714	7.19	0.31592	7.19	0.20428	7.19	0.04294	7.19	-0.06817	7.19	-0.08357	7.19	-0.16326	7.19	-0.16233	7.19	-0.18684
7.2	0.37438	7.2	0.3095	7.2	0.20284	7.2	0.03804	7.2	-0.07729	7.2	-0.09384	7.2	-0.17316	7.2	-0.17271	7.2	-0.19681
7.21	0.37626	7.21	0.30247	7.21	0.20045	7.21	0.03256	7.21	-0.08699	7.21	-0.10452	7.21	-0.18283	7.21	-0.18361	7.21	-0.20787
7.22	0.37705	7.22	0.29486	7.22	0.19706	7.22	0.02645	7.22	-0.0973	7.22	-0.11556	7.22	-0.19217	7.22	-0.19491	7.22	-0.21991
7.23	0.37678	7.23	0.28672	7.23	0.19265	7.23	0.01967	7.23	-0.10821	7.23	-0.12692	7.23	-0.20109	7.23	-0.20647	7.23	-0.23273
7.24	0.37553	7.24	0.27812	7.24	0.18723	7.24	0.01218	7.24	-0.11968	7.24	-0.13856	7.24	-0.20951	7.24	-0.21816	7.24	-0.24613
7.25	0.37337	7.25	0.26914	7.25	0.18082	7.25	0.00399	7.25	-0.13168	7.25	-0.15042	7.25	-0.21739	7.25	-0.22984	7.25	-0.25984
7.26	0.3704	7.26	0.25987	7.26	0.17351	7.26	-0.0049	7.26	-0.14411	7.26	-0.16244	7.26	-0.2247	7.26	-0.24138	7.26	-0.27362
7.27	0.36671	7.27	0.25041	7.27	0.16537	7.27	-0.01447	7.27	-0.15688	7.27	-0.17457	7.27	-0.23143	7.27	-0.25265	7.27	-0.28718
7.28	0.36239	7.28	0.24087	7.28	0.15651	7.28	-0.02465	7.28	-0.16987	7.28	-0.18675	7.28	-0.23759	7.28	-0.26356	7.28	-0.30026
7.29	0.35753	7.29	0.23137	7.29	0.14705	7.29	-0.03541	7.29	-0.18294	7.29	-0.1989	7.29	-0.24324	7.29	-0.27402	7.29	-0.31263
7.3	0.35221	7.3	0.22203	7.3	0.13713	7.3	-0.04664	7.3	-0.19596	7.3	-0.21097	7.3	-0.24843	7.3	-0.28398	7.3	-0.32406
7.31	0.34649	7.31	0.21295	7.31	0.12687	7.31	-0.05828	7.31	-0.20876	7.31	-0.2229	7.31	-0.25324	7.31	-0.29338	7.31	-0.33439
7.32	0.34042	7.32	0.20425	7.32	0.1164	7.32	-0.0702	7.32	-0.22119	7.32	-0.23461	7.32	-0.25775	7.32	-0.30222	7.32	-0.34348
7.33	0.33404	7.33	0.19602	7.33	0.10583	7.33	-0.08232	7.33	-0.2331	7.33	-0.24606	7.33	-0.26208	7.33	-0.31049	7.33	-0.35125
7.34	0.32736	7.34	0.18834	7.34	0.09527	7.34	-0.0945	7.34	-0.24436	7.34	-0.2572	7.34	-0.2663	7.34	-0.31823	7.34	-0.35769
7.35	0.32039	7.35	0.18127	7.35	0.08481	7.35	-0.10663	7.35	-0.25483	7.35	-0.26797	7.35	-0.27054	7.35	-0.32547	7.35	-0.36281
7.36	0.31313	7.36	0.17486	7.36	0.07452	7.36	-0.11859	7.36	-0.26441	7.36	-0.27833	7.36	-0.27486	7.36	-0.33225	7.36	-0.36669
7.37	0.30559	7.37	0.16912	7.37	0.06443	7.37	-0.13028	7.37	-0.27302	7.37	-0.28823	7.37	-0.27936	7.37	-0.33863	7.37	-0.36942
7.38	0.29775	7.38	0.16406	7.38	0.05458	7.38	-0.14157	7.38	-0.28059	7.38	-0.29765	7.38	-0.28408	7.38	-0.34466	7.38	-0.37117
7.39	0.28963	7.39	0.15966	7.39	0.04496	7.39	-0.15238	7.39	-0.2871	7.39	-0.30654	7.39	-0.28907	7.39	-0.3504	7.39	-0.37209
7.4	0.28123	7.4	0.15585	7.4	0.03557	7.4	-0.16263	7.4	-0.29253	7.4	-0.31489	7.4	-0.29435	7.4	-0.35589	7.4	-0.37237
7.41	0.27257	7.41	0.15259	7.41	0.02638	7.41	-0.17225	7.41	-0.29693	7.41	-0.32265	7.41	-0.29992	7.41	-0.36116	7.41	-0.37218
7.42	0.2637	7.42	0.14978	7.42	0.01733	7.42	-0.18119	7.42	-0.30034	7.42	-0.3298	7.42	-0.30575	7.42	-0.36623	7.42	-0.37171
7.43	0.25466	7.43	0.14732	7.43	0.00838	7.43	-0.18943	7.43	-0.30285	7.43	-0.33632	7.43	-0.31181	7.43	-0.3711	7.43	-0.37112
7.44	0.24552	7.44	0.14511	7.44	-0.0005179	7.44	-0.19696	7.44	-0.30456	7.44	-0.34219	7.44	-0.31804	7.44	-0.37575	7.44	-0.37056
7.45	0.23634	7.45	0.14302	7.45	-0.00944	7.45	-0.20381	7.45	-0.30559	7.45	-0.34739	7.45	-0.32437	7.45	-0.38017	7.45	-0.37012
7.46	0.22721	7.46	0.14094	7.46	-0.01842	7.46	-0.21001	7.46	-0.30609	7.46	-0.35191	7.46	-0.33071	7.46	-0.38431	7.46	-0.3699
7.47	0.21822	7.47	0.13873	7.47	-0.02753	7.47	-0.21564	7.47	-0.30621	7.47	-0.35573	7.47	-0.33699	7.47	-0.38812	7.47	-0.36993
7.48	0.20944	7.48	0.13628	7.48	-0.0368	7.48	-0.22076	7.48	-0.30611	7.48	-0.35887	7.48	-0.34312	7.48	-0.39154	7.48	-0.37023
7.49	0.20096	7.49	0.13347	7.49	-0.04627	7.49	-0.22549	7.49	-0.30597	7.49	-0.36132	7.49	-0.349	7.49	-0.39451	7.49	-0.37078
7.5	0.19284	7.5	0.13019	7.5	-0.05595	7.5	-0.22993	7.5	-0.30593	7.5	-0.36311	7.5	-0.35457	7.5	-0.39697	7.5	-0.37153
7.51	0.18513	7.51	0.12634	7.51	-0.06585	7.51	-0.2342	7.51	-0.30616	7.51	-0.36426	7.51	-0.35976	7.51	-0.39886	7.51	-0.37241
7.52	0.17788	7.52	0.12185	7.52	-0.07597	7.52	-0.23844	7.52	-0.30679	7.52	-0.36482	7.52	-0.36451	7.52	-0.40014	7.52	-0.37333
7.53	0.17108	7.53	0.11663	7.53	-0.08631	7.53	-0.24276	7.53	-0.30796	7.53	-0.36484	7.53	-0.36877	7.53	-0.40077	7.53	-0.37418
7.54	0.16473	7.54	0.11064	7.54	-0.09683	7.54	-0.24728	7.54	-0.30976	7.54	-0.36439	7.54	-0.37251	7.54	-0.40073	7.54	-0.37486
7.55	0.15878	7.55	0.10383	7.55	-0.10751	7.55	-0.25211	7.55	-0.31229	7.55	-0.36354	7.55	-0.37572	7.55	-0.40001	7.55	-0.37527
7.56	0.15319	7.56	0.09618	7.56	-0.11833	7.56	-0.25733	7.56	-0.31559	7.56	-0.36238	7.56	-0.3784	7.56	-0.39863	7.56	-0.37532
7.57	0.14786	7.57	0.08767	7.57	-0.12925	7.57	-0.26303	7.57	-0.3197	7.57	-0.36101	7.57	-0.38054	7.57	-0.39662	7.57	-0.37491
7.58	0.14271	7.58	0.0783	7.58	-0.14024	7.58	-0.26924	7.58	-0.32461	7.58	-0.35954	7.58	-0.38216	7.58	-0.39401	7.58	-0.37399
7.59	0.13762	7.59	0.0681	7.59	-0.15128	7.59	-0.27599	7.59	-0.3303	7.59	-0.35805	7.59	-0.3833	7.59	-0.39087	7.59	-0.37249
7.6	0.13248	7.6	0.05709	7.6	-0.16233	7.6	-0.28327	7.6	-0.33671	7.6	-0.35667	7.6	-0.38397	7.6	-0.38725	7.6	-0.3704
7.61	0.12717	7.61	0.04531	7.61	-0.17338	7.61	-0.29107	7.61	-0.34376	7.61	-0.35547	7.61	-0.38421	7.61	-0.38323	7.61	-0.3677
7.62	0.12158	7.62	0.03282	7.62	-0.18442	7.62	-0.29931	7.62	-0.35134	7.62	-0.35454	7.62	-0.38405	7.62	-0.37889	7.62	-0.36439
7.63	0.11561	7.63	0.01967	7.63	-0.19545	7.63	-0.30794	7.63	-0.35932	7.63	-0.35396	7.63	-0.38352	7.63	-0.37428	7.63	-0.36052
7.64	0.10918	7.64	0.00595	7.64	-0.20647	7.64	-0.31686	7.64	-0.36756	7.64	-0.35378	7.64	-0.38266	7.64	-0.36949	7.64	-0.3561
7.65	0.10221	7.65	-0.00829	7.65	-0.21749	7.65	-0.32596	7.65	-0.3759	7.65	-0.35402	7.65	-0.38148	7.65	-0.36456	7.65	-0.3512
7.66	0.09465	7.66	-0.02293	7.66	-0.22852	7.66	-0.33512	7.66	-0.38416	7.66	-0.3547	7.66	-0.38002	7.66	-0.35955	7.66	-0.34586
7.67	0.08647	7.67	-0.0379	7.67	-0.23958	7.67	-0.34424	7.67	-0.39219	7.67	-0.3558	7.67	-0.37829	7.67	-0.35449	7.67	-0.34014
7.68	0.07768	7.68	-0.0531	7.68	-0.25069	7.68	-0.35318	7.68	-0.39982	7.68	-0.35728	7.68	-0.3763	7.68	-0.3494	7.68	-0.33411
7.69	0.06829	7.69	-0.06843	7.69	-0.26186	7.69	-0.36185	7.69	-0.40687	7.69	-0.35907	7.69	-0.37406	7.69	-0.34427	7.69	-0.32781
7.7	0.05833	7.7	-0.08379	7.7	-0.27309	7.7	-0.37013	7.7	-0.41321	7.7	-0.36109	7.7	-0.37159	7.7	-0.33909	7.7	-0.3213
7.71	0.04786	7.71	-0.09908	7.71	-0.2844	7.71	-0.37796	7.71	-0.4187	7.71	-0.36323	7.71	-0.36887	7.71	-0.33385	7.71	-0.31462
7.72	0.03692	7.72	-0.11419	7.72	-0.29578	7.72	-0.38524	7.72	-0.42322	7.72	-0.36537	7.72	-0.36591	7.72	-0.3285	7.72	-0.30779
7.73	0.02561	7.73	-0.12905	7.73	-0.30721	7.73	-0.39195	7.73	-0.42668	7.73	-0.36737	7.73	-0.3627	7.73	-0.32298	7.73	-0.30085
7.74	0.01397	7.74	-0.14355	7.74	-0.31867	7.74	-0.39804	7.74	-0.429	7.74	-0.36911	7.74	-0.35922	7.74	-0.31725	7.74	-0.2938
7.75	0.0021	7.75	-0.15762	7.75	-0.33011	7.75	-0.4035	7.75	-0.43016	7.75	-0.37043	7.75	-0.35547	7.75	-0.31125	7.75	-0.28665
7.76	-0.00995	7.76	-0.17119	7.76	-0.3415	7.76	-0.40834	7.76	-0.43012	7.76	-0.3712	7.76	-0.35142	7.76	-0.30491	7.76	-0.27939
7.77	-0.0221	7.77	-0.18421	7.77	-0.35275	7.77	-0.41256	7.77	-0.42889	7.77	-0.37131	7.77	-0.34704	7.77	-0.29817	7.77	-0.272
7.78	-0.03432	7.78	-0.19662	7.78	-0.3638	7.78	-0.4162	7.78	-0.4265	7.78	-0.37062	7.78	-0.34231	7.78	-0.29099	7.78	-0.26446
7.79	-0.04656	7.79	-0.20838	7.79	-0.37456	7.79	-0.41927	7.79	-0.423	7.79	-0.36905	7.79	-0.33719	7.79	-0.2833	7.79	-0.25674
7.8	-0.05877	7.8	-0.21949	7.8	-0.38494	7.8	-0.42181	7.8	-0.41845	7.8	-0.36654	7.8	-0.33164	7.8	-0.27508	7.8	-0.24881
7.81	-0.07095	7.81	-0.22993	7.81	-0.39484	7.81	-0.42385	7.81	-0.41293	7.81	-0.36301	7.81	-0.32561	7.81	-0.2663	7.81	-0.24063
7.82	-0.08307	7.82	-0.23971	7.82	-0.40416	7.82	-0.42541	7.82	-0.40652	7.82	-0.35846	7.82	-0.31905	7.82	-0.25695	7.82	-0.23216
7.83	-0.09511	7.83	-0.24884	7.83	-0.41281	7.83	-0.42648	7.83	-0.39932	7.83	-0.35288	7.83	-0.31191	7.83	-0.24702	7.83	-0.22336
7.84	-0.10707	7.84	-0.25734	7.84	-0.42067	7.84	-0.42709	7.84	-0.39141	7.84	-0.34629	7.84	-0.30414	7.84	-0.23652	7.84	-0.21419
7.85	-0.11894	7.85	-0.26526	7.85	-0.42768	7.85	-0.4272	7.85	-0.3829	7.85	-0.33874	7.85	-0.29569	7.85	-0.22547	7.85	-0.20461
7.86	-0.1307	7.86	-0.27263	7.86	-0.43373	7.86	-0.42679	7.86	-0.37385	7.86	-0.33029	7.86	-0.28652	7.86	-0.21391	7.86	-0.19458
7.87	-0.14233	7.87	-0.2795	7.87	-0.43878	7.87	-0.42583	7.87	-0.36433	7.87	-0.32101	7.87	-0.27658	7.87	-0.20187	7.87	-0.18407
7.88	-0.1538	7.88	-0.2859	7.88	-0.44276	7.88	-0.42427	7.88	-0.35442	7.88	-0.31101	7.88	-0.26585	7.88	-0.18942	7.88	-0.17305
7.89	-0.16508	7.89	-0.29188	7.89	-0.44563	7.89	-0.42205	7.89	-0.34416	7.89	-0.30037	7.89	-0.25432	7.89	-0.17659	7.89	-0.1615
7.9	-0.17613	7.9	-0.29748	7.9	-0.44739	7.9	-0.41913	7.9	-0.33358	7.9	-0.28919	7.9	-0.24199	7.9	-0.16347	7.9	-0.1494
7.91	-0.1869	7.91	-0.30272	7.91	-0.44801	7.91	-0.41544	7.91	-0.3227	7.91	-0.27758	7.91	-0.22888	7.91	-0.1501	7.91	-0.13673
7.92	-0.19733	7.92	-0.30764	7.92	-0.44752	7.92	-0.41096	7.92	-0.31155	7.92	-0.26563	7.92	-0.21504	7.92	-0.13655	7.92	-0.12351
7.93	-0.20735	7.93	-0.31226	7.93	-0.44596	7.93	-0.40563	7.93	-0.30012	7.93	-0.25343	7.93	-0.20053	7.93	-0.12289	7.93	-0.10975
7.94	-0.21691	7.94	-0.31658	7.94	-0.44336	7.94	-0.39945	7.94	-0.28842	7.94	-0.24106	7.94	-0.18543	7.94	-0.10919	7.94	-0.09546
7.95	-0.22594	7.95	-0.3206	7.95	-0.4398	7.95	-0.3924	7.95	-0.27643	7.95	-0.22856	7.95	-0.16984	7.95	-0.09549	7.95	-0.08067
7.96	-0.23439	7.96	-0.32434	7.96	-0.43534	7.96	-0.3845	7.96	-0.26417	7.96	-0.21601	7.96	-0.15389	7.96	-0.08185	7.96	-0.06543
7.97	-0.24221	7.97	-0.32778	7.97	-0.43007	7.97	-0.37579	7.97	-0.25162	7.97	-0.20342	7.97	-0.13769	7.97	-0.06833	7.97	-0.0498
7.98	-0.24937	7.98	-0.3309	7.98	-0.42409	7.98	-0.36633	7.98	-0.23879	7.98	-0.19081	7.98	-0.12139	7.98	-0.05496	7.98	-0.03383
7.99	-0.25583	7.99	-0.33371	7.99	-0.41749	7.99	-0.35617	7.99	-0.22571	7.99	-0.1782	7.99	-0.10513	7.99	-0.04177	7.99	-0.01759
8	-0.26159	8	-0.33618	8	-0.41038	8	-0.34542	8	-0.21239	8	-0.16557	8	-0.08904	8	-0.02879	8	-0.00117
8.01	-0.26665	8.01	-0.33832	8.01	-0.40284	8.01	-0.33415	8.01	-0.19888	8.01	-0.15292	8.01	-0.07325	8.01	-0.01604	8.01	0.01536
8.02	-0.27104	8.02	-0.34013	8.02	-0.39499	8.02	-0.32248	8.02	-0.18522	8.02	-0.14021	8.02	-0.05786	8.02	-0.00351	8.02	0.03191
8.03	-0.2748	8.03	-0.34161	8.03	-0.38691	8.03	-0.31051	8.03	-0.17148	8.03	-0.12741	8.03	-0.04298	8.03	0.00879	8.03	0.04842
8.04	-0.27796	8.04	-0.34278	8.04	-0.37869	8.04	-0.29834	8.04	-0.15772	8.04	-0.11451	8.04	-0.02867	8.04	0.02089	8.04	0.06479
8.05	-0.28058	8.05	-0.34365	8.05	-0.37042	8.05	-0.28606	8.05	-0.14401	8.05	-0.10146	8.05	-0.01495	8.05	0.03279	8.05	0.08097
8.06	-0.28275	8.06	-0.34428	8.06	-0.36215	8.06	-0.27375	8.06	-0.13044	8.06	-0.08824	8.06	-0.00184	8.06	0.04455	8.06	0.09689
8.07	-0.28452	8.07	-0.34468	8.07	-0.35397	8.07	-0.26147	8.07	-0.11707	8.07	-0.07484	8.07	0.01069	8.07	0.0562	8.07	0.11251
8.08	-0.28597	8.08	-0.34492	8.08	-0.34591	8.08	-0.24927	8.08	-0.104	8.08	-0.06123	8.08	0.02271	8.08	0.06777	8.08	0.1278
8.09	-0.28717	8.09	-0.34504	8.09	-0.33802	8.09	-0.23718	8.09	-0.09127	8.09	-0.04741	8.09	0.03429	8.09	0.07934	8.09	0.14272
8.1	-0.2882	8.1	-0.3451	8.1	-0.33034	8.1	-0.22519	8.1	-0.07894	8.1	-0.03339	8.1	0.04555	8.1	0.09093	8.1	0.15728
8.11	-0.28909	8.11	-0.34513	8.11	-0.32289	8.11	-0.2133	8.11	-0.06705	8.11	-0.01919	8.11	0.05662	8.11	0.10262	8.11	0.17147
8.12	-0.28991	8.12	-0.34519	8.12	-0.31569	8.12	-0.20148	8.12	-0.05561	8.12	-0.00481	8.12	0.06764	8.12	0.11445	8.12	0.18532
8.13	-0.29069	8.13	-0.34531	8.13	-0.30875	8.13	-0.1897	8.13	-0.04463	8.13	0.0097	8.13	0.07875	8.13	0.12646	8.13	0.19885
8.14	-0.29146	8.14	-0.34551	8.14	-0.30206	8.14	-0.17789	8.14	-0.03409	8.14	0.02431	8.14	0.09011	8.14	0.1387	8.14	0.21209
8.15	-0.29222	8.15	-0.3458	8.15	-0.29562	8.15	-0.16602	8.15	-0.02393	8.15	0.03897	8.15	0.10185	8.15	0.15119	8.15	0.22508
8.16	-0.29298	8.16	-0.34617	8.16	-0.28942	8.16	-0.15404	8.16	-0.01411	8.16	0.05365	8.16	0.11409	8.16	0.16396	8.16	0.23785
8.17	-0.29374	8.17	-0.34659	8.17	-0.28343	8.17	-0.1419	8.17	-0.00453	8.17	0.06828	8.17	0.12692	8.17	0.17702	8.17	0.25044
8.18	-0.29446	8.18	-0.34702	8.18	-0.27763	8.18	-0.12958	8.18	0.00489	8.18	0.08284	8.18	0.1404	8.18	0.19036	8.18	0.26287
8.19	-0.29514	8.19	-0.3474	8.19	-0.27198	8.19	-0.11707	8.19	0.01425	8.19	0.09728	8.19	0.15458	8.19	0.20397	8.19	0.27517
8.2	-0.29575	8.2	-0.34764	8.2	-0.26643	8.2	-0.10435	8.2	0.02367	8.2	0.11156	8.2	0.16946	8.2	0.2178	8.2	0.28733
8.21	-0.29625	8.21	-0.34765	8.21	-0.26095	8.21	-0.09147	8.21	0.03325	8.21	0.12566	8.21	0.18498	8.21	0.23184	8.21	0.29936
8.22	-0.29662	8.22	-0.34733	8.22	-0.25547	8.22	-0.07845	8.22	0.04311	8.22	0.13956	8.22	0.2011	8.22	0.24601	8.22	0.31124
8.23	-0.29684	8.23	-0.34656	8.23	-0.24993	8.23	-0.06536	8.23	0.05332	8.23	0.15325	8.23	0.2177	8.23	0.26025	8.23	0.32295
8.24	-0.29689	8.24	-0.34523	8.24	-0.24428	8.24	-0.05228	8.24	0.06399	8.24	0.16674	8.24	0.23466	8.24	0.27451	8.24	0.33445
8.25	-0.29675	8.25	-0.34324	8.25	-0.23844	8.25	-0.03928	8.25	0.07517	8.25	0.18005	8.25	0.25184	8.25	0.2887	8.25	0.34568
8.26	-0.29642	8.26	-0.34047	8.26	-0.23235	8.26	-0.02646	8.26	0.08691	8.26	0.19319	8.26	0.26907	8.26	0.30276	8.26	0.3566
8.27	-0.29591	8.27	-0.33686	8.27	-0.22592	8.27	-0.01391	8.27	0.09923	8.27	0.2062	8.27	0.28618	8.27	0.3166	8.27	0.36714
8.28	-0.29521	8.28	-0.33232	8.28	-0.2191	8.28	-0.00171	8.28	0.11214	8.28	0.21912	8.28	0.30302	8.28	0.33015	8.28	0.37725
8.29	-0.29434	8.29	-0.3268	8.29	-0.21182	8.29	0.01005	8.29	0.12561	8.29	0.23199	8.29	0.31941	8.29	0.34337	8.29	0.38688
8.3	-0.29331	8.3	-0.3203	8.3	-0.20401	8.3	0.02131	8.3	0.13959	8.3	0.24485	8.3	0.33522	8.3	0.35618	8.3	0.39597
8.31	-0.29215	8.31	-0.3128	8.31	-0.19563	8.31	0.03204	8.31	0.15402	8.31	0.25776	8.31	0.35033	8.31	0.36854	8.31	0.40448
8.32	-0.29087	8.32	-0.30435	8.32	-0.18663	8.32	0.04221	8.32	0.16882	8.32	0.27075	8.32	0.36462	8.32	0.38041	8.32	0.41239
8.33	-0.2895	8.33	-0.295	8.33	-0.17697	8.33	0.05184	8.33	0.18389	8.33	0.28385	8.33	0.37803	8.33	0.39178	8.33	0.41968
8.34	-0.28805	8.34	-0.28483	8.34	-0.16664	8.34	0.06096	8.34	0.19914	8.34	0.29709	8.34	0.3905	8.34	0.40262	8.34	0.42636
8.35	-0.28653	8.35	-0.27395	8.35	-0.15563	8.35	0.06964	8.35	0.21445	8.35	0.31047	8.35	0.40203	8.35	0.41293	8.35	0.43242
8.36	-0.28495	8.36	-0.26248	8.36	-0.14396	8.36	0.07796	8.36	0.22972	8.36	0.32399	8.36	0.41261	8.36	0.42271	8.36	0.43791
8.37	-0.28331	8.37	-0.25054	8.37	-0.13164	8.37	0.08604	8.37	0.24484	8.37	0.33764	8.37	0.42227	8.37	0.43197	8.37	0.44286
8.38	-0.28161	8.38	-0.23829	8.38	-0.11873	8.38	0.09399	8.38	0.25972	8.38	0.35137	8.38	0.43107	8.38	0.44072	8.38	0.44732
8.39	-0.27983	8.39	-0.22587	8.39	-0.10526	8.39	0.10197	8.39	0.27427	8.39	0.36513	8.39	0.43908	8.39	0.44899	8.39	0.45136
8.4	-0.27795	8.4	-0.21341	8.4	-0.09131	8.4	0.11011	8.4	0.28843	8.4	0.37886	8.4	0.44635	8.4	0.45677	8.4	0.45504
8.41	-0.27595	8.41	-0.20105	8.41	-0.07695	8.41	0.11856	8.41	0.30213	8.41	0.39247	8.41	0.45298	8.41	0.4641	8.41	0.45843
8.42	-0.27377	8.42	-0.18889	8.42	-0.06227	8.42	0.12745	8.42	0.31533	8.42	0.40587	8.42	0.45903	8.42	0.47099	8.42	0.46159
8.43	-0.27139	8.43	-0.17703	8.43	-0.04733	8.43	0.1369	8.43	0.32801	8.43	0.41897	8.43	0.46459	8.43	0.47744	8.43	0.46458
8.44	-0.26874	8.44	-0.16554	8.44	-0.03224	8.44	0.14702	8.44	0.34014	8.44	0.43164	8.44	0.46971	8.44	0.48347	8.44	0.46747
8.45	-0.26578	8.45	-0.15448	8.45	-0.01708	8.45	0.15788	8.45	0.35174	8.45	0.4438	8.45	0.47445	8.45	0.48907	8.45	0.4703
8.46	-0.26246	8.46	-0.14386	8.46	-0.00191	8.46	0.16954	8.46	0.36281	8.46	0.45533	8.46	0.47884	8.46	0.49425	8.46	0.47311
8.47	-0.25871	8.47	-0.13369	8.47	0.01318	8.47	0.182	8.47	0.37336	8.47	0.46613	8.47	0.48292	8.47	0.499	8.47	0.47592
8.48	-0.25449	8.48	-0.12393	8.48	0.02814	8.48	0.19526	8.48	0.3834	8.48	0.47613	8.48	0.4867	8.48	0.50332	8.48	0.47875
8.49	-0.24973	8.49	-0.11455	8.49	0.04292	8.49	0.20926	8.49	0.39297	8.49	0.48524	8.49	0.49017	8.49	0.5072	8.49	0.48159
8.5	-0.2444	8.5	-0.10548	8.5	0.05748	8.5	0.22394	8.5	0.40206	8.5	0.49341	8.5	0.49332	8.5	0.51063	8.5	0.48445
8.51	-0.23845	8.51	-0.09666	8.51	0.07179	8.51	0.23919	8.51	0.4107	8.51	0.5006	8.51	0.49615	8.51	0.51363	8.51	0.48729
8.52	-0.23184	8.52	-0.088	8.52	0.08584	8.52	0.25488	8.52	0.41888	8.52	0.50679	8.52	0.49863	8.52	0.51618	8.52	0.49009
8.53	-0.22457	8.53	-0.07942	8.53	0.09962	8.53	0.27087	8.53	0.42662	8.53	0.51199	8.53	0.50074	8.53	0.51829	8.53	0.49281
8.54	-0.21661	8.54	-0.07084	8.54	0.11313	8.54	0.28699	8.54	0.43388	8.54	0.51622	8.54	0.50245	8.54	0.51999	8.54	0.4954
8.55	-0.20797	8.55	-0.0622	8.55	0.12639	8.55	0.30308	8.55	0.44067	8.55	0.51951	8.55	0.50377	8.55	0.52128	8.55	0.49783
8.56	-0.19867	8.56	-0.05344	8.56	0.13939	8.56	0.31898	8.56	0.44695	8.56	0.52192	8.56	0.50467	8.56	0.5222	8.56	0.50004
8.57	-0.18875	8.57	-0.04451	8.57	0.15215	8.57	0.33451	8.57	0.45269	8.57	0.52351	8.57	0.50517	8.57	0.52276	8.57	0.50197
8.58	-0.17824	8.58	-0.03538	8.58	0.16467	8.58	0.34951	8.58	0.45788	8.58	0.52436	8.58	0.50527	8.58	0.52301	8.58	0.50359
8.59	-0.16722	8.59	-0.02605	8.59	0.17695	8.59	0.36385	8.59	0.46246	8.59	0.52455	8.59	0.50499	8.59	0.52298	8.59	0.50483
8.6	-0.15576	8.6	-0.01653	8.6	0.18899	8.6	0.37739	8.6	0.46642	8.6	0.52416	8.6	0.50437	8.6	0.5227	8.6	0.50565
8.61	-0.14395	8.61	-0.00685	8.61	0.20076	8.61	0.39003	8.61	0.46974	8.61	0.52327	8.61	0.50344	8.61	0.52219	8.61	0.50599
8.62	-0.13189	8.62	0.00296	8.62	0.21225	8.62	0.40169	8.62	0.47239	8.62	0.52195	8.62	0.50224	8.62	0.5215	8.62	0.50583
8.63	-0.11969	8.63	0.01283	8.63	0.22342	8.63	0.4123	8.63	0.47437	8.63	0.52028	8.63	0.50081	8.63	0.52062	8.63	0.5051
8.64	-0.10745	8.64	0.0227	8.64	0.23422	8.64	0.42183	8.64	0.4757	8.64	0.51829	8.64	0.4992	8.64	0.51958	8.64	0.50378
8.65	-0.09529	8.65	0.03251	8.65	0.24461	8.65	0.43026	8.65	0.47638	8.65	0.51605	8.65	0.49745	8.65	0.51838	8.65	0.50183
8.66	-0.08331	8.66	0.04218	8.66	0.25454	8.66	0.43761	8.66	0.47645	8.66	0.51356	8.66	0.49559	8.66	0.51699	8.66	0.49922
8.67	-0.07162	8.67	0.05164	8.67	0.26395	8.67	0.4439	8.67	0.47596	8.67	0.51085	8.67	0.49365	8.67	0.51542	8.67	0.49593
8.68	-0.0603	8.68	0.06084	8.68	0.2728	8.68	0.44919	8.68	0.47495	8.68	0.50792	8.68	0.49164	8.68	0.51361	8.68	0.49193
8.69	-0.04944	8.69	0.06972	8.69	0.28103	8.69	0.45354	8.69	0.47351	8.69	0.50477	8.69	0.48959	8.69	0.51153	8.69	0.48721
8.7	-0.03907	8.7	0.07826	8.7	0.28861	8.7	0.45703	8.7	0.47169	8.7	0.50136	8.7	0.48747	8.7	0.50913	8.7	0.48178
8.71	-0.02925	8.71	0.08642	8.71	0.29552	8.71	0.45974	8.71	0.46957	8.71	0.4977	8.71	0.48529	8.71	0.50636	8.71	0.47563
8.72	-0.01998	8.72	0.09421	8.72	0.30175	8.72	0.46177	8.72	0.46724	8.72	0.49374	8.72	0.48301	8.72	0.50315	8.72	0.46878
8.73	-0.01125	8.73	0.10162	8.73	0.3073	8.73	0.4632	8.73	0.46477	8.73	0.48946	8.73	0.48061	8.73	0.49945	8.73	0.46127
8.74	-0.00302	8.74	0.10869	8.74	0.3122	8.74	0.46413	8.74	0.46222	8.74	0.48484	8.74	0.47805	8.74	0.4952	8.74	0.45311
8.75	0.00475	8.75	0.11545	8.75	0.31649	8.75	0.46466	8.75	0.45966	8.75	0.47987	8.75	0.47527	8.75	0.49035	8.75	0.44438
8.76	0.01213	8.76	0.12194	8.76	0.32023	8.76	0.46486	8.76	0.45713	8.76	0.47454	8.76	0.47224	8.76	0.48486	8.76	0.43512
8.77	0.01923	8.77	0.12821	8.77	0.32349	8.77	0.4648	8.77	0.45467	8.77	0.46883	8.77	0.46891	8.77	0.47868	8.77	0.4254
8.78	0.02612	8.78	0.13432	8.78	0.32634	8.78	0.46455	8.78	0.45229	8.78	0.46277	8.78	0.46522	8.78	0.47179	8.78	0.41531
8.79	0.03292	8.79	0.14033	8.79	0.32889	8.79	0.46416	8.79	0.45	8.79	0.45637	8.79	0.46114	8.79	0.46418	8.79	0.40492
8.8	0.03973	8.8	0.14627	8.8	0.33122	8.8	0.46366	8.8	0.44779	8.8	0.44965	8.8	0.45662	8.8	0.45584	8.8	0.39433
8.81	0.04664	8.81	0.1522	8.81	0.33344	8.81	0.46307	8.81	0.44561	8.81	0.44265	8.81	0.45163	8.81	0.44678	8.81	0.38361
8.82	0.05374	8.82	0.15815	8.82	0.33564	8.82	0.46239	8.82	0.44343	8.82	0.4354	8.82	0.44614	8.82	0.43702	8.82	0.37285
8.83	0.0611	8.83	0.16413	8.83	0.33788	8.83	0.46163	8.83	0.44118	8.83	0.42794	8.83	0.44011	8.83	0.42659	8.83	0.36212
8.84	0.06876	8.84	0.17016	8.84	0.34026	8.84	0.46075	8.84	0.43881	8.84	0.42032	8.84	0.43354	8.84	0.41553	8.84	0.3515
8.85	0.07675	8.85	0.17623	8.85	0.34281	8.85	0.45972	8.85	0.43623	8.85	0.41256	8.85	0.42641	8.85	0.40388	8.85	0.34104
8.86	0.08507	8.86	0.18231	8.86	0.34558	8.86	0.45851	8.86	0.43337	8.86	0.40469	8.86	0.4187	8.86	0.3917	8.86	0.33078
8.87	0.09368	8.87	0.18839	8.87	0.34859	8.87	0.45705	8.87	0.43015	8.87	0.39675	8.87	0.41042	8.87	0.37902	8.87	0.32073
8.88	0.10254	8.88	0.19441	8.88	0.35181	8.88	0.45529	8.88	0.42651	8.88	0.38873	8.88	0.40156	8.88	0.36591	8.88	0.31091
8.89	0.11156	8.89	0.20033	8.89	0.35524	8.89	0.45317	8.89	0.42236	8.89	0.38063	8.89	0.39211	8.89	0.35241	8.89	0.30131
8.9	0.12066	8.9	0.2061	8.9	0.35882	8.9	0.45064	8.9	0.41767	8.9	0.37246	8.9	0.38209	8.9	0.33857	8.9	0.29188
8.91	0.12973	8.91	0.21166	8.91	0.3625	8.91	0.44764	8.91	0.41238	8.91	0.36418	8.91	0.37149	8.91	0.32444	8.91	0.2826
8.92	0.13864	8.92	0.21695	8.92	0.36621	8.92	0.44412	8.92	0.40647	8.92	0.35576	8.92	0.36032	8.92	0.31006	8.92	0.27339
8.93	0.14727	8.93	0.22194	8.93	0.36985	8.93	0.44005	8.93	0.39992	8.93	0.34717	8.93	0.34858	8.93	0.29548	8.93	0.2642
8.94	0.15551	8.94	0.22657	8.94	0.37334	8.94	0.43541	8.94	0.39274	8.94	0.33837	8.94	0.33629	8.94	0.28073	8.94	0.25494
8.95	0.16325	8.95	0.23083	8.95	0.37658	8.95	0.43017	8.95	0.38494	8.95	0.3293	8.95	0.32346	8.95	0.26585	8.95	0.24554
8.96	0.17041	8.96	0.23468	8.96	0.37949	8.96	0.42435	8.96	0.37655	8.96	0.31992	8.96	0.3101	8.96	0.25087	8.96	0.23594
8.97	0.1769	8.97	0.23812	8.97	0.38198	8.97	0.41796	8.97	0.36762	8.97	0.3102	8.97	0.29623	8.97	0.23583	8.97	0.22605
8.98	0.18269	8.98	0.24115	8.98	0.38396	8.98	0.41103	8.98	0.3582	8.98	0.3001	8.98	0.2819	8.98	0.22077	8.98	0.21582
8.99	0.18775	8.99	0.2438	8.99	0.38539	8.99	0.40362	8.99	0.34836	8.99	0.2896	8.99	0.26712	8.99	0.20573	8.99	0.20521
9	0.19211	9	0.24609	9	0.38619	9	0.39577	9	0.33816	9	0.2787	9	0.25194	9	0.19075	9	0.19419
9.01	0.19579	9.01	0.24806	9.01	0.38634	9.01	0.38756	9.01	0.32768	9.01	0.2674	9.01	0.23642	9.01	0.17586	9.01	0.18273
9.02	0.19885	9.02	0.24975	9.02	0.38581	9.02	0.37906	9.02	0.31699	9.02	0.25574	9.02	0.22062	9.02	0.16113	9.02	0.17085
9.03	0.20139	9.03	0.2512	9.03	0.38458	9.03	0.37034	9.03	0.30616	9.03	0.24374	9.03	0.20459	9.03	0.14658	9.03	0.15857
9.04	0.2035	9.04	0.25247	9.04	0.38266	9.04	0.3615	9.04	0.29526	9.04	0.23146	9.04	0.1884	9.04	0.13227	9.04	0.14591
9.05	0.2053	9.05	0.2536	9.05	0.38006	9.05	0.35259	9.05	0.28434	9.05	0.21897	9.05	0.17215	9.05	0.11824	9.05	0.13293
9.06	0.20689	9.06	0.25463	9.06	0.3768	9.06	0.3437	9.06	0.27346	9.06	0.20636	9.06	0.1559	9.06	0.10454	9.06	0.11968
9.07	0.20839	9.07	0.25561	9.07	0.37292	9.07	0.33487	9.07	0.26267	9.07	0.19369	9.07	0.13973	9.07	0.09118	9.07	0.10624
9.08	0.20991	9.08	0.25656	9.08	0.36844	9.08	0.32615	9.08	0.25199	9.08	0.18107	9.08	0.12373	9.08	0.07821	9.08	0.09268
9.09	0.21154	9.09	0.25749	9.09	0.36342	9.09	0.31757	9.09	0.24145	9.09	0.16857	9.09	0.10798	9.09	0.06564	9.09	0.07906
9.1	0.21335	9.1	0.25842	9.1	0.35788	9.1	0.30915	9.1	0.23105	9.1	0.15629	9.1	0.09254	9.1	0.05349	9.1	0.06546
9.11	0.21538	9.11	0.25934	9.11	0.35188	9.11	0.3009	9.11	0.22082	9.11	0.14429	9.11	0.07748	9.11	0.04174	9.11	0.05193
9.12	0.21766	9.12	0.26024	9.12	0.34545	9.12	0.29278	9.12	0.21072	9.12	0.13264	9.12	0.06286	9.12	0.0304	9.12	0.03854
9.13	0.22018	9.13	0.2611	9.13	0.33864	9.13	0.28478	9.13	0.20077	9.13	0.12138	9.13	0.04872	9.13	0.01943	9.13	0.02533
9.14	0.22291	9.14	0.26189	9.14	0.33148	9.14	0.27685	9.14	0.19093	9.14	0.11054	9.14	0.0351	9.14	0.0088	9.14	0.01232
9.15	0.22579	9.15	0.26258	9.15	0.32403	9.15	0.26895	9.15	0.18119	9.15	0.10012	9.15	0.02203	9.15	-0.00152	9.15	-0.0004523
9.16	0.22874	9.16	0.26313	9.16	0.31631	9.16	0.26102	9.16	0.17152	9.16	0.09011	9.16	0.0095	9.16	-0.0116	9.16	-0.01298
9.17	0.23168	9.17	0.2635	9.17	0.30837	9.17	0.253	9.17	0.16189	9.17	0.08049	9.17	-0.00247	9.17	-0.02149	9.17	-0.02527
9.18	0.23449	9.18	0.26366	9.18	0.30025	9.18	0.24483	9.18	0.15227	9.18	0.07119	9.18	-0.0139	9.18	-0.03124	9.18	-0.03732
9.19	0.23706	9.19	0.26356	9.19	0.292	9.19	0.23648	9.19	0.14264	9.19	0.06216	9.19	-0.02482	9.19	-0.04091	9.19	-0.04915
9.2	0.23928	9.2	0.26319	9.2	0.28366	9.2	0.22787	9.2	0.13297	9.2	0.05331	9.2	-0.03524	9.2	-0.05057	9.2	-0.06077
9.21	0.24105	9.21	0.26253	9.21	0.27527	9.21	0.219	9.21	0.12324	9.21	0.04456	9.21	-0.04521	9.21	-0.06026	9.21	-0.0722
9.22	0.24226	9.22	0.26154	9.22	0.2669	9.22	0.20982	9.22	0.11342	9.22	0.03582	9.22	-0.05477	9.22	-0.07001	9.22	-0.08345
9.23	0.24284	9.23	0.26023	9.23	0.25859	9.23	0.20034	9.23	0.1035	9.23	0.02699	9.23	-0.06396	9.23	-0.07988	9.23	-0.09454
9.24	0.24273	9.24	0.25861	9.24	0.25039	9.24	0.19055	9.24	0.09346	9.24	0.01797	9.24	-0.07284	9.24	-0.08988	9.24	-0.10548
9.25	0.2419	9.25	0.25666	9.25	0.24236	9.25	0.18046	9.25	0.08331	9.25	0.0087	9.25	-0.08144	9.25	-0.10001	9.25	-0.11626
9.26	0.24032	9.26	0.25442	9.26	0.23453	9.26	0.17011	9.26	0.07302	9.26	-0.0008956	9.26	-0.08982	9.26	-0.11029	9.26	-0.12689
9.27	0.238	9.27	0.2519	9.27	0.22694	9.27	0.15953	9.27	0.0626	9.27	-0.01088	9.27	-0.09801	9.27	-0.12069	9.27	-0.13735
9.28	0.23498	9.28	0.24911	9.28	0.21964	9.28	0.14877	9.28	0.05205	9.28	-0.02128	9.28	-0.10606	9.28	-0.1312	9.28	-0.14763
9.29	0.2313	9.29	0.24609	9.29	0.21263	9.29	0.13786	9.29	0.04137	9.29	-0.03211	9.29	-0.11399	9.29	-0.14178	9.29	-0.1577
9.3	0.22702	9.3	0.24285	9.3	0.20594	9.3	0.12686	9.3	0.03058	9.3	-0.04338	9.3	-0.12183	9.3	-0.15239	9.3	-0.16754
9.31	0.22223	9.31	0.23943	9.31	0.19956	9.31	0.11582	9.31	0.01968	9.31	-0.05506	9.31	-0.12961	9.31	-0.16299	9.31	-0.17714
9.32	0.21701	9.32	0.23583	9.32	0.19348	9.32	0.10478	9.32	0.00869	9.32	-0.0671	9.32	-0.13733	9.32	-0.17353	9.32	-0.18646
9.33	0.21146	9.33	0.23208	9.33	0.18766	9.33	0.09378	9.33	-0.00237	9.33	-0.07944	9.33	-0.14502	9.33	-0.18396	9.33	-0.19548
9.34	0.20565	9.34	0.22818	9.34	0.18208	9.34	0.08285	9.34	-0.01348	9.34	-0.09201	9.34	-0.15267	9.34	-0.19423	9.34	-0.20419
9.35	0.19969	9.35	0.22415	9.35	0.17667	9.35	0.07202	9.35	-0.02461	9.35	-0.10472	9.35	-0.16029	9.35	-0.2043	9.35	-0.21256
9.36	0.19365	9.36	0.21997	9.36	0.17138	9.36	0.06129	9.36	-0.03574	9.36	-0.11746	9.36	-0.16786	9.36	-0.21413	9.36	-0.22061
9.37	0.18762	9.37	0.21565	9.37	0.16613	9.37	0.05068	9.37	-0.04682	9.37	-0.13015	9.37	-0.17538	9.37	-0.22368	9.37	-0.22831
9.38	0.18164	9.38	0.21118	9.38	0.16086	9.38	0.04018	9.38	-0.05783	9.38	-0.14266	9.38	-0.18284	9.38	-0.23293	9.38	-0.23567
9.39	0.17579	9.39	0.20655	9.39	0.15548	9.39	0.02979	9.39	-0.06873	9.39	-0.1549	9.39	-0.19021	9.39	-0.24184	9.39	-0.2427
9.4	0.17009	9.4	0.20174	9.4	0.14993	9.4	0.0195	9.4	-0.07947	9.4	-0.16677	9.4	-0.19749	9.4	-0.2504	9.4	-0.24941
9.41	0.16459	9.41	0.19674	9.41	0.14414	9.41	0.00931	9.41	-0.09001	9.41	-0.17819	9.41	-0.20464	9.41	-0.2586	9.41	-0.2558
9.42	0.15931	9.42	0.19155	9.42	0.13805	9.42	-0.0008114	9.42	-0.1003	9.42	-0.18907	9.42	-0.21166	9.42	-0.26643	9.42	-0.26188
9.43	0.15427	9.43	0.18615	9.43	0.13162	9.43	-0.01085	9.43	-0.11029	9.43	-0.19936	9.43	-0.21852	9.43	-0.27387	9.43	-0.26767
9.44	0.14948	9.44	0.18054	9.44	0.12481	9.44	-0.02082	9.44	-0.11995	9.44	-0.20901	9.44	-0.22519	9.44	-0.28093	9.44	-0.27315
9.45	0.14495	9.45	0.17472	9.45	0.11761	9.45	-0.03071	9.45	-0.12922	9.45	-0.21798	9.45	-0.23167	9.45	-0.28758	9.45	-0.27833
9.46	0.14068	9.46	0.1687	9.46	0.11001	9.46	-0.0405	9.46	-0.13807	9.46	-0.22626	9.46	-0.23792	9.46	-0.29383	9.46	-0.2832
9.47	0.13667	9.47	0.16248	9.47	0.10203	9.47	-0.05018	9.47	-0.14646	9.47	-0.23386	9.47	-0.24395	9.47	-0.29965	9.47	-0.28775
9.48	0.13294	9.48	0.1561	9.48	0.09371	9.48	-0.05971	9.48	-0.15435	9.48	-0.24077	9.48	-0.24972	9.48	-0.30505	9.48	-0.29196
9.49	0.12947	9.49	0.14958	9.49	0.08507	9.49	-0.06906	9.49	-0.16172	9.49	-0.24704	9.49	-0.25524	9.49	-0.31	9.49	-0.2958
9.5	0.12628	9.5	0.14294	9.5	0.07618	9.5	-0.07819	9.5	-0.16855	9.5	-0.25269	9.5	-0.26048	9.5	-0.31448	9.5	-0.29925
9.51	0.12335	9.51	0.13622	9.51	0.0671	9.51	-0.08706	9.51	-0.17483	9.51	-0.25777	9.51	-0.26546	9.51	-0.31848	9.51	-0.30228
9.52	0.12069	9.52	0.12947	9.52	0.0579	9.52	-0.09563	9.52	-0.18055	9.52	-0.26233	9.52	-0.27016	9.52	-0.32198	9.52	-0.30487
9.53	0.11829	9.53	0.12272	9.53	0.04865	9.53	-0.10386	9.53	-0.18573	9.53	-0.26642	9.53	-0.27459	9.53	-0.32496	9.53	-0.30699
9.54	0.11615	9.54	0.11601	9.54	0.03942	9.54	-0.11172	9.54	-0.19038	9.54	-0.27009	9.54	-0.27873	9.54	-0.32741	9.54	-0.30863
9.55	0.11423	9.55	0.1094	9.55	0.03028	9.55	-0.11918	9.55	-0.19452	9.55	-0.27339	9.55	-0.28261	9.55	-0.32931	9.55	-0.30978
9.56	0.11252	9.56	0.10291	9.56	0.02128	9.56	-0.12623	9.56	-0.19818	9.56	-0.27637	9.56	-0.28621	9.56	-0.33066	9.56	-0.31045
9.57	0.11099	9.57	0.09658	9.57	0.01248	9.57	-0.13288	9.57	-0.20142	9.57	-0.27905	9.57	-0.28955	9.57	-0.33146	9.57	-0.31064
9.58	0.1096	9.58	0.09044	9.58	0.00392	9.58	-0.13911	9.58	-0.20426	9.58	-0.28146	9.58	-0.29262	9.58	-0.33171	9.58	-0.31038
9.59	0.10831	9.59	0.08451	9.59	-0.00437	9.59	-0.14497	9.59	-0.20677	9.59	-0.28363	9.59	-0.29542	9.59	-0.33143	9.59	-0.30971
9.6	0.10705	9.6	0.07881	9.6	-0.01235	9.6	-0.15048	9.6	-0.209	9.6	-0.28555	9.6	-0.29795	9.6	-0.33065	9.6	-0.30868
9.61	0.10579	9.61	0.07335	9.61	-0.02003	9.61	-0.15569	9.61	-0.211	9.61	-0.28723	9.61	-0.30021	9.61	-0.32938	9.61	-0.30735
9.62	0.10446	9.62	0.06814	9.62	-0.02739	9.62	-0.16065	9.62	-0.21283	9.62	-0.28866	9.62	-0.30217	9.62	-0.32766	9.62	-0.30577
9.63	0.10301	9.63	0.06317	9.63	-0.03443	9.63	-0.1654	9.63	-0.21454	9.63	-0.28981	9.63	-0.30383	9.63	-0.32553	9.63	-0.30402
9.64	0.10137	9.64	0.05844	9.64	-0.04117	9.64	-0.17001	9.64	-0.21618	9.64	-0.29065	9.64	-0.30517	9.64	-0.32303	9.64	-0.30215
9.65	0.0995	9.65	0.05392	9.65	-0.04762	9.65	-0.17453	9.65	-0.2178	9.65	-0.29117	9.65	-0.30616	9.65	-0.32019	9.65	-0.30024
9.66	0.09736	9.66	0.0496	9.66	-0.05377	9.66	-0.17901	9.66	-0.21942	9.66	-0.29131	9.66	-0.30679	9.66	-0.31706	9.66	-0.29834
9.67	0.09492	9.67	0.04547	9.67	-0.05966	9.67	-0.18348	9.67	-0.22109	9.67	-0.29106	9.67	-0.30703	9.67	-0.31367	9.67	-0.2965
9.68	0.09216	9.68	0.0415	9.68	-0.06527	9.68	-0.18798	9.68	-0.22281	9.68	-0.29037	9.68	-0.30684	9.68	-0.31006	9.68	-0.29475
9.69	0.08907	9.69	0.03767	9.69	-0.07062	9.69	-0.1925	9.69	-0.22459	9.69	-0.28922	9.69	-0.3062	9.69	-0.30626	9.69	-0.2931
9.7	0.08565	9.7	0.03395	9.7	-0.0757	9.7	-0.19706	9.7	-0.22645	9.7	-0.2876	9.7	-0.3051	9.7	-0.30228	9.7	-0.29157
9.71	0.08193	9.71	0.03034	9.71	-0.08051	9.71	-0.20163	9.71	-0.22836	9.71	-0.28548	9.71	-0.3035	9.71	-0.29814	9.71	-0.29013
9.72	0.07795	9.72	0.02682	9.72	-0.08503	9.72	-0.20616	9.72	-0.23031	9.72	-0.28287	9.72	-0.3014	9.72	-0.29385	9.72	-0.28876
9.73	0.07375	9.73	0.02336	9.73	-0.08926	9.73	-0.21063	9.73	-0.23227	9.73	-0.27978	9.73	-0.29879	9.73	-0.28941	9.73	-0.2874
9.74	0.06938	9.74	0.01998	9.74	-0.09317	9.74	-0.21495	9.74	-0.23421	9.74	-0.27623	9.74	-0.29567	9.74	-0.28482	9.74	-0.28601
9.75	0.06491	9.75	0.01666	9.75	-0.09675	9.75	-0.21905	9.75	-0.23609	9.75	-0.27224	9.75	-0.29205	9.75	-0.28008	9.75	-0.28451
9.76	0.0604	9.76	0.01341	9.76	-0.09999	9.76	-0.22286	9.76	-0.23786	9.76	-0.26787	9.76	-0.28795	9.76	-0.27517	9.76	-0.28283
9.77	0.05592	9.77	0.01024	9.77	-0.10286	9.77	-0.2263	9.77	-0.23949	9.77	-0.26316	9.77	-0.28339	9.77	-0.27009	9.77	-0.2809
9.78	0.05154	9.78	0.00715	9.78	-0.10535	9.78	-0.22928	9.78	-0.24092	9.78	-0.25817	9.78	-0.27843	9.78	-0.26483	9.78	-0.27863
9.79	0.0473	9.79	0.00416	9.79	-0.10747	9.79	-0.23174	9.79	-0.24212	9.79	-0.25297	9.79	-0.2731	9.79	-0.25939	9.79	-0.27597
9.8	0.04327	9.8	0.00128	9.8	-0.10922	9.8	-0.23359	9.8	-0.24303	9.8	-0.24762	9.8	-0.26745	9.8	-0.25378	9.8	-0.27286
9.81	0.03948	9.81	-0.00148	9.81	-0.1106	9.81	-0.2348	9.81	-0.24363	9.81	-0.24221	9.81	-0.26154	9.81	-0.24799	9.81	-0.26925
9.82	0.03597	9.82	-0.00409	9.82	-0.11164	9.82	-0.23533	9.82	-0.24388	9.82	-0.23679	9.82	-0.25544	9.82	-0.24204	9.82	-0.26512
9.83	0.03275	9.83	-0.00654	9.83	-0.11235	9.83	-0.23515	9.83	-0.24376	9.83	-0.23143	9.83	-0.24919	9.83	-0.23595	9.83	-0.26044
9.84	0.02983	9.84	-0.00882	9.84	-0.11277	9.84	-0.23427	9.84	-0.24325	9.84	-0.22619	9.84	-0.24286	9.84	-0.22974	9.84	-0.25523
9.85	0.02719	9.85	-0.01092	9.85	-0.11294	9.85	-0.2327	9.85	-0.24235	9.85	-0.22111	9.85	-0.23651	9.85	-0.22345	9.85	-0.24952
9.86	0.02484	9.86	-0.01284	9.86	-0.1129	9.86	-0.23047	9.86	-0.24106	9.86	-0.21625	9.86	-0.23018	9.86	-0.21711	9.86	-0.24333
9.87	0.02274	9.87	-0.01458	9.87	-0.1127	9.87	-0.22763	9.87	-0.23938	9.87	-0.21162	9.87	-0.22391	9.87	-0.21076	9.87	-0.23671
9.88	0.02086	9.88	-0.01613	9.88	-0.11236	9.88	-0.22425	9.88	-0.23732	9.88	-0.20724	9.88	-0.21773	9.88	-0.20444	9.88	-0.22974
9.89	0.01917	9.89	-0.01751	9.89	-0.11194	9.89	-0.2204	9.89	-0.23492	9.89	-0.20312	9.89	-0.21167	9.89	-0.19818	9.89	-0.22248
9.9	0.01763	9.9	-0.01874	9.9	-0.11148	9.9	-0.21615	9.9	-0.23218	9.9	-0.19924	9.9	-0.20573	9.9	-0.19201	9.9	-0.215
9.91	0.01622	9.91	-0.01982	9.91	-0.111	9.91	-0.21159	9.91	-0.22916	9.91	-0.19559	9.91	-0.19992	9.91	-0.18597	9.91	-0.20738
9.92	0.0149	9.92	-0.02079	9.92	-0.11053	9.92	-0.20681	9.92	-0.22587	9.92	-0.19213	9.92	-0.19423	9.92	-0.18006	9.92	-0.19969
9.93	0.01364	9.93	-0.02166	9.93	-0.11008	9.93	-0.20187	9.93	-0.22234	9.93	-0.18882	9.93	-0.18864	9.93	-0.1743	9.93	-0.19198
9.94	0.01243	9.94	-0.02246	9.94	-0.10967	9.94	-0.19686	9.94	-0.21862	9.94	-0.18562	9.94	-0.18313	9.94	-0.1687	9.94	-0.18433
9.95	0.01126	9.95	-0.02322	9.95	-0.1093	9.95	-0.19183	9.95	-0.21473	9.95	-0.18248	9.95	-0.17767	9.95	-0.16324	9.95	-0.17676
9.96	0.01012	9.96	-0.02396	9.96	-0.10895	9.96	-0.18684	9.96	-0.2107	9.96	-0.17934	9.96	-0.17224	9.96	-0.15789	9.96	-0.1693
9.97	0.00902	9.97	-0.0247	9.97	-0.10862	9.97	-0.18192	9.97	-0.20655	9.97	-0.17616	9.97	-0.16679	9.97	-0.15265	9.97	-0.16199
9.98	0.00796	9.98	-0.02545	9.98	-0.10828	9.98	-0.17711	9.98	-0.20229	9.98	-0.17288	9.98	-0.1613	9.98	-0.14746	9.98	-0.15481
9.99	0.00698	9.99	-0.02625	9.99	-0.10792	9.99	-0.17241	9.99	-0.19795	9.99	-0.16945	9.99	-0.15575	9.99	-0.1423	9.99	-0.14777
10	0.00608	10	-0.02708	10	-0.1075	10	-0.16784	10	-0.19352	10	-0.16584	10	-0.15011	10	-0.13711	10	-0.14084
10.01	0.00529	10.01	-0.02795	10.01	-0.10701	10.01	-0.16338	10.01	-0.189	10.01	-0.16201	10.01	-0.14437	10.01	-0.13185	10.01	-0.13401
10.02	0.00463	10.02	-0.02886	10.02	-0.10641	10.02	-0.15902	10.02	-0.18439	10.02	-0.15794	10.02	-0.13852	10.02	-0.12647	10.02	-0.12724
10.03	0.00412	10.03	-0.02979	10.03	-0.1057	10.03	-0.15474	10.03	-0.17969	10.03	-0.15361	10.03	-0.13256	10.03	-0.12094	10.03	-0.1205
10.04	0.00378	10.04	-0.03073	10.04	-0.10485	10.04	-0.15051	10.04	-0.17488	10.04	-0.149	10.04	-0.12649	10.04	-0.11521	10.04	-0.11376
10.05	0.00364	10.05	-0.03164	10.05	-0.10386	10.05	-0.14631	10.05	-0.16994	10.05	-0.14413	10.05	-0.12034	10.05	-0.10926	10.05	-0.107
10.06	0.00369	10.06	-0.03251	10.06	-0.10271	10.06	-0.14211	10.06	-0.16486	10.06	-0.13899	10.06	-0.11411	10.06	-0.10307	10.06	-0.10018
10.07	0.00394	10.07	-0.03329	10.07	-0.10143	10.07	-0.13789	10.07	-0.15963	10.07	-0.1336	10.07	-0.10783	10.07	-0.09663	10.07	-0.09329
10.08	0.0044	10.08	-0.03396	10.08	-0.10001	10.08	-0.13364	10.08	-0.15423	10.08	-0.12797	10.08	-0.10152	10.08	-0.08994	10.08	-0.08633
10.09	0.00505	10.09	-0.03446	10.09	-0.09846	10.09	-0.12934	10.09	-0.14866	10.09	-0.12213	10.09	-0.09521	10.09	-0.08302	10.09	-0.07929
10.1	0.00587	10.1	-0.03478	10.1	-0.09682	10.1	-0.12499	10.1	-0.1429	10.1	-0.1161	10.1	-0.08893	10.1	-0.07588	10.1	-0.07219
10.11	0.00686	10.11	-0.03486	10.11	-0.09509	10.11	-0.1206	10.11	-0.13696	10.11	-0.1099	10.11	-0.0827	10.11	-0.06855	10.11	-0.06503
10.12	0.00799	10.12	-0.0347	10.12	-0.0933	10.12	-0.11616	10.12	-0.13085	10.12	-0.10357	10.12	-0.07653	10.12	-0.06108	10.12	-0.05785
10.13	0.00924	10.13	-0.03426	10.13	-0.09148	10.13	-0.1117	10.13	-0.12458	10.13	-0.09713	10.13	-0.07044	10.13	-0.0535	10.13	-0.05067
10.14	0.01058	10.14	-0.03352	10.14	-0.08965	10.14	-0.10722	10.14	-0.11816	10.14	-0.09061	10.14	-0.06445	10.14	-0.04586	10.14	-0.04352
10.15	0.01197	10.15	-0.03249	10.15	-0.08782	10.15	-0.10276	10.15	-0.11163	10.15	-0.08403	10.15	-0.05856	10.15	-0.03821	10.15	-0.03645
10.16	0.0134	10.16	-0.03117	10.16	-0.08601	10.16	-0.09833	10.16	-0.10501	10.16	-0.07741	10.16	-0.05276	10.16	-0.0306	10.16	-0.02948
10.17	0.01485	10.17	-0.02956	10.17	-0.08423	10.17	-0.09396	10.17	-0.09833	10.17	-0.07077	10.17	-0.04704	10.17	-0.02308	10.17	-0.02266
10.18	0.01627	10.18	-0.02769	10.18	-0.08249	10.18	-0.08966	10.18	-0.09165	10.18	-0.06414	10.18	-0.04141	10.18	-0.01569	10.18	-0.016
10.19	0.01766	10.19	-0.02559	10.19	-0.08078	10.19	-0.08547	10.19	-0.08499	10.19	-0.05753	10.19	-0.03585	10.19	-0.00847	10.19	-0.00954
10.2	0.01899	10.2	-0.0233	10.2	-0.0791	10.2	-0.08137	10.2	-0.07841	10.2	-0.05096	10.2	-0.03034	10.2	-0.00145	10.2	-0.0033
10.21	0.02025	10.21	-0.02085	10.21	-0.07743	10.21	-0.0774	10.21	-0.07193	10.21	-0.04444	10.21	-0.02487	10.21	0.00535	10.21	0.00272
10.22	0.02142	10.22	-0.0183	10.22	-0.07576	10.22	-0.07354	10.22	-0.06561	10.22	-0.03799	10.22	-0.01942	10.22	0.0119	10.22	0.00851
10.23	0.02249	10.23	-0.01569	10.23	-0.07407	10.23	-0.0698	10.23	-0.05948	10.23	-0.03162	10.23	-0.01399	10.23	0.01819	10.23	0.01406
10.24	0.02345	10.24	-0.01307	10.24	-0.07233	10.24	-0.06617	10.24	-0.05356	10.24	-0.02535	10.24	-0.00855	10.24	0.02422	10.24	0.01939
10.25	0.0243	10.25	-0.0105	10.25	-0.07052	10.25	-0.06263	10.25	-0.04789	10.25	-0.0192	10.25	-0.00312	10.25	0.02997	10.25	0.02449
10.26	0.02503	10.26	-0.00802	10.26	-0.06863	10.26	-0.05917	10.26	-0.04248	10.26	-0.01317	10.26	0.00231	10.26	0.03546	10.26	0.0294
10.27	0.02563	10.27	-0.00566	10.27	-0.06663	10.27	-0.05577	10.27	-0.03735	10.27	-0.00728	10.27	0.00774	10.27	0.04069	10.27	0.03411
10.28	0.02611	10.28	-0.00346	10.28	-0.0645	10.28	-0.05239	10.28	-0.03251	10.28	-0.00155	10.28	0.01315	10.28	0.04566	10.28	0.03866
10.29	0.02648	10.29	-0.00145	10.29	-0.06222	10.29	-0.04903	10.29	-0.02794	10.29	0.00402	10.29	0.01854	10.29	0.05039	10.29	0.04305
10.3	0.02672	10.3	0.0003649	10.3	-0.05979	10.3	-0.04565	10.3	-0.02365	10.3	0.00941	10.3	0.02387	10.3	0.05489	10.3	0.04731
10.31	0.02686	10.31	0.00197	10.31	-0.05721	10.31	-0.04223	10.31	-0.01962	10.31	0.01461	10.31	0.02913	10.31	0.05916	10.31	0.05144
10.32	0.02691	10.32	0.00337	10.32	-0.05447	10.32	-0.03875	10.32	-0.01584	10.32	0.01962	10.32	0.0343	10.32	0.06321	10.32	0.05547
10.33	0.02687	10.33	0.00458	10.33	-0.05158	10.33	-0.0352	10.33	-0.01228	10.33	0.02443	10.33	0.03934	10.33	0.06705	10.33	0.05938
10.34	0.02676	10.34	0.00561	10.34	-0.04855	10.34	-0.03157	10.34	-0.00893	10.34	0.02904	10.34	0.04424	10.34	0.07069	10.34	0.0632
10.35	0.02662	10.35	0.00649	10.35	-0.0454	10.35	-0.02784	10.35	-0.00575	10.35	0.03344	10.35	0.04896	10.35	0.07413	10.35	0.06692
10.36	0.02644	10.36	0.00725	10.36	-0.04215	10.36	-0.02403	10.36	-0.00272	10.36	0.03763	10.36	0.05348	10.36	0.07737	10.36	0.07054
10.37	0.02628	10.37	0.00791	10.37	-0.03883	10.37	-0.02014	10.37	0.0001725	10.37	0.04162	10.37	0.05778	10.37	0.08043	10.37	0.07406
10.38	0.02614	10.38	0.00851	10.38	-0.03547	10.38	-0.01618	10.38	0.00296	10.38	0.04541	10.38	0.06184	10.38	0.08329	10.38	0.07747
10.39	0.02605	10.39	0.00907	10.39	-0.03209	10.39	-0.01216	10.39	0.00566	10.39	0.04901	10.39	0.06565	10.39	0.08598	10.39	0.08076
10.4	0.02605	10.4	0.00963	10.4	-0.02873	10.4	-0.00811	10.4	0.00828	10.4	0.05241	10.4	0.06919	10.4	0.0885	10.4	0.08392
10.41	0.02616	10.41	0.01021	10.41	-0.02542	10.41	-0.00406	10.41	0.01084	10.41	0.05563	10.41	0.07246	10.41	0.09084	10.41	0.08696
10.42	0.02639	10.42	0.01081	10.42	-0.02219	10.42	-2.27e-05	10.42	0.01335	10.42	0.05866	10.42	0.07545	10.42	0.09302	10.42	0.08985
10.43	0.02677	10.43	0.01147	10.43	-0.01907	10.43	0.00396	10.43	0.01582	10.43	0.06151	10.43	0.07817	10.43	0.09506	10.43	0.0926
10.44	0.02731	10.44	0.01216	10.44	-0.01609	10.44	0.00785	10.44	0.01824	10.44	0.06418	10.44	0.08061	10.44	0.09695	10.44	0.09519
10.45	0.028	10.45	0.01291	10.45	-0.01328	10.45	0.01163	10.45	0.02061	10.45	0.06668	10.45	0.0828	10.45	0.09872	10.45	0.09763
10.46	0.02887	10.46	0.01368	10.46	-0.01066	10.46	0.01525	10.46	0.02295	10.46	0.06899	10.46	0.08473	10.46	0.10037	10.46	0.09991
10.47	0.02988	10.47	0.01448	10.47	-0.00824	10.47	0.01869	10.47	0.02524	10.47	0.07112	10.47	0.08642	10.47	0.10192	10.47	0.10204
10.48	0.03103	10.48	0.01528	10.48	-0.00604	10.48	0.02193	10.48	0.02749	10.48	0.07306	10.48	0.08789	10.48	0.10338	10.48	0.10401
10.49	0.03228	10.49	0.01605	10.49	-0.00406	10.49	0.02492	10.49	0.02969	10.49	0.07481	10.49	0.08915	10.49	0.10476	10.49	0.10583
10.5	0.03362	10.5	0.01678	10.5	-0.00233	10.5	0.02767	10.5	0.03184	10.5	0.07637	10.5	0.09023	10.5	0.10607	10.5	0.10749
10.51	0.03501	10.51	0.01744	10.51	-0.0008258	10.51	0.03014	10.51	0.03394	10.51	0.07773	10.51	0.09113	10.51	0.10732	10.51	0.10901
10.52	0.0364	10.52	0.018	10.52	0.0004429	10.52	0.03232	10.52	0.03599	10.52	0.0789	10.52	0.09189	10.52	0.10851	10.52	0.11039
10.53	0.03775	10.53	0.01845	10.53	0.00149	10.53	0.03421	10.53	0.03799	10.53	0.07987	10.53	0.09253	10.53	0.10964	10.53	0.11163
10.54	0.03902	10.54	0.01876	10.54	0.00232	10.54	0.03581	10.54	0.03994	10.54	0.08065	10.54	0.09306	10.54	0.11072	10.54	0.11274
10.55	0.04017	10.55	0.01893	10.55	0.00295	10.55	0.03712	10.55	0.04186	10.55	0.08125	10.55	0.09351	10.55	0.11173	10.55	0.11373
10.56	0.04115	10.56	0.01896	10.56	0.0034	10.56	0.03814	10.56	0.04372	10.56	0.08167	10.56	0.0939	10.56	0.11268	10.56	0.1146
10.57	0.04194	10.57	0.01883	10.57	0.00369	10.57	0.03889	10.57	0.04555	10.57	0.08193	10.57	0.09424	10.57	0.11355	10.57	0.11535
10.58	0.04251	10.58	0.01855	10.58	0.00384	10.58	0.03939	10.58	0.04734	10.58	0.08204	10.58	0.09455	10.58	0.11433	10.58	0.116
10.59	0.04283	10.59	0.01813	10.59	0.00387	10.59	0.03966	10.59	0.04909	10.59	0.08203	10.59	0.09485	10.59	0.11502	10.59	0.11654
10.6	0.0429	10.6	0.01759	10.6	0.00381	10.6	0.03971	10.6	0.0508	10.6	0.0819	10.6	0.09515	10.6	0.11559	10.6	0.117
10.61	0.0427	10.61	0.01694	10.61	0.00367	10.61	0.03958	10.61	0.05245	10.61	0.08168	10.61	0.09545	10.61	0.11603	10.61	0.11737
10.62	0.04225	10.62	0.01619	10.62	0.00347	10.62	0.03928	10.62	0.05405	10.62	0.08139	10.62	0.09576	10.62	0.11634	10.62	0.11766
10.63	0.04156	10.63	0.01537	10.63	0.00324	10.63	0.03885	10.63	0.05558	10.63	0.08104	10.63	0.09607	10.63	0.11651	10.63	0.11788
10.64	0.04063	10.64	0.0145	10.64	0.00299	10.64	0.03831	10.64	0.05703	10.64	0.08066	10.64	0.09638	10.64	0.11652	10.64	0.11803
10.65	0.03951	10.65	0.01359	10.65	0.00272	10.65	0.03769	10.65	0.05839	10.65	0.08025	10.65	0.09667	10.65	0.11637	10.65	0.11812
10.66	0.0382	10.66	0.01265	10.66	0.00245	10.66	0.03702	10.66	0.05963	10.66	0.07983	10.66	0.09694	10.66	0.11606	10.66	0.11816
10.67	0.03676	10.67	0.01171	10.67	0.00218	10.67	0.0363	10.67	0.06074	10.67	0.0794	10.67	0.09717	10.67	0.11559	10.67	0.11815
10.68	0.03519	10.68	0.01076	10.68	0.0019	10.68	0.03556	10.68	0.06172	10.68	0.07898	10.68	0.09732	10.68	0.11496	10.68	0.11808
10.69	0.03355	10.69	0.00981	10.69	0.00163	10.69	0.03482	10.69	0.06253	10.69	0.07855	10.69	0.09739	10.69	0.11419	10.69	0.11797
10.7	0.03185	10.7	0.00887	10.7	0.00134	10.7	0.03409	10.7	0.06318	10.7	0.07812	10.7	0.09735	10.7	0.11327	10.7	0.1178
10.71	0.03012	10.71	0.00792	10.71	0.00103	10.71	0.03337	10.71	0.06364	10.71	0.07769	10.71	0.09718	10.71	0.11221	10.71	0.11758
10.72	0.02838	10.72	0.00697	10.72	0.0006897	10.72	0.03267	10.72	0.06392	10.72	0.07724	10.72	0.09685	10.72	0.11104	10.72	0.1173
10.73	0.02665	10.73	0.00601	10.73	0.0003078	10.73	0.032	10.73	0.06402	10.73	0.07677	10.73	0.09636	10.73	0.10977	10.73	0.11695
10.74	0.02493	10.74	0.00503	10.74	-0.0001274	10.74	0.03134	10.74	0.06393	10.74	0.07628	10.74	0.09568	10.74	0.10841	10.74	0.11652
10.75	0.02323	10.75	0.00402	10.75	-0.0006264	10.75	0.0307	10.75	0.06366	10.75	0.07574	10.75	0.09483	10.75	0.10697	10.75	0.11601
10.76	0.02155	10.76	0.00298	10.76	-0.0012	10.76	0.03007	10.76	0.06323	10.76	0.07517	10.76	0.09379	10.76	0.10547	10.76	0.11541
10.77	0.01989	10.77	0.00191	10.77	-0.00185	10.77	0.02945	10.77	0.06266	10.77	0.07454	10.77	0.09259	10.77	0.10393	10.77	0.11471
10.78	0.01824	10.78	0.0007845	10.78	-0.00258	10.78	0.02882	10.78	0.06195	10.78	0.07388	10.78	0.09123	10.78	0.10236	10.78	0.11389
10.79	0.01659	10.79	-0.0003789	10.79	-0.00338	10.79	0.02819	10.79	0.06114	10.79	0.07317	10.79	0.08975	10.79	0.10077	10.79	0.11297
10.8	0.01494	10.8	-0.00158	10.8	-0.00427	10.8	0.02754	10.8	0.06025	10.8	0.07243	10.8	0.08816	10.8	0.09917	10.8	0.11193
10.81	0.01326	10.81	-0.00282	10.81	-0.00522	10.81	0.02686	10.81	0.0593	10.81	0.07166	10.81	0.08651	10.81	0.09757	10.81	0.11078
10.82	0.01156	10.82	-0.00409	10.82	-0.00622	10.82	0.02616	10.82	0.05832	10.82	0.07088	10.82	0.08483	10.82	0.09598	10.82	0.10952
10.83	0.00983	10.83	-0.00537	10.83	-0.00727	10.83	0.02543	10.83	0.05733	10.83	0.07009	10.83	0.08317	10.83	0.09441	10.83	0.10816
10.84	0.00807	10.84	-0.00667	10.84	-0.00834	10.84	0.02466	10.84	0.05635	10.84	0.06932	10.84	0.08157	10.84	0.09285	10.84	0.10671
10.85	0.00626	10.85	-0.00796	10.85	-0.00943	10.85	0.02386	10.85	0.05539	10.85	0.06857	10.85	0.08005	10.85	0.09132	10.85	0.10519
10.86	0.00442	10.86	-0.00923	10.86	-0.0105	10.86	0.02302	10.86	0.05447	10.86	0.06786	10.86	0.07867	10.86	0.08982	10.86	0.10362
10.87	0.00255	10.87	-0.01049	10.87	-0.01155	10.87	0.02216	10.87	0.05359	10.87	0.06721	10.87	0.07743	10.87	0.08835	10.87	0.10202
10.88	0.0006516	10.88	-0.01171	10.88	-0.01256	10.88	0.02126	10.88	0.05276	10.88	0.06662	10.88	0.07637	10.88	0.0869	10.88	0.1004
10.89	-0.00126	10.89	-0.0129	10.89	-0.01353	10.89	0.02034	10.89	0.05198	10.89	0.06609	10.89	0.07551	10.89	0.08549	10.89	0.0988
10.9	-0.00318	10.9	-0.01405	10.9	-0.01444	10.9	0.01939	10.9	0.05123	10.9	0.06562	10.9	0.07483	10.9	0.08412	10.9	0.09723
10.91	-0.0051	10.91	-0.01516	10.91	-0.01529	10.91	0.01843	10.91	0.05052	10.91	0.06522	10.91	0.07433	10.91	0.08277	10.91	0.09571
10.92	-0.00701	10.92	-0.01625	10.92	-0.01608	10.92	0.01745	10.92	0.04983	10.92	0.06488	10.92	0.07401	10.92	0.08146	10.92	0.09428
10.93	-0.0089	10.93	-0.01731	10.93	-0.01682	10.93	0.01647	10.93	0.04915	10.93	0.06458	10.93	0.07384	10.93	0.08018	10.93	0.09293
10.94	-0.01076	10.94	-0.01836	10.94	-0.01752	10.94	0.01547	10.94	0.04847	10.94	0.06432	10.94	0.07379	10.94	0.07893	10.94	0.09169
10.95	-0.01258	10.95	-0.01942	10.95	-0.01818	10.95	0.01447	10.95	0.04777	10.95	0.06407	10.95	0.07382	10.95	0.07772	10.95	0.09056
10.96	-0.01437	10.96	-0.02048	10.96	-0.01883	10.96	0.01347	10.96	0.04705	10.96	0.06383	10.96	0.0739	10.96	0.07655	10.96	0.08955
10.97	-0.01612	10.97	-0.02158	10.97	-0.01948	10.97	0.01246	10.97	0.04631	10.97	0.06357	10.97	0.07399	10.97	0.07541	10.97	0.08866
10.98	-0.01783	10.98	-0.02272	10.98	-0.02015	10.98	0.01145	10.98	0.04552	10.98	0.06328	10.98	0.07406	10.98	0.07431	10.98	0.08788
10.99	-0.01951	10.99	-0.02391	10.99	-0.02085	10.99	0.01045	10.99	0.04471	10.99	0.06295	10.99	0.07406	10.99	0.07325	10.99	0.0872
11	-0.02116	11	-0.02516	11	-0.0216	11	0.00944	11	0.04387	11	0.06257	11	0.07397	11	0.07223	11	0.08662
11.01	-0.02279	11.01	-0.02647	11.01	-0.02241	11.01	0.00844	11.01	0.043	11.01	0.06214	11.01	0.07378	11.01	0.07126	11.01	0.08613
11.02	-0.02439	11.02	-0.02785	11.02	-0.02328	11.02	0.00745	11.02	0.04213	11.02	0.06166	11.02	0.07346	11.02	0.07034	11.02	0.0857
11.03	-0.02598	11.03	-0.0293	11.03	-0.02423	11.03	0.00646	11.03	0.04126	11.03	0.06113	11.03	0.07301	11.03	0.06947	11.03	0.08533
11.04	-0.02756	11.04	-0.0308	11.04	-0.02524	11.04	0.00549	11.04	0.04041	11.04	0.06057	11.04	0.07243	11.04	0.06865	11.04	0.085
11.05	-0.02913	11.05	-0.03235	11.05	-0.02631	11.05	0.00454	11.05	0.0396	11.05	0.05999	11.05	0.07173	11.05	0.06791	11.05	0.0847
11.06	-0.0307	11.06	-0.03393	11.06	-0.02743	11.06	0.00362	11.06	0.03884	11.06	0.0594	11.06	0.07094	11.06	0.06722	11.06	0.08442
11.07	-0.03226	11.07	-0.03552	11.07	-0.02859	11.07	0.00273	11.07	0.03816	11.07	0.05884	11.07	0.07007	11.07	0.06662	11.07	0.08416
11.08	-0.03382	11.08	-0.03712	11.08	-0.02976	11.08	0.00189	11.08	0.03756	11.08	0.05831	11.08	0.06916	11.08	0.06609	11.08	0.0839
11.09	-0.03537	11.09	-0.03869	11.09	-0.03092	11.09	0.0011	11.09	0.03707	11.09	0.05784	11.09	0.06824	11.09	0.06565	11.09	0.08365
11.1	-0.03692	11.1	-0.04021	11.1	-0.03206	11.1	0.0003662	11.1	0.03668	11.1	0.05745	11.1	0.06734	11.1	0.06529	11.1	0.0834
11.11	-0.03846	11.11	-0.04168	11.11	-0.03314	11.11	-0.000291	11.11	0.03641	11.11	0.05716	11.11	0.0665	11.11	0.06503	11.11	0.08317
11.12	-0.03998	11.12	-0.04308	11.12	-0.03414	11.12	-0.0008674	11.12	0.03626	11.12	0.05698	11.12	0.06575	11.12	0.06487	11.12	0.08295
11.13	-0.04149	11.13	-0.04439	11.13	-0.03505	11.13	-0.00135	11.13	0.03622	11.13	0.05692	11.13	0.06512	11.13	0.06481	11.13	0.08277
11.14	-0.04298	11.14	-0.0456	11.14	-0.03584	11.14	-0.00175	11.14	0.0363	11.14	0.05698	11.14	0.06463	11.14	0.06484	11.14	0.08261
11.15	-0.04445	11.15	-0.04671	11.15	-0.03651	11.15	-0.00203	11.15	0.03647	11.15	0.05717	11.15	0.06429	11.15	0.06498	11.15	0.0825
11.16	-0.04591	11.16	-0.04771	11.16	-0.03704	11.16	-0.00221	11.16	0.03674	11.16	0.05748	11.16	0.06412	11.16	0.06522	11.16	0.08245
11.17	-0.04735	11.17	-0.04862	11.17	-0.03743	11.17	-0.00228	11.17	0.03709	11.17	0.0579	11.17	0.06412	11.17	0.06555	11.17	0.08245
11.18	-0.04877	11.18	-0.04943	11.18	-0.03767	11.18	-0.00224	11.18	0.03751	11.18	0.05841	11.18	0.06429	11.18	0.06597	11.18	0.08253
11.19	-0.05019	11.19	-0.05015	11.19	-0.03779	11.19	-0.00208	11.19	0.03799	11.19	0.059	11.19	0.06462	11.19	0.06649	11.19	0.08267
11.2	-0.05159	11.2	-0.05079	11.2	-0.03777	11.2	-0.0018	11.2	0.03852	11.2	0.05965	11.2	0.06511	11.2	0.06708	11.2	0.08289
11.21	-0.05299	11.21	-0.05137	11.21	-0.03765	11.21	-0.00142	11.21	0.03909	11.21	0.06035	11.21	0.06573	11.21	0.06775	11.21	0.08319
11.22	-0.05439	11.22	-0.05189	11.22	-0.03742	11.22	-0.0009271	11.22	0.03969	11.22	0.06107	11.22	0.06648	11.22	0.06848	11.22	0.08356
11.23	-0.05578	11.23	-0.05238	11.23	-0.03711	11.23	-0.000329	11.23	0.04033	11.23	0.0618	11.23	0.06734	11.23	0.06928	11.23	0.08399
11.24	-0.05718	11.24	-0.05283	11.24	-0.03673	11.24	0.0003708	11.24	0.04099	11.24	0.06253	11.24	0.06828	11.24	0.07012	11.24	0.08449
11.25	-0.05857	11.25	-0.05327	11.25	-0.03631	11.25	0.00117	11.25	0.0417	11.25	0.06326	11.25	0.0693	11.25	0.07102	11.25	0.08505
11.26	-0.05996	11.26	-0.05369	11.26	-0.03584	11.26	0.00206	11.26	0.04244	11.26	0.06397	11.26	0.07039	11.26	0.07195	11.26	0.08565
11.27	-0.06133	11.27	-0.05411	11.27	-0.03536	11.27	0.00304	11.27	0.04323	11.27	0.06467	11.27	0.07153	11.27	0.07292	11.27	0.0863
11.28	-0.06269	11.28	-0.05452	11.28	-0.03486	11.28	0.00411	11.28	0.04408	11.28	0.06536	11.28	0.07271	11.28	0.07392	11.28	0.08698
11.29	-0.06401	11.29	-0.05493	11.29	-0.03436	11.29	0.00525	11.29	0.045	11.29	0.06605	11.29	0.07395	11.29	0.07495	11.29	0.08768
11.3	-0.0653	11.3	-0.05532	11.3	-0.03385	11.3	0.00648	11.3	0.046	11.3	0.06675	11.3	0.07522	11.3	0.076	11.3	0.0884
11.31	-0.06654	11.31	-0.05571	11.31	-0.03334	11.31	0.00778	11.31	0.04708	11.31	0.06748	11.31	0.07653	11.31	0.07708	11.31	0.08914
11.32	-0.06771	11.32	-0.05608	11.32	-0.03282	11.32	0.00915	11.32	0.04826	11.32	0.06824	11.32	0.07789	11.32	0.07819	11.32	0.08988
11.33	-0.06881	11.33	-0.05642	11.33	-0.0323	11.33	0.01059	11.33	0.04954	11.33	0.06905	11.33	0.07929	11.33	0.07932	11.33	0.09064
11.34	-0.06982	11.34	-0.05673	11.34	-0.03175	11.34	0.0121	11.34	0.05092	11.34	0.06992	11.34	0.08074	11.34	0.08048	11.34	0.0914
11.35	-0.07073	11.35	-0.057	11.35	-0.03118	11.35	0.01366	11.35	0.05239	11.35	0.07087	11.35	0.08223	11.35	0.08166	11.35	0.09217
11.36	-0.07154	11.36	-0.05723	11.36	-0.03057	11.36	0.01528	11.36	0.05397	11.36	0.07188	11.36	0.08376	11.36	0.08288	11.36	0.09295
11.37	-0.07225	11.37	-0.05741	11.37	-0.02992	11.37	0.01695	11.37	0.05563	11.37	0.07298	11.37	0.08534	11.37	0.08413	11.37	0.09374
11.38	-0.07284	11.38	-0.05754	11.38	-0.02921	11.38	0.01868	11.38	0.05737	11.38	0.07415	11.38	0.08695	11.38	0.08541	11.38	0.09454
11.39	-0.07333	11.39	-0.05761	11.39	-0.02844	11.39	0.02044	11.39	0.05918	11.39	0.07539	11.39	0.08858	11.39	0.08671	11.39	0.09536
11.4	-0.07371	11.4	-0.05763	11.4	-0.02759	11.4	0.02224	11.4	0.06105	11.4	0.07669	11.4	0.09022	11.4	0.08805	11.4	0.0962
11.41	-0.074	11.41	-0.05759	11.41	-0.02667	11.41	0.02408	11.41	0.06295	11.41	0.07803	11.41	0.09187	11.41	0.0894	11.41	0.09705
11.42	-0.07419	11.42	-0.05751	11.42	-0.02567	11.42	0.02596	11.42	0.06488	11.42	0.07941	11.42	0.0935	11.42	0.09078	11.42	0.09792
11.43	-0.07431	11.43	-0.05737	11.43	-0.02459	11.43	0.02786	11.43	0.06682	11.43	0.0808	11.43	0.09511	11.43	0.09216	11.43	0.09881
11.44	-0.07435	11.44	-0.05718	11.44	-0.02343	11.44	0.02979	11.44	0.06876	11.44	0.08219	11.44	0.09669	11.44	0.09356	11.44	0.09971
11.45	-0.07434	11.45	-0.05695	11.45	-0.02218	11.45	0.03175	11.45	0.07069	11.45	0.08357	11.45	0.09822	11.45	0.09495	11.45	0.10063
11.46	-0.07429	11.46	-0.05667	11.46	-0.02085	11.46	0.03374	11.46	0.07261	11.46	0.08491	11.46	0.0997	11.46	0.09633	11.46	0.10155
11.47	-0.07419	11.47	-0.05634	11.47	-0.01944	11.47	0.03576	11.47	0.07451	11.47	0.08622	11.47	0.10111	11.47	0.0977	11.47	0.10248
11.48	-0.07407	11.48	-0.05597	11.48	-0.01795	11.48	0.03781	11.48	0.07639	11.48	0.08749	11.48	0.10247	11.48	0.09904	11.48	0.10342
11.49	-0.07392	11.49	-0.05555	11.49	-0.01638	11.49	0.03991	11.49	0.07824	11.49	0.08871	11.49	0.10377	11.49	0.10035	11.49	0.10435
11.5	-0.07375	11.5	-0.05508	11.5	-0.01473	11.5	0.04205	11.5	0.08008	11.5	0.08988	11.5	0.10501	11.5	0.10162	11.5	0.10527
11.51	-0.07357	11.51	-0.05454	11.51	-0.013	11.51	0.04424	11.51	0.08191	11.51	0.09102	11.51	0.1062	11.51	0.10285	11.51	0.10619
11.52	-0.07336	11.52	-0.05394	11.52	-0.01119	11.52	0.04649	11.52	0.08373	11.52	0.09213	11.52	0.10734	11.52	0.10403	11.52	0.10709
11.53	-0.07313	11.53	-0.05327	11.53	-0.00929	11.53	0.0488	11.53	0.08556	11.53	0.09322	11.53	0.10845	11.53	0.10516	11.53	0.10797
11.54	-0.07288	11.54	-0.05253	11.54	-0.00731	11.54	0.05118	11.54	0.08739	11.54	0.09431	11.54	0.10953	11.54	0.10624	11.54	0.10882
11.55	-0.07259	11.55	-0.0517	11.55	-0.00524	11.55	0.05363	11.55	0.08923	11.55	0.09541	11.55	0.11058	11.55	0.10726	11.55	0.10965
11.56	-0.07227	11.56	-0.05079	11.56	-0.00308	11.56	0.05615	11.56	0.09109	11.56	0.09653	11.56	0.11162	11.56	0.10822	11.56	0.11044
11.57	-0.0719	11.57	-0.04979	11.57	-0.0008318	11.57	0.05874	11.57	0.09297	11.57	0.09768	11.57	0.11264	11.57	0.10912	11.57	0.11119
11.58	-0.0715	11.58	-0.04871	11.58	0.00151	11.58	0.0614	11.58	0.09486	11.58	0.09886	11.58	0.11364	11.58	0.10997	11.58	0.11191
11.59	-0.07104	11.59	-0.04755	11.59	0.00396	11.59	0.06411	11.59	0.09678	11.59	0.10009	11.59	0.11462	11.59	0.11076	11.59	0.11257
11.6	-0.07054	11.6	-0.04631	11.6	0.00649	11.6	0.06688	11.6	0.0987	11.6	0.10135	11.6	0.11557	11.6	0.1115	11.6	0.11318
11.61	-0.06999	11.61	-0.04501	11.61	0.00911	11.61	0.06969	11.61	0.10063	11.61	0.10265	11.61	0.11648	11.61	0.11217	11.61	0.11372
11.62	-0.0694	11.62	-0.04366	11.62	0.01182	11.62	0.07253	11.62	0.10255	11.62	0.10397	11.62	0.11733	11.62	0.11278	11.62	0.11419
11.63	-0.06877	11.63	-0.04227	11.63	0.0146	11.63	0.07537	11.63	0.10446	11.63	0.10529	11.63	0.11811	11.63	0.11333	11.63	0.11457
11.64	-0.0681	11.64	-0.04086	11.64	0.01746	11.64	0.07822	11.64	0.10634	11.64	0.10659	11.64	0.1188	11.64	0.11382	11.64	0.11487
11.65	-0.0674	11.65	-0.03945	11.65	0.02037	11.65	0.08105	11.65	0.10819	11.65	0.10786	11.65	0.11939	11.65	0.11423	11.65	0.11505
11.66	-0.06669	11.66	-0.03805	11.66	0.02332	11.66	0.08384	11.66	0.10999	11.66	0.10907	11.66	0.11985	11.66	0.11457	11.66	0.11512
11.67	-0.06595	11.67	-0.03668	11.67	0.02632	11.67	0.08657	11.67	0.11174	11.67	0.11019	11.67	0.12017	11.67	0.11482	11.67	0.11506
11.68	-0.06521	11.68	-0.03536	11.68	0.02933	11.68	0.08924	11.68	0.11343	11.68	0.11121	11.68	0.12034	11.68	0.11498	11.68	0.11485
11.69	-0.06446	11.69	-0.0341	11.69	0.03234	11.69	0.09183	11.69	0.11506	11.69	0.1121	11.69	0.12037	11.69	0.11503	11.69	0.11449
11.7	-0.06371	11.7	-0.0329	11.7	0.03535	11.7	0.09433	11.7	0.11662	11.7	0.11284	11.7	0.12023	11.7	0.11498	11.7	0.11396
11.71	-0.06294	11.71	-0.03177	11.71	0.03834	11.71	0.09673	11.71	0.11812	11.71	0.11343	11.71	0.11994	11.71	0.11481	11.71	0.11327
11.72	-0.06217	11.72	-0.03072	11.72	0.0413	11.72	0.09902	11.72	0.11956	11.72	0.11385	11.72	0.11951	11.72	0.11452	11.72	0.11239
11.73	-0.06137	11.73	-0.02974	11.73	0.04421	11.73	0.10121	11.73	0.12094	11.73	0.11411	11.73	0.11894	11.73	0.11409	11.73	0.11132
11.74	-0.06056	11.74	-0.02883	11.74	0.04706	11.74	0.10329	11.74	0.12226	11.74	0.1142	11.74	0.11825	11.74	0.11352	11.74	0.11007
11.75	-0.0597	11.75	-0.02796	11.75	0.04985	11.75	0.10527	11.75	0.12354	11.75	0.11414	11.75	0.11746	11.75	0.11281	11.75	0.10863
11.76	-0.0588	11.76	-0.02714	11.76	0.05256	11.76	0.10715	11.76	0.12478	11.76	0.11394	11.76	0.11658	11.76	0.11195	11.76	0.107
11.77	-0.05784	11.77	-0.02634	11.77	0.05519	11.77	0.10893	11.77	0.12598	11.77	0.11361	11.77	0.11563	11.77	0.11094	11.77	0.10519
11.78	-0.05681	11.78	-0.02554	11.78	0.05773	11.78	0.11062	11.78	0.12715	11.78	0.11318	11.78	0.11463	11.78	0.10979	11.78	0.1032
11.79	-0.05569	11.79	-0.02473	11.79	0.06018	11.79	0.11223	11.79	0.12829	11.79	0.11266	11.79	0.11359	11.79	0.10849	11.79	0.10104
11.8	-0.05449	11.8	-0.02387	11.8	0.06253	11.8	0.11377	11.8	0.12941	11.8	0.11208	11.8	0.11253	11.8	0.10705	11.8	0.09873
11.81	-0.05319	11.81	-0.02296	11.81	0.06478	11.81	0.11523	11.81	0.13049	11.81	0.11144	11.81	0.11144	11.81	0.10548	11.81	0.09628
11.82	-0.05178	11.82	-0.02196	11.82	0.06693	11.82	0.11664	11.82	0.13153	11.82	0.11078	11.82	0.11032	11.82	0.10378	11.82	0.09369
11.83	-0.05028	11.83	-0.02088	11.83	0.06898	11.83	0.11798	11.83	0.13253	11.83	0.11009	11.83	0.10918	11.83	0.10197	11.83	0.09099
11.84	-0.04868	11.84	-0.01968	11.84	0.07092	11.84	0.11926	11.84	0.13347	11.84	0.1094	11.84	0.10801	11.84	0.10005	11.84	0.08818
11.85	-0.04698	11.85	-0.01836	11.85	0.07276	11.85	0.12049	11.85	0.13435	11.85	0.10869	11.85	0.10678	11.85	0.09803	11.85	0.08529
11.86	-0.04521	11.86	-0.01692	11.86	0.07451	11.86	0.12166	11.86	0.13514	11.86	0.10799	11.86	0.10549	11.86	0.09592	11.86	0.08232
11.87	-0.04337	11.87	-0.01535	11.87	0.07616	11.87	0.12277	11.87	0.13583	11.87	0.10727	11.87	0.10411	11.87	0.09373	11.87	0.07929
11.88	-0.04148	11.88	-0.01364	11.88	0.07774	11.88	0.12381	11.88	0.13641	11.88	0.10654	11.88	0.10263	11.88	0.09148	11.88	0.07622
11.89	-0.03955	11.89	-0.01181	11.89	0.07924	11.89	0.12479	11.89	0.13685	11.89	0.10579	11.89	0.10101	11.89	0.08917	11.89	0.07311
11.9	-0.0376	11.9	-0.00986	11.9	0.08069	11.9	0.12569	11.9	0.13715	11.9	0.10499	11.9	0.09925	11.9	0.0868	11.9	0.06998
11.91	-0.03564	11.91	-0.00779	11.91	0.08209	11.91	0.12652	11.91	0.13729	11.91	0.10414	11.91	0.09733	11.91	0.08438	11.91	0.06684
11.92	-0.0337	11.92	-0.00562	11.92	0.08346	11.92	0.12727	11.92	0.13725	11.92	0.10323	11.92	0.09523	11.92	0.08191	11.92	0.0637
11.93	-0.03179	11.93	-0.00337	11.93	0.08481	11.93	0.12795	11.93	0.13703	11.93	0.10224	11.93	0.09295	11.93	0.0794	11.93	0.06057
11.94	-0.02991	11.94	-0.00103	11.94	0.08618	11.94	0.12854	11.94	0.13662	11.94	0.10116	11.94	0.09048	11.94	0.07684	11.94	0.05745
11.95	-0.02808	11.95	0.00136	11.95	0.08757	11.95	0.12905	11.95	0.13601	11.95	0.09999	11.95	0.08783	11.95	0.07424	11.95	0.05434
11.96	-0.0263	11.96	0.00381	11.96	0.089	11.96	0.12948	11.96	0.1352	11.96	0.09871	11.96	0.08501	11.96	0.07158	11.96	0.05125
11.97	-0.02458	11.97	0.00629	11.97	0.09049	11.97	0.12983	11.97	0.13418	11.97	0.09733	11.97	0.08202	11.97	0.06886	11.97	0.04818
11.98	-0.0229	11.98	0.0088	11.98	0.09206	11.98	0.1301	11.98	0.13294	11.98	0.09584	11.98	0.07889	11.98	0.06608	11.98	0.04513
11.99	-0.02128	11.99	0.01131	11.99	0.09372	11.99	0.1303	11.99	0.13151	11.99	0.09425	11.99	0.07563	11.99	0.06322	11.99	0.0421
12	-0.01969	12	0.01383	12	0.09547	12	0.13043	12	0.12986	12	0.09257	12	0.07226	12	0.06029	12	0.03907
12.01	-0.01814	12.01	0.01635	12.01	0.09732	12.01	0.1305	12.01	0.128	12.01	0.09079	12.01	0.06881	12.01	0.05727	12.01	0.03604
12.02	-0.01661	12.02	0.01885	12.02	0.09927	12.02	0.13049	12.02	0.12594	12.02	0.08892	12.02	0.06529	12.02	0.05415	12.02	0.03301
12.03	-0.01509	12.03	0.02133	12.03	0.10131	12.03	0.13042	12.03	0.12367	12.03	0.08697	12.03	0.06173	12.03	0.05094	12.03	0.02995
12.04	-0.01357	12.04	0.02378	12.04	0.10344	12.04	0.13028	12.04	0.1212	12.04	0.08495	12.04	0.05813	12.04	0.04762	12.04	0.02685
12.05	-0.01204	12.05	0.0262	12.05	0.10564	12.05	0.13007	12.05	0.11854	12.05	0.08284	12.05	0.05451	12.05	0.04419	12.05	0.0237
12.06	-0.0105	12.06	0.02858	12.06	0.10789	12.06	0.12978	12.06	0.11567	12.06	0.08067	12.06	0.05087	12.06	0.04065	12.06	0.02048
12.07	-0.00892	12.07	0.03092	12.07	0.11017	12.07	0.12941	12.07	0.11262	12.07	0.07841	12.07	0.04723	12.07	0.037	12.07	0.01718
12.08	-0.00731	12.08	0.03321	12.08	0.11245	12.08	0.12895	12.08	0.10938	12.08	0.07608	12.08	0.04357	12.08	0.03324	12.08	0.01378
12.09	-0.00566	12.09	0.03546	12.09	0.1147	12.09	0.12839	12.09	0.10596	12.09	0.07365	12.09	0.03989	12.09	0.02938	12.09	0.01027
12.1	-0.00395	12.1	0.03766	12.1	0.1169	12.1	0.12771	12.1	0.10238	12.1	0.07111	12.1	0.0362	12.1	0.02541	12.1	0.00663
12.11	-0.0022	12.11	0.03981	12.11	0.11902	12.11	0.12692	12.11	0.09865	12.11	0.06846	12.11	0.03247	12.11	0.02136	12.11	0.00286
12.12	-0.000388	12.12	0.04191	12.12	0.12103	12.12	0.12598	12.12	0.09479	12.12	0.06568	12.12	0.0287	12.12	0.01723	12.12	-0.00105
12.13	0.00148	12.13	0.04396	12.13	0.1229	12.13	0.12491	12.13	0.09081	12.13	0.06275	12.13	0.02488	12.13	0.01303	12.13	-0.0051
12.14	0.00341	12.14	0.04596	12.14	0.12463	12.14	0.12368	12.14	0.08675	12.14	0.05967	12.14	0.021	12.14	0.00877	12.14	-0.00929
12.15	0.00539	12.15	0.04791	12.15	0.12619	12.15	0.1223	12.15	0.08263	12.15	0.05643	12.15	0.01706	12.15	0.00446	12.15	-0.01361
12.16	0.00744	12.16	0.04981	12.16	0.12757	12.16	0.12075	12.16	0.07847	12.16	0.053	12.16	0.01306	12.16	0.0001218	12.16	-0.01805
12.17	0.00955	12.17	0.05167	12.17	0.12876	12.17	0.11903	12.17	0.07431	12.17	0.0494	12.17	0.009	12.17	-0.00424	12.17	-0.02259
12.18	0.01171	12.18	0.05349	12.18	0.12975	12.18	0.11715	12.18	0.07018	12.18	0.04562	12.18	0.00487	12.18	-0.0086	12.18	-0.02722
12.19	0.01394	12.19	0.05528	12.19	0.13056	12.19	0.11511	12.19	0.06611	12.19	0.04167	12.19	0.000698	12.19	-0.01296	12.19	-0.0319
12.2	0.01622	12.2	0.05703	12.2	0.13117	12.2	0.11291	12.2	0.06213	12.2	0.03755	12.2	-0.00352	12.2	-0.01731	12.2	-0.03661
12.21	0.01856	12.21	0.05876	12.21	0.13161	12.21	0.11056	12.21	0.05825	12.21	0.03328	12.21	-0.00776	12.21	-0.02162	12.21	-0.04132
12.22	0.02095	12.22	0.06047	12.22	0.13186	12.22	0.10807	12.22	0.05451	12.22	0.02888	12.22	-0.01202	12.22	-0.02589	12.22	-0.046
12.23	0.02339	12.23	0.06216	12.23	0.13195	12.23	0.10546	12.23	0.05092	12.23	0.02437	12.23	-0.01628	12.23	-0.03012	12.23	-0.05063
12.24	0.02586	12.24	0.06383	12.24	0.13187	12.24	0.10273	12.24	0.04748	12.24	0.01979	12.24	-0.02052	12.24	-0.0343	12.24	-0.05516
12.25	0.02836	12.25	0.06549	12.25	0.13163	12.25	0.0999	12.25	0.0442	12.25	0.01514	12.25	-0.02474	12.25	-0.03841	12.25	-0.05959
12.26	0.03088	12.26	0.06714	12.26	0.13124	12.26	0.09699	12.26	0.04106	12.26	0.01047	12.26	-0.02893	12.26	-0.04245	12.26	-0.06388
12.27	0.0334	12.27	0.06877	12.27	0.1307	12.27	0.09399	12.27	0.03806	12.27	0.0058	12.27	-0.03308	12.27	-0.04642	12.27	-0.06802
12.28	0.03592	12.28	0.07039	12.28	0.13	12.28	0.09094	12.28	0.03517	12.28	0.00115	12.28	-0.03719	12.28	-0.05032	12.28	-0.072
12.29	0.03841	12.29	0.072	12.29	0.12914	12.29	0.08783	12.29	0.03236	12.29	-0.00344	12.29	-0.04125	12.29	-0.05413	12.29	-0.0758
12.3	0.04087	12.3	0.07359	12.3	0.12812	12.3	0.08468	12.3	0.02961	12.3	-0.00796	12.3	-0.04528	12.3	-0.05787	12.3	-0.07942
12.31	0.04327	12.31	0.07517	12.31	0.12694	12.31	0.08149	12.31	0.02686	12.31	-0.01239	12.31	-0.04927	12.31	-0.06152	12.31	-0.08287
12.32	0.04561	12.32	0.07672	12.32	0.12557	12.32	0.07828	12.32	0.02409	12.32	-0.01671	12.32	-0.05325	12.32	-0.06508	12.32	-0.08615
12.33	0.04786	12.33	0.07825	12.33	0.12403	12.33	0.07504	12.33	0.02125	12.33	-0.02092	12.33	-0.0572	12.33	-0.06856	12.33	-0.08928
12.34	0.05002	12.34	0.07975	12.34	0.1223	12.34	0.07179	12.34	0.0183	12.34	-0.02501	12.34	-0.06116	12.34	-0.07196	12.34	-0.09227
12.35	0.05208	12.35	0.08124	12.35	0.12038	12.35	0.06851	12.35	0.01521	12.35	-0.02898	12.35	-0.06512	12.35	-0.07527	12.35	-0.09513
12.36	0.05404	12.36	0.08269	12.36	0.11828	12.36	0.06523	12.36	0.01194	12.36	-0.03283	12.36	-0.06909	12.36	-0.0785	12.36	-0.0979
12.37	0.05588	12.37	0.08413	12.37	0.11601	12.37	0.06194	12.37	0.00846	12.37	-0.03656	12.37	-0.07308	12.37	-0.08166	12.37	-0.10058
12.38	0.05761	12.38	0.08554	12.38	0.11357	12.38	0.05864	12.38	0.00477	12.38	-0.04017	12.38	-0.07709	12.38	-0.08474	12.38	-0.1032
12.39	0.05924	12.39	0.08694	12.39	0.111	12.39	0.05533	12.39	0.0008413	12.39	-0.04369	12.39	-0.08112	12.39	-0.08776	12.39	-0.10577
12.4	0.06077	12.4	0.08834	12.4	0.1083	12.4	0.05203	12.4	-0.00332	12.4	-0.04711	12.4	-0.08515	12.4	-0.09071	12.4	-0.10831
12.41	0.06221	12.41	0.08973	12.41	0.10553	12.41	0.04872	12.41	-0.0077	12.41	-0.05044	12.41	-0.08919	12.41	-0.09361	12.41	-0.11084
12.42	0.06358	12.42	0.09112	12.42	0.1027	12.42	0.04543	12.42	-0.01228	12.42	-0.05369	12.42	-0.0932	12.42	-0.09647	12.42	-0.11336
12.43	0.06488	12.43	0.09252	12.43	0.09985	12.43	0.04214	12.43	-0.01704	12.43	-0.05687	12.43	-0.09718	12.43	-0.09929	12.43	-0.11588
12.44	0.06613	12.44	0.09394	12.44	0.09703	12.44	0.03886	12.44	-0.02196	12.44	-0.05998	12.44	-0.1011	12.44	-0.10209	12.44	-0.1184
12.45	0.06734	12.45	0.09537	12.45	0.09427	12.45	0.0356	12.45	-0.02698	12.45	-0.06303	12.45	-0.10493	12.45	-0.10487	12.45	-0.12092
12.46	0.06853	12.46	0.09682	12.46	0.09162	12.46	0.03236	12.46	-0.03208	12.46	-0.06602	12.46	-0.10866	12.46	-0.10764	12.46	-0.12343
12.47	0.0697	12.47	0.09829	12.47	0.08909	12.47	0.02914	12.47	-0.0372	12.47	-0.06896	12.47	-0.11225	12.47	-0.11041	12.47	-0.12592
12.48	0.07086	12.48	0.09977	12.48	0.08673	12.48	0.02595	12.48	-0.04231	12.48	-0.07184	12.48	-0.11568	12.48	-0.11318	12.48	-0.12838
12.49	0.07202	12.49	0.10125	12.49	0.08454	12.49	0.02277	12.49	-0.04736	12.49	-0.07468	12.49	-0.11892	12.49	-0.11596	12.49	-0.13079
12.5	0.07318	12.5	0.10273	12.5	0.08254	12.5	0.01961	12.5	-0.05232	12.5	-0.07746	12.5	-0.12196	12.5	-0.11875	12.5	-0.13315
12.51	0.07434	12.51	0.10418	12.51	0.08074	12.51	0.01647	12.51	-0.05715	12.51	-0.0802	12.51	-0.12478	12.51	-0.12153	12.51	-0.13543
12.52	0.07549	12.52	0.1056	12.52	0.07912	12.52	0.01333	12.52	-0.06184	12.52	-0.0829	12.52	-0.12735	12.52	-0.12431	12.52	-0.13762
12.53	0.07664	12.53	0.10694	12.53	0.07768	12.53	0.0102	12.53	-0.06634	12.53	-0.08556	12.53	-0.12967	12.53	-0.12706	12.53	-0.13971
12.54	0.07778	12.54	0.10821	12.54	0.07638	12.54	0.00706	12.54	-0.07067	12.54	-0.08819	12.54	-0.13173	12.54	-0.12977	12.54	-0.14168
12.55	0.0789	12.55	0.10936	12.55	0.07519	12.55	0.0039	12.55	-0.0748	12.55	-0.09079	12.55	-0.13351	12.55	-0.13243	12.55	-0.14351
12.56	0.07999	12.56	0.11037	12.56	0.07408	12.56	0.0007112	12.56	-0.07874	12.56	-0.09337	12.56	-0.13503	12.56	-0.13501	12.56	-0.1452
12.57	0.08106	12.57	0.11123	12.57	0.073	12.57	-0.00251	12.57	-0.0825	12.57	-0.09594	12.57	-0.13626	12.57	-0.13747	12.57	-0.14674
12.58	0.0821	12.58	0.1119	12.58	0.07191	12.58	-0.00578	12.58	-0.08609	12.58	-0.09851	12.58	-0.13722	12.58	-0.1398	12.58	-0.14813
12.59	0.0831	12.59	0.11236	12.59	0.07075	12.59	-0.0091	12.59	-0.08951	12.59	-0.10106	12.59	-0.1379	12.59	-0.14195	12.59	-0.14934
12.6	0.08407	12.6	0.11261	12.6	0.06949	12.6	-0.01248	12.6	-0.0928	12.6	-0.10362	12.6	-0.13831	12.6	-0.14391	12.6	-0.15039
12.61	0.08502	12.61	0.11262	12.61	0.06808	12.61	-0.01593	12.61	-0.09597	12.61	-0.10618	12.61	-0.13845	12.61	-0.14564	12.61	-0.15127
12.62	0.08594	12.62	0.11238	12.62	0.0665	12.62	-0.01945	12.62	-0.09903	12.62	-0.10874	12.62	-0.13832	12.62	-0.14711	12.62	-0.15197
12.63	0.08685	12.63	0.11191	12.63	0.06471	12.63	-0.02303	12.63	-0.102	12.63	-0.11128	12.63	-0.13794	12.63	-0.14831	12.63	-0.1525
12.64	0.08776	12.64	0.11119	12.64	0.06269	12.64	-0.02668	12.64	-0.1049	12.64	-0.1138	12.64	-0.1373	12.64	-0.14921	12.64	-0.15285
12.65	0.08866	12.65	0.11024	12.65	0.06044	12.65	-0.03039	12.65	-0.10774	12.65	-0.11629	12.65	-0.13643	12.65	-0.1498	12.65	-0.15302
12.66	0.08958	12.66	0.10907	12.66	0.05796	12.66	-0.03416	12.66	-0.11051	12.66	-0.11873	12.66	-0.13533	12.66	-0.15008	12.66	-0.15301
12.67	0.09051	12.67	0.1077	12.67	0.05525	12.67	-0.03796	12.67	-0.11323	12.67	-0.12108	12.67	-0.13402	12.67	-0.15003	12.67	-0.15282
12.68	0.09145	12.68	0.10615	12.68	0.05232	12.68	-0.0418	12.68	-0.11589	12.68	-0.12334	12.68	-0.13253	12.68	-0.14968	12.68	-0.15243
12.69	0.09241	12.69	0.10444	12.69	0.04921	12.69	-0.04566	12.69	-0.11847	12.69	-0.12546	12.69	-0.13087	12.69	-0.14903	12.69	-0.15185
12.7	0.09338	12.7	0.10262	12.7	0.04594	12.7	-0.04952	12.7	-0.12097	12.7	-0.12742	12.7	-0.12908	12.7	-0.1481	12.7	-0.15107
12.71	0.09435	12.71	0.10069	12.71	0.04254	12.71	-0.05337	12.71	-0.12337	12.71	-0.12919	12.71	-0.12719	12.71	-0.14692	12.71	-0.15009
12.72	0.09529	12.72	0.09871	12.72	0.03903	12.72	-0.05719	12.72	-0.12565	12.72	-0.13074	12.72	-0.12524	12.72	-0.14551	12.72	-0.1489
12.73	0.09619	12.73	0.09668	12.73	0.03545	12.73	-0.06097	12.73	-0.12779	12.73	-0.13204	12.73	-0.12327	12.73	-0.1439	12.73	-0.14749
12.74	0.09701	12.74	0.09464	12.74	0.03183	12.74	-0.0647	12.74	-0.12978	12.74	-0.13307	12.74	-0.12132	12.74	-0.14213	12.74	-0.14587
12.75	0.09773	12.75	0.09262	12.75	0.0282	12.75	-0.06836	12.75	-0.13158	12.75	-0.13381	12.75	-0.11943	12.75	-0.14024	12.75	-0.14402
12.76	0.09831	12.76	0.09063	12.76	0.02455	12.76	-0.07194	12.76	-0.13318	12.76	-0.13424	12.76	-0.11764	12.76	-0.13824	12.76	-0.14194
12.77	0.09871	12.77	0.08868	12.77	0.02092	12.77	-0.07542	12.77	-0.13456	12.77	-0.13436	12.77	-0.11599	12.77	-0.13618	12.77	-0.13964
12.78	0.0989	12.78	0.08679	12.78	0.01731	12.78	-0.0788	12.78	-0.13571	12.78	-0.13417	12.78	-0.11451	12.78	-0.13408	12.78	-0.13711
12.79	0.09885	12.79	0.08497	12.79	0.01371	12.79	-0.08207	12.79	-0.1366	12.79	-0.13368	12.79	-0.11322	12.79	-0.13196	12.79	-0.13435
12.8	0.09852	12.8	0.08321	12.8	0.01012	12.8	-0.08521	12.8	-0.13724	12.8	-0.1329	12.8	-0.11214	12.8	-0.12984	12.8	-0.13137
12.81	0.09789	12.81	0.08151	12.81	0.00653	12.81	-0.08822	12.81	-0.13762	12.81	-0.13185	12.81	-0.11128	12.81	-0.12773	12.81	-0.12818
12.82	0.09693	12.82	0.07986	12.82	0.00291	12.82	-0.09109	12.82	-0.13773	12.82	-0.13057	12.82	-0.11063	12.82	-0.12565	12.82	-0.12478
12.83	0.09565	12.83	0.07826	12.83	-0.0007337	12.83	-0.09381	12.83	-0.13758	12.83	-0.1291	12.83	-0.11018	12.83	-0.12359	12.83	-0.12118
12.84	0.09404	12.84	0.07668	12.84	-0.00443	12.84	-0.09637	12.84	-0.13716	12.84	-0.12746	12.84	-0.10991	12.84	-0.12155	12.84	-0.11741
12.85	0.09211	12.85	0.07511	12.85	-0.0082	12.85	-0.09877	12.85	-0.13649	12.85	-0.12571	12.85	-0.10978	12.85	-0.11952	12.85	-0.11347
12.86	0.08987	12.86	0.07352	12.86	-0.01205	12.86	-0.10099	12.86	-0.13557	12.86	-0.12388	12.86	-0.10975	12.86	-0.1175	12.86	-0.10939
12.87	0.08736	12.87	0.0719	12.87	-0.01599	12.87	-0.10303	12.87	-0.13442	12.87	-0.12203	12.87	-0.10976	12.87	-0.11547	12.87	-0.10519
12.88	0.08461	12.88	0.07023	12.88	-0.02002	12.88	-0.10489	12.88	-0.13304	12.88	-0.1202	12.88	-0.10977	12.88	-0.11343	12.88	-0.10089
12.89	0.08166	12.89	0.06848	12.89	-0.02413	12.89	-0.10656	12.89	-0.13147	12.89	-0.11841	12.89	-0.10971	12.89	-0.11135	12.89	-0.09653
12.9	0.07857	12.9	0.06662	12.9	-0.02831	12.9	-0.10803	12.9	-0.12971	12.9	-0.11672	12.9	-0.10953	12.9	-0.10923	12.9	-0.09212
12.91	0.07538	12.91	0.06466	12.91	-0.03255	12.91	-0.10929	12.91	-0.12778	12.91	-0.11514	12.91	-0.10917	12.91	-0.10707	12.91	-0.0877
12.92	0.07215	12.92	0.06255	12.92	-0.0368	12.92	-0.11036	12.92	-0.12571	12.92	-0.11369	12.92	-0.10859	12.92	-0.10485	12.92	-0.08331
12.93	0.06893	12.93	0.0603	12.93	-0.04105	12.93	-0.11122	12.93	-0.12352	12.93	-0.11239	12.93	-0.10773	12.93	-0.10257	12.93	-0.07896
12.94	0.06577	12.94	0.05789	12.94	-0.04525	12.94	-0.11189	12.94	-0.12124	12.94	-0.11123	12.94	-0.10658	12.94	-0.10023	12.94	-0.07469
12.95	0.06272	12.95	0.0553	12.95	-0.04936	12.95	-0.11236	12.95	-0.11888	12.95	-0.11021	12.95	-0.1051	12.95	-0.09783	12.95	-0.07052
12.96	0.05983	12.96	0.05255	12.96	-0.05334	12.96	-0.11264	12.96	-0.11649	12.96	-0.10931	12.96	-0.10328	12.96	-0.09538	12.96	-0.06649
12.97	0.05712	12.97	0.04962	12.97	-0.05714	12.97	-0.11275	12.97	-0.11408	12.97	-0.1085	12.97	-0.10113	12.97	-0.09288	12.97	-0.06261
12.98	0.05462	12.98	0.04653	12.98	-0.06072	12.98	-0.1127	12.98	-0.1117	12.98	-0.10776	12.98	-0.09867	12.98	-0.09034	12.98	-0.0589
12.99	0.05236	12.99	0.04327	12.99	-0.06406	12.99	-0.11249	12.99	-0.10936	12.99	-0.10705	12.99	-0.0959	12.99	-0.08777	12.99	-0.05538
13	0.05032	13	0.03987	13	-0.06711	13	-0.11216	13	-0.1071	13	-0.10632	13	-0.09287	13	-0.08517	13	-0.05204
13.01	0.04853	13.01	0.03633	13.01	-0.06986	13.01	-0.1117	13.01	-0.10495	13.01	-0.10554	13.01	-0.08962	13.01	-0.08254	13.01	-0.0489
13.02	0.04695	13.02	0.03268	13.02	-0.0723	13.02	-0.11115	13.02	-0.10293	13.02	-0.10466	13.02	-0.08618	13.02	-0.07988	13.02	-0.04595
13.03	0.04559	13.03	0.02893	13.03	-0.07441	13.03	-0.11053	13.03	-0.10107	13.03	-0.10363	13.03	-0.0826	13.03	-0.0772	13.03	-0.04317
13.04	0.04441	13.04	0.02512	13.04	-0.07621	13.04	-0.10983	13.04	-0.09939	13.04	-0.10243	13.04	-0.07892	13.04	-0.07447	13.04	-0.04056
13.05	0.04339	13.05	0.02127	13.05	-0.07772	13.05	-0.10909	13.05	-0.09791	13.05	-0.10101	13.05	-0.07519	13.05	-0.07171	13.05	-0.03808
13.06	0.04249	13.06	0.01741	13.06	-0.07894	13.06	-0.10832	13.06	-0.09663	13.06	-0.09935	13.06	-0.07144	13.06	-0.06888	13.06	-0.0357
13.07	0.04167	13.07	0.01357	13.07	-0.07993	13.07	-0.10753	13.07	-0.09555	13.07	-0.09743	13.07	-0.06769	13.07	-0.06597	13.07	-0.0334
13.08	0.04091	13.08	0.00978	13.08	-0.08071	13.08	-0.10672	13.08	-0.09467	13.08	-0.09525	13.08	-0.06398	13.08	-0.06296	13.08	-0.03112
13.09	0.04016	13.09	0.00607	13.09	-0.08134	13.09	-0.1059	13.09	-0.09399	13.09	-0.09279	13.09	-0.06029	13.09	-0.05983	13.09	-0.02885
13.1	0.03939	13.1	0.00247	13.1	-0.08184	13.1	-0.10508	13.1	-0.09347	13.1	-0.09007	13.1	-0.05665	13.1	-0.05656	13.1	-0.02652
13.11	0.03856	13.11	-0.00101	13.11	-0.08228	13.11	-0.10425	13.11	-0.0931	13.11	-0.0871	13.11	-0.05303	13.11	-0.05312	13.11	-0.02411
13.12	0.03766	13.12	-0.00432	13.12	-0.08269	13.12	-0.10341	13.12	-0.09282	13.12	-0.0839	13.12	-0.04943	13.12	-0.0495	13.12	-0.02157
13.13	0.03664	13.13	-0.00747	13.13	-0.08312	13.13	-0.10255	13.13	-0.09261	13.13	-0.0805	13.13	-0.04582	13.13	-0.04568	13.13	-0.01886
13.14	0.03551	13.14	-0.01042	13.14	-0.0836	13.14	-0.10167	13.14	-0.09242	13.14	-0.07694	13.14	-0.04218	13.14	-0.04165	13.14	-0.01596
13.15	0.03422	13.15	-0.01318	13.15	-0.08416	13.15	-0.10075	13.15	-0.09218	13.15	-0.07324	13.15	-0.03847	13.15	-0.03739	13.15	-0.01285
13.16	0.03279	13.16	-0.01574	13.16	-0.08482	13.16	-0.09979	13.16	-0.09185	13.16	-0.06945	13.16	-0.03468	13.16	-0.03292	13.16	-0.0095
13.17	0.03119	13.17	-0.0181	13.17	-0.08559	13.17	-0.09876	13.17	-0.09137	13.17	-0.0656	13.17	-0.03077	13.17	-0.02824	13.17	-0.0059
13.18	0.02944	13.18	-0.02026	13.18	-0.08648	13.18	-0.09766	13.18	-0.09067	13.18	-0.06173	13.18	-0.02674	13.18	-0.02335	13.18	-0.00205
13.19	0.02752	13.19	-0.02225	13.19	-0.08747	13.19	-0.09648	13.19	-0.08971	13.19	-0.05785	13.19	-0.02256	13.19	-0.01829	13.19	0.00203
13.2	0.02545	13.2	-0.02406	13.2	-0.08857	13.2	-0.09522	13.2	-0.08844	13.2	-0.054	13.2	-0.01823	13.2	-0.01306	13.2	0.00634
13.21	0.02324	13.21	-0.02572	13.21	-0.08972	13.21	-0.09385	13.21	-0.08681	13.21	-0.0502	13.21	-0.01376	13.21	-0.00771	13.21	0.01085
13.22	0.0209	13.22	-0.02725	13.22	-0.09092	13.22	-0.09238	13.22	-0.08479	13.22	-0.04645	13.22	-0.00916	13.22	-0.00226	13.22	0.01552
13.23	0.01844	13.23	-0.02868	13.23	-0.09212	13.23	-0.09081	13.23	-0.08236	13.23	-0.04275	13.23	-0.00446	13.23	0.00324	13.23	0.02034
13.24	0.01588	13.24	-0.03003	13.24	-0.09328	13.24	-0.08914	13.24	-0.07949	13.24	-0.03912	13.24	0.0003149	13.24	0.00877	13.24	0.02525
13.25	0.01325	13.25	-0.03132	13.25	-0.09436	13.25	-0.08736	13.25	-0.0762	13.25	-0.03553	13.25	0.00512	13.25	0.01427	13.25	0.03021
13.26	0.01056	13.26	-0.03257	13.26	-0.09532	13.26	-0.08549	13.26	-0.07248	13.26	-0.03197	13.26	0.00992	13.26	0.01972	13.26	0.03517
13.27	0.00783	13.27	-0.03381	13.27	-0.0961	13.27	-0.08354	13.27	-0.06836	13.27	-0.02844	13.27	0.01467	13.27	0.02508	13.27	0.04009
13.28	0.00509	13.28	-0.03504	13.28	-0.09669	13.28	-0.08151	13.28	-0.06386	13.28	-0.02491	13.28	0.0193	13.28	0.0303	13.28	0.04494
13.29	0.00236	13.29	-0.0363	13.29	-0.09704	13.29	-0.07943	13.29	-0.05904	13.29	-0.02136	13.29	0.02378	13.29	0.03537	13.29	0.04966
13.3	-0.000346	13.3	-0.03757	13.3	-0.09713	13.3	-0.0773	13.3	-0.05395	13.3	-0.01779	13.3	0.02806	13.3	0.04026	13.3	0.05421
13.31	-0.003	13.31	-0.03888	13.31	-0.09693	13.31	-0.07514	13.31	-0.04864	13.31	-0.01419	13.31	0.03211	13.31	0.04495	13.31	0.05858
13.32	-0.0056	13.32	-0.04021	13.32	-0.09645	13.32	-0.07297	13.32	-0.04318	13.32	-0.01053	13.32	0.03587	13.32	0.04942	13.32	0.06273
13.33	-0.00811	13.33	-0.04157	13.33	-0.09568	13.33	-0.0708	13.33	-0.03764	13.33	-0.00684	13.33	0.03934	13.33	0.05367	13.33	0.06665
13.34	-0.01052	13.34	-0.04294	13.34	-0.09463	13.34	-0.06864	13.34	-0.03209	13.34	-0.00311	13.34	0.0425	13.34	0.05768	13.34	0.07032
13.35	-0.01283	13.35	-0.04433	13.35	-0.09331	13.35	-0.06652	13.35	-0.02659	13.35	0.0006462	13.35	0.04534	13.35	0.06145	13.35	0.07373
13.36	-0.01503	13.36	-0.0457	13.36	-0.09175	13.36	-0.06445	13.36	-0.02122	13.36	0.0044	13.36	0.04785	13.36	0.065	13.36	0.07689
13.37	-0.0171	13.37	-0.04705	13.37	-0.08998	13.37	-0.06243	13.37	-0.01603	13.37	0.00813	13.37	0.05006	13.37	0.06832	13.37	0.07981
13.38	-0.01905	13.38	-0.04835	13.38	-0.08804	13.38	-0.06047	13.38	-0.01107	13.38	0.01181	13.38	0.05198	13.38	0.07142	13.38	0.08248
13.39	-0.02088	13.39	-0.0496	13.39	-0.08596	13.39	-0.05858	13.39	-0.00639	13.39	0.01539	13.39	0.05363	13.39	0.07431	13.39	0.08493
13.4	-0.02258	13.4	-0.05077	13.4	-0.0838	13.4	-0.05675	13.4	-0.00202	13.4	0.01886	13.4	0.05506	13.4	0.077	13.4	0.08718
13.41	-0.02417	13.41	-0.05185	13.41	-0.08159	13.41	-0.05499	13.41	0.00201	13.41	0.02216	13.41	0.05628	13.41	0.07952	13.41	0.08923
13.42	-0.02564	13.42	-0.05283	13.42	-0.07937	13.42	-0.05329	13.42	0.0057	13.42	0.02529	13.42	0.05735	13.42	0.08186	13.42	0.09112
13.43	-0.027	13.43	-0.0537	13.43	-0.07718	13.43	-0.05163	13.43	0.00905	13.43	0.0282	13.43	0.05829	13.43	0.08405	13.43	0.09285
13.44	-0.02826	13.44	-0.05445	13.44	-0.07506	13.44	-0.05002	13.44	0.01206	13.44	0.0309	13.44	0.05915	13.44	0.0861	13.44	0.09445
13.45	-0.0294	13.45	-0.05508	13.45	-0.07303	13.45	-0.04843	13.45	0.01476	13.45	0.03336	13.45	0.05996	13.45	0.08802	13.45	0.09593
13.46	-0.03045	13.46	-0.05559	13.46	-0.07112	13.46	-0.04685	13.46	0.01719	13.46	0.03559	13.46	0.06075	13.46	0.08984	13.46	0.09732
13.47	-0.03139	13.47	-0.05599	13.47	-0.06932	13.47	-0.04525	13.47	0.01938	13.47	0.03761	13.47	0.06156	13.47	0.09156	13.47	0.09861
13.48	-0.03223	13.48	-0.05627	13.48	-0.06765	13.48	-0.04362	13.48	0.02137	13.48	0.03943	13.48	0.0624	13.48	0.09319	13.48	0.09981
13.49	-0.03296	13.49	-0.05646	13.49	-0.06609	13.49	-0.04194	13.49	0.02321	13.49	0.0411	13.49	0.06329	13.49	0.09477	13.49	0.10094
13.5	-0.03356	13.5	-0.05656	13.5	-0.06463	13.5	-0.04018	13.5	0.02496	13.5	0.04265	13.5	0.06426	13.5	0.09628	13.5	0.10199
13.51	-0.03404	13.51	-0.05659	13.51	-0.06325	13.51	-0.03834	13.51	0.02667	13.51	0.04414	13.51	0.06531	13.51	0.09776	13.51	0.10297
13.52	-0.03439	13.52	-0.05655	13.52	-0.06192	13.52	-0.03638	13.52	0.02837	13.52	0.0456	13.52	0.06643	13.52	0.0992	13.52	0.10387
13.53	-0.03458	13.53	-0.05647	13.53	-0.06061	13.53	-0.03429	13.53	0.03013	13.53	0.04711	13.53	0.06765	13.53	0.10063	13.53	0.10468
13.54	-0.03461	13.54	-0.05636	13.54	-0.05927	13.54	-0.03207	13.54	0.03198	13.54	0.04872	13.54	0.06894	13.54	0.10204	13.54	0.10541
13.55	-0.03448	13.55	-0.05622	13.55	-0.05788	13.55	-0.02971	13.55	0.03395	13.55	0.05046	13.55	0.07031	13.55	0.10344	13.55	0.10604
13.56	-0.03418	13.56	-0.05607	13.56	-0.05639	13.56	-0.0272	13.56	0.03606	13.56	0.05239	13.56	0.07174	13.56	0.10484	13.56	0.10658
13.57	-0.0337	13.57	-0.05591	13.57	-0.05476	13.57	-0.02454	13.57	0.03834	13.57	0.05454	13.57	0.07322	13.57	0.10622	13.57	0.107
13.58	-0.03304	13.58	-0.05575	13.58	-0.05298	13.58	-0.02175	13.58	0.04077	13.58	0.05693	13.58	0.07474	13.58	0.10759	13.58	0.10731
13.59	-0.03222	13.59	-0.05559	13.59	-0.05102	13.59	-0.01883	13.59	0.04338	13.59	0.05957	13.59	0.07628	13.59	0.10893	13.59	0.1075
13.6	-0.03125	13.6	-0.05542	13.6	-0.04886	13.6	-0.0158	13.6	0.04613	13.6	0.06245	13.6	0.07783	13.6	0.11023	13.6	0.10757
13.61	-0.03015	13.61	-0.05524	13.61	-0.04649	13.61	-0.01269	13.61	0.04901	13.61	0.06557	13.61	0.07935	13.61	0.11148	13.61	0.10751
13.62	-0.02894	13.62	-0.05505	13.62	-0.04391	13.62	-0.00951	13.62	0.052	13.62	0.06889	13.62	0.08084	13.62	0.11266	13.62	0.10733
13.63	-0.02765	13.63	-0.05482	13.63	-0.04115	13.63	-0.00629	13.63	0.05506	13.63	0.07237	13.63	0.08227	13.63	0.11374	13.63	0.10703
13.64	-0.02631	13.64	-0.05455	13.64	-0.03821	13.64	-0.00306	13.64	0.05815	13.64	0.07596	13.64	0.08363	13.64	0.11471	13.64	0.10661
13.65	-0.02497	13.65	-0.05423	13.65	-0.03513	13.65	0.0001484	13.65	0.06123	13.65	0.0796	13.65	0.0849	13.65	0.11554	13.65	0.10609
13.66	-0.02366	13.66	-0.05383	13.66	-0.03195	13.66	0.00331	13.66	0.06425	13.66	0.08323	13.66	0.08606	13.66	0.11621	13.66	0.10547
13.67	-0.02243	13.67	-0.05334	13.67	-0.02871	13.67	0.00641	13.67	0.06718	13.67	0.08679	13.67	0.0871	13.67	0.11671	13.67	0.10477
13.68	-0.02131	13.68	-0.05273	13.68	-0.02546	13.68	0.00942	13.68	0.06997	13.68	0.09021	13.68	0.088	13.68	0.11701	13.68	0.10399
13.69	-0.02033	13.69	-0.05199	13.69	-0.02225	13.69	0.01232	13.69	0.07258	13.69	0.09345	13.69	0.08876	13.69	0.11712	13.69	0.10316
13.7	-0.01954	13.7	-0.05111	13.7	-0.01912	13.7	0.0151	13.7	0.07498	13.7	0.09644	13.7	0.08937	13.7	0.11701	13.7	0.10229
13.71	-0.01895	13.71	-0.05005	13.71	-0.01613	13.71	0.01775	13.71	0.07714	13.71	0.09915	13.71	0.08983	13.71	0.1167	13.71	0.10139
13.72	-0.01857	13.72	-0.04882	13.72	-0.01332	13.72	0.02027	13.72	0.07904	13.72	0.10155	13.72	0.09016	13.72	0.11619	13.72	0.10048
13.73	-0.01843	13.73	-0.04739	13.73	-0.01073	13.73	0.02267	13.73	0.08065	13.73	0.10362	13.73	0.09034	13.73	0.11549	13.73	0.09959
13.74	-0.01851	13.74	-0.04576	13.74	-0.00838	13.74	0.02495	13.74	0.08198	13.74	0.10535	13.74	0.09041	13.74	0.11462	13.74	0.09871
13.75	-0.01881	13.75	-0.04392	13.75	-0.00632	13.75	0.02713	13.75	0.08302	13.75	0.10674	13.75	0.09037	13.75	0.1136	13.75	0.09787
13.76	-0.01931	13.76	-0.04186	13.76	-0.00453	13.76	0.02923	13.76	0.08376	13.76	0.1078	13.76	0.09024	13.76	0.11245	13.76	0.09707
13.77	-0.01998	13.77	-0.0396	13.77	-0.00303	13.77	0.03127	13.77	0.08423	13.77	0.10857	13.77	0.09005	13.77	0.1112	13.77	0.09631
13.78	-0.0208	13.78	-0.03713	13.78	-0.00182	13.78	0.03327	13.78	0.08443	13.78	0.10906	13.78	0.08981	13.78	0.10989	13.78	0.09561
13.79	-0.02173	13.79	-0.03448	13.79	-0.0008637	13.79	0.03525	13.79	0.08439	13.79	0.1093	13.79	0.08956	13.79	0.10853	13.79	0.09495
13.8	-0.02273	13.8	-0.03165	13.8	-0.0001472	13.8	0.03723	13.8	0.08413	13.8	0.10933	13.8	0.08931	13.8	0.10716	13.8	0.09433
13.81	-0.02375	13.81	-0.02868	13.81	0.0003653	13.81	0.03924	13.81	0.08368	13.81	0.10917	13.81	0.08909	13.81	0.1058	13.81	0.09373
13.82	-0.02475	13.82	-0.02559	13.82	0.0007129	13.82	0.04128	13.82	0.08305	13.82	0.10886	13.82	0.0889	13.82	0.10446	13.82	0.09315
13.83	-0.02569	13.83	-0.02242	13.83	0.000939	13.83	0.04336	13.83	0.0823	13.83	0.10841	13.83	0.08875	13.83	0.10315	13.83	0.09256
13.84	-0.02654	13.84	-0.0192	13.84	0.00109	13.84	0.04549	13.84	0.08143	13.84	0.10784	13.84	0.08865	13.84	0.10188	13.84	0.09193
13.85	-0.02727	13.85	-0.01599	13.85	0.00121	13.85	0.04766	13.85	0.08049	13.85	0.10715	13.85	0.0886	13.85	0.10065	13.85	0.09125
13.86	-0.02785	13.86	-0.01282	13.86	0.00135	13.86	0.04986	13.86	0.07949	13.86	0.10635	13.86	0.08858	13.86	0.09945	13.86	0.09048
13.87	-0.02825	13.87	-0.00975	13.87	0.00154	13.87	0.05209	13.87	0.07847	13.87	0.10543	13.87	0.08857	13.87	0.09825	13.87	0.0896
13.88	-0.02847	13.88	-0.00683	13.88	0.00182	13.88	0.05431	13.88	0.07744	13.88	0.10438	13.88	0.08855	13.88	0.09704	13.88	0.08858
13.89	-0.02851	13.89	-0.00409	13.89	0.00223	13.89	0.0565	13.89	0.07643	13.89	0.10318	13.89	0.08848	13.89	0.09579	13.89	0.08739
13.9	-0.02835	13.9	-0.0016	13.9	0.00279	13.9	0.05864	13.9	0.07545	13.9	0.10181	13.9	0.08834	13.9	0.09448	13.9	0.08602
13.91	-0.02801	13.91	0.0006155	13.91	0.00351	13.91	0.0607	13.91	0.07453	13.91	0.10026	13.91	0.08808	13.91	0.09307	13.91	0.08444
13.92	-0.0275	13.92	0.00251	13.92	0.0044	13.92	0.06264	13.92	0.07366	13.92	0.09851	13.92	0.08767	13.92	0.09154	13.92	0.08264
13.93	-0.02682	13.93	0.00405	13.93	0.00546	13.93	0.06443	13.93	0.07287	13.93	0.09656	13.93	0.08706	13.93	0.08986	13.93	0.08062
13.94	-0.026	13.94	0.00522	13.94	0.00669	13.94	0.06607	13.94	0.07216	13.94	0.0944	13.94	0.08623	13.94	0.088	13.94	0.07838
13.95	-0.02505	13.95	0.00599	13.95	0.00807	13.95	0.06751	13.95	0.07155	13.95	0.09204	13.95	0.08514	13.95	0.08595	13.95	0.07593
13.96	-0.02398	13.96	0.00638	13.96	0.00958	13.96	0.06875	13.96	0.07102	13.96	0.0895	13.96	0.08377	13.96	0.0837	13.96	0.07328
13.97	-0.02281	13.97	0.00637	13.97	0.0112	13.97	0.06978	13.97	0.0706	13.97	0.08681	13.97	0.08211	13.97	0.08125	13.97	0.07045
13.98	-0.02155	13.98	0.00599	13.98	0.01291	13.98	0.0706	13.98	0.07028	13.98	0.084	13.98	0.08016	13.98	0.07861	13.98	0.06748
13.99	-0.02021	13.99	0.00526	13.99	0.01466	13.99	0.0712	13.99	0.07006	13.99	0.08112	13.99	0.07792	13.99	0.07578	13.99	0.06439
14	-0.01881	14	0.00422	14	0.01645	14	0.07161	14	0.06995	14	0.07822	14	0.07541	14	0.0728	14	0.06123
14.01	-0.01733	14.01	0.00291	14.01	0.01823	14.01	0.07185	14.01	0.06994	14.01	0.07536	14.01	0.07267	14.01	0.06968	14.01	0.05804
14.02	-0.0158	14.02	0.00138	14.02	0.01998	14.02	0.07193	14.02	0.07003	14.02	0.07259	14.02	0.06972	14.02	0.06646	14.02	0.05486
14.03	-0.01422	14.03	-0.0003187	14.03	0.02168	14.03	0.07188	14.03	0.07022	14.03	0.06997	14.03	0.06663	14.03	0.06318	14.03	0.05174
14.04	-0.01258	14.04	-0.00212	14.04	0.02331	14.04	0.07174	14.04	0.07049	14.04	0.06756	14.04	0.06343	14.04	0.05988	14.04	0.04871
14.05	-0.0109	14.05	-0.00395	14.05	0.02484	14.05	0.07153	14.05	0.07085	14.05	0.06539	14.05	0.06019	14.05	0.05659	14.05	0.04581
14.06	-0.00918	14.06	-0.00577	14.06	0.02627	14.06	0.07128	14.06	0.07127	14.06	0.06351	14.06	0.05696	14.06	0.05336	14.06	0.04308
14.07	-0.00742	14.07	-0.00751	14.07	0.02759	14.07	0.07103	14.07	0.07175	14.07	0.06192	14.07	0.05381	14.07	0.05022	14.07	0.04054
14.08	-0.00564	14.08	-0.00911	14.08	0.02879	14.08	0.07079	14.08	0.07227	14.08	0.06065	14.08	0.05079	14.08	0.0472	14.08	0.03822
14.09	-0.00386	14.09	-0.01052	14.09	0.02988	14.09	0.07058	14.09	0.07281	14.09	0.05969	14.09	0.04794	14.09	0.04432	14.09	0.03613
14.1	-0.00209	14.1	-0.0117	14.1	0.03084	14.1	0.07041	14.1	0.07334	14.1	0.059	14.1	0.04531	14.1	0.0416	14.1	0.03428
14.11	-0.0003541	14.11	-0.01262	14.11	0.0317	14.11	0.07029	14.11	0.07386	14.11	0.05855	14.11	0.04292	14.11	0.03906	14.11	0.03266
14.12	0.00133	14.12	-0.01325	14.12	0.03245	14.12	0.07021	14.12	0.07432	14.12	0.0583	14.12	0.0408	14.12	0.03668	14.12	0.03127
14.13	0.00292	14.13	-0.01359	14.13	0.0331	14.13	0.07015	14.13	0.07472	14.13	0.05818	14.13	0.03896	14.13	0.03448	14.13	0.03008
14.14	0.0044	14.14	-0.01362	14.14	0.03367	14.14	0.07011	14.14	0.075	14.14	0.05813	14.14	0.03738	14.14	0.03243	14.14	0.02908
14.15	0.00575	14.15	-0.01336	14.15	0.03416	14.15	0.07004	14.15	0.07516	14.15	0.05806	14.15	0.03606	14.15	0.03053	14.15	0.02824
14.16	0.00693	14.16	-0.01283	14.16	0.03458	14.16	0.06993	14.16	0.07517	14.16	0.05792	14.16	0.03496	14.16	0.02876	14.16	0.02753
14.17	0.00792	14.17	-0.01204	14.17	0.03493	14.17	0.06973	14.17	0.07499	14.17	0.05763	14.17	0.03406	14.17	0.02709	14.17	0.02691
14.18	0.00869	14.18	-0.01104	14.18	0.03523	14.18	0.06941	14.18	0.07461	14.18	0.05712	14.18	0.03331	14.18	0.0255	14.18	0.02635
14.19	0.00924	14.19	-0.00986	14.19	0.03548	14.19	0.06893	14.19	0.074	14.19	0.05634	14.19	0.03267	14.19	0.02397	14.19	0.02581
14.2	0.00956	14.2	-0.00855	14.2	0.03567	14.2	0.06825	14.2	0.07316	14.2	0.05526	14.2	0.03208	14.2	0.02246	14.2	0.02526
14.21	0.00963	14.21	-0.00714	14.21	0.03582	14.21	0.06735	14.21	0.07206	14.21	0.05383	14.21	0.03151	14.21	0.02098	14.21	0.02466
14.22	0.00945	14.22	-0.00569	14.22	0.03591	14.22	0.06619	14.22	0.07071	14.22	0.05205	14.22	0.0309	14.22	0.01948	14.22	0.02398
14.23	0.00904	14.23	-0.00424	14.23	0.03595	14.23	0.06476	14.23	0.06909	14.23	0.04993	14.23	0.03021	14.23	0.01797	14.23	0.0232
14.24	0.00841	14.24	-0.00283	14.24	0.03592	14.24	0.06303	14.24	0.06722	14.24	0.04747	14.24	0.02941	14.24	0.01643	14.24	0.02229
14.25	0.00758	14.25	-0.0015	14.25	0.03583	14.25	0.06101	14.25	0.0651	14.25	0.04472	14.25	0.02847	14.25	0.01484	14.25	0.02123
14.26	0.00657	14.26	-0.0002699	14.26	0.03566	14.26	0.05869	14.26	0.06275	14.26	0.0417	14.26	0.02738	14.26	0.01322	14.26	0.02
14.27	0.00541	14.27	0.0008262	14.27	0.0354	14.27	0.0561	14.27	0.06018	14.27	0.03848	14.27	0.02613	14.27	0.01155	14.27	0.0186
14.28	0.00412	14.28	0.00177	14.28	0.03505	14.28	0.05326	14.28	0.05743	14.28	0.03512	14.28	0.02473	14.28	0.00984	14.28	0.01701
14.29	0.00275	14.29	0.00256	14.29	0.0346	14.29	0.05019	14.29	0.05452	14.29	0.03167	14.29	0.02318	14.29	0.00809	14.29	0.01523
14.3	0.00131	14.3	0.00319	14.3	0.03404	14.3	0.04693	14.3	0.05148	14.3	0.02819	14.3	0.0215	14.3	0.0063	14.3	0.01326
14.31	-0.0001557	14.31	0.00366	14.31	0.03336	14.31	0.04355	14.31	0.04835	14.31	0.02474	14.31	0.01973	14.31	0.00448	14.31	0.01112
14.32	-0.00162	14.32	0.00398	14.32	0.03255	14.32	0.04007	14.32	0.04517	14.32	0.02137	14.32	0.0179	14.32	0.00264	14.32	0.00879
14.33	-0.00306	14.33	0.00417	14.33	0.03162	14.33	0.03657	14.33	0.04197	14.33	0.01813	14.33	0.01604	14.33	0.0007594	14.33	0.00631
14.34	-0.00446	14.34	0.00424	14.34	0.03055	14.34	0.03309	14.34	0.03879	14.34	0.01503	14.34	0.0142	14.34	-0.00114	14.34	0.00368
14.35	-0.00579	14.35	0.00422	14.35	0.02937	14.35	0.0297	14.35	0.03566	14.35	0.01212	14.35	0.01242	14.35	-0.00307	14.35	0.0009117
14.36	-0.00704	14.36	0.00412	14.36	0.02806	14.36	0.02645	14.36	0.03263	14.36	0.00938	14.36	0.01073	14.36	-0.00503	14.36	-0.00196
14.37	-0.0082	14.37	0.00396	14.37	0.02664	14.37	0.0234	14.37	0.02971	14.37	0.00682	14.37	0.00916	14.37	-0.00701	14.37	-0.00492
14.38	-0.00926	14.38	0.00377	14.38	0.02511	14.38	0.02058	14.38	0.02693	14.38	0.00443	14.38	0.00775	14.38	-0.00903	14.38	-0.00793
14.39	-0.01021	14.39	0.00357	14.39	0.0235	14.39	0.01805	14.39	0.02432	14.39	0.00219	14.39	0.00651	14.39	-0.01108	14.39	-0.01097
14.4	-0.01107	14.4	0.00336	14.4	0.02182	14.4	0.01583	14.4	0.02189	14.4	6.54e-05	14.4	0.00546	14.4	-0.01316	14.4	-0.01401
14.41	-0.01183	14.41	0.00316	14.41	0.0201	14.41	0.01396	14.41	0.01964	14.41	-0.00197	14.41	0.00459	14.41	-0.01527	14.41	-0.017
14.42	-0.01249	14.42	0.00298	14.42	0.01835	14.42	0.01243	14.42	0.01759	14.42	-0.00395	14.42	0.00391	14.42	-0.01742	14.42	-0.01993
14.43	-0.01306	14.43	0.0028	14.43	0.0166	14.43	0.01126	14.43	0.01572	14.43	-0.0059	14.43	0.00339	14.43	-0.01959	14.43	-0.02275
14.44	-0.01356	14.44	0.00263	14.44	0.01487	14.44	0.01045	14.44	0.01404	14.44	-0.00785	14.44	0.00303	14.44	-0.02177	14.44	-0.02543
14.45	-0.01397	14.45	0.00246	14.45	0.01319	14.45	0.00997	14.45	0.01252	14.45	-0.00982	14.45	0.00279	14.45	-0.02396	14.45	-0.02793
14.46	-0.01432	14.46	0.00228	14.46	0.01159	14.46	0.00979	14.46	0.01114	14.46	-0.01182	14.46	0.00263	14.46	-0.02614	14.46	-0.03023
14.47	-0.01462	14.47	0.00207	14.47	0.01008	14.47	0.00989	14.47	0.00989	14.47	-0.01386	14.47	0.00253	14.47	-0.02829	14.47	-0.03229
14.48	-0.01486	14.48	0.00181	14.48	0.00869	14.48	0.01021	14.48	0.00873	14.48	-0.01592	14.48	0.00243	14.48	-0.03039	14.48	-0.0341
14.49	-0.01507	14.49	0.00148	14.49	0.00744	14.49	0.0107	14.49	0.00763	14.49	-0.01801	14.49	0.00231	14.49	-0.03242	14.49	-0.03565
14.5	-0.01525	14.5	0.00107	14.5	0.00634	14.5	0.01131	14.5	0.00657	14.5	-0.02009	14.5	0.00211	14.5	-0.03435	14.5	-0.03691
14.51	-0.01541	14.51	0.0005572	14.51	0.0054	14.51	0.01197	14.51	0.00551	14.51	-0.02213	14.51	0.00181	14.51	-0.03617	14.51	-0.03789
14.52	-0.01555	14.52	-7.38e-05	14.52	0.00462	14.52	0.01262	14.52	0.00442	14.52	-0.0241	14.52	0.00137	14.52	-0.03785	14.52	-0.03859
14.53	-0.0157	14.53	-0.0008342	14.53	0.004	14.53	0.0132	14.53	0.00327	14.53	-0.02597	14.53	0.0007755	14.53	-0.03937	14.53	-0.03901
14.54	-0.01584	14.54	-0.00173	14.54	0.00355	14.54	0.01365	14.54	0.00205	14.54	-0.02769	14.54	-2.1e-06	14.54	-0.04071	14.54	-0.03919
14.55	-0.01601	14.55	-0.00277	14.55	0.00324	14.55	0.01389	14.55	0.0007232	14.55	-0.02922	14.55	-0.0009692	14.55	-0.04187	14.55	-0.03915
14.56	-0.01619	14.56	-0.00394	14.56	0.00308	14.56	0.0139	14.56	-0.0007168	14.56	-0.03054	14.56	-0.00213	14.56	-0.04282	14.56	-0.0389
14.57	-0.0164	14.57	-0.00524	14.57	0.00303	14.57	0.01361	14.57	-0.00228	14.57	-0.0316	14.57	-0.00347	14.57	-0.04357	14.57	-0.0385
14.58	-0.01664	14.58	-0.00665	14.58	0.00308	14.58	0.01301	14.58	-0.00397	14.58	-0.03239	14.58	-0.00497	14.58	-0.04411	14.58	-0.03798
14.59	-0.01692	14.59	-0.00815	14.59	0.0032	14.59	0.01205	14.59	-0.00579	14.59	-0.0329	14.59	-0.00663	14.59	-0.04446	14.59	-0.03738
14.6	-0.01722	14.6	-0.00972	14.6	0.00339	14.6	0.01074	14.6	-0.00772	14.6	-0.03312	14.6	-0.00839	14.6	-0.04461	14.6	-0.03674
14.61	-0.01756	14.61	-0.01132	14.61	0.0036	14.61	0.00908	14.61	-0.00975	14.61	-0.03305	14.61	-0.01022	14.61	-0.04458	14.61	-0.0361
14.62	-0.01791	14.62	-0.01291	14.62	0.00381	14.62	0.00708	14.62	-0.01185	14.62	-0.0327	14.62	-0.01209	14.62	-0.04439	14.62	-0.03549
14.63	-0.01828	14.63	-0.01448	14.63	0.00402	14.63	0.00477	14.63	-0.01401	14.63	-0.03211	14.63	-0.01395	14.63	-0.04405	14.63	-0.03494
14.64	-0.01866	14.64	-0.01596	14.64	0.00419	14.64	0.0022	14.64	-0.01619	14.64	-0.03129	14.64	-0.01576	14.64	-0.04359	14.64	-0.03449
14.65	-0.01903	14.65	-0.01734	14.65	0.00432	14.65	-0.0005946	14.65	-0.01835	14.65	-0.03028	14.65	-0.01747	14.65	-0.04302	14.65	-0.03414
14.66	-0.01937	14.66	-0.01856	14.66	0.00438	14.66	-0.00354	14.66	-0.02047	14.66	-0.02913	14.66	-0.01905	14.66	-0.04237	14.66	-0.03391
14.67	-0.01967	14.67	-0.01961	14.67	0.00438	14.67	-0.00657	14.67	-0.02251	14.67	-0.02787	14.67	-0.02045	14.67	-0.04167	14.67	-0.03379
14.68	-0.01992	14.68	-0.02045	14.68	0.00431	14.68	-0.00961	14.68	-0.02443	14.68	-0.02656	14.68	-0.02166	14.68	-0.04092	14.68	-0.03379
14.69	-0.0201	14.69	-0.02105	14.69	0.00416	14.69	-0.01258	14.69	-0.0262	14.69	-0.02523	14.69	-0.02265	14.69	-0.04015	14.69	-0.03388
14.7	-0.02019	14.7	-0.02141	14.7	0.00395	14.7	-0.01541	14.7	-0.0278	14.7	-0.02393	14.7	-0.02342	14.7	-0.03938	14.7	-0.03405
14.71	-0.02019	14.71	-0.02151	14.71	0.00367	14.71	-0.01802	14.71	-0.02919	14.71	-0.02269	14.71	-0.02396	14.71	-0.03861	14.71	-0.03428
14.72	-0.02009	14.72	-0.02135	14.72	0.00333	14.72	-0.02033	14.72	-0.03037	14.72	-0.02155	14.72	-0.02428	14.72	-0.03786	14.72	-0.03452
14.73	-0.01989	14.73	-0.02094	14.73	0.00295	14.73	-0.0223	14.73	-0.03131	14.73	-0.02054	14.73	-0.02441	14.73	-0.03713	14.73	-0.03477
14.74	-0.01958	14.74	-0.0203	14.74	0.00254	14.74	-0.02387	14.74	-0.03202	14.74	-0.01967	14.74	-0.02437	14.74	-0.03642	14.74	-0.03498
14.75	-0.01917	14.75	-0.01944	14.75	0.0021	14.75	-0.02501	14.75	-0.03249	14.75	-0.01898	14.75	-0.02421	14.75	-0.03575	14.75	-0.03512
14.76	-0.01868	14.76	-0.01839	14.76	0.00165	14.76	-0.02568	14.76	-0.03272	14.76	-0.01846	14.76	-0.02395	14.76	-0.03511	14.76	-0.03518
14.77	-0.01811	14.77	-0.01719	14.77	0.00119	14.77	-0.02589	14.77	-0.03273	14.77	-0.01812	14.77	-0.02366	14.77	-0.0345	14.77	-0.03512
14.78	-0.01749	14.78	-0.01588	14.78	0.0007482	14.78	-0.02564	14.78	-0.03254	14.78	-0.01796	14.78	-0.02337	14.78	-0.03392	14.78	-0.03495
14.79	-0.01682	14.79	-0.0145	14.79	0.0003235	14.79	-0.02495	14.79	-0.03217	14.79	-0.01797	14.79	-0.02314	14.79	-0.03336	14.79	-0.03464
14.8	-0.01614	14.8	-0.01309	14.8	-7.34e-05	14.8	-0.02385	14.8	-0.03164	14.8	-0.01816	14.8	-0.02301	14.8	-0.03282	14.8	-0.03421
14.81	-0.01546	14.81	-0.0117	14.81	-0.000435	14.81	-0.02241	14.81	-0.03099	14.81	-0.0185	14.81	-0.02302	14.81	-0.0323	14.81	-0.03366
14.82	-0.0148	14.82	-0.01036	14.82	-0.0007539	14.82	-0.02066	14.82	-0.03025	14.82	-0.01898	14.82	-0.0232	14.82	-0.03179	14.82	-0.03301
14.83	-0.01417	14.83	-0.00911	14.83	-0.00102	14.83	-0.0187	14.83	-0.02945	14.83	-0.01958	14.83	-0.02358	14.83	-0.03129	14.83	-0.03228
14.84	-0.01359	14.84	-0.00799	14.84	-0.00124	14.84	-0.01657	14.84	-0.02861	14.84	-0.02028	14.84	-0.02416	14.84	-0.0308	14.84	-0.0315
14.85	-0.01305	14.85	-0.00703	14.85	-0.00139	14.85	-0.01437	14.85	-0.02778	14.85	-0.02107	14.85	-0.02494	14.85	-0.03032	14.85	-0.03072
14.86	-0.01257	14.86	-0.00624	14.86	-0.00146	14.86	-0.01217	14.86	-0.02697	14.86	-0.02192	14.86	-0.02592	14.86	-0.02984	14.86	-0.02995
14.87	-0.01213	14.87	-0.00564	14.87	-0.00146	14.87	-0.01003	14.87	-0.02622	14.87	-0.02281	14.87	-0.02706	14.87	-0.02937	14.87	-0.02925
14.88	-0.01172	14.88	-0.00523	14.88	-0.00137	14.88	-0.00802	14.88	-0.02553	14.88	-0.02372	14.88	-0.02834	14.88	-0.02891	14.88	-0.02864
14.89	-0.01133	14.89	-0.00502	14.89	-0.00118	14.89	-0.00619	14.89	-0.02493	14.89	-0.02462	14.89	-0.0297	14.89	-0.02845	14.89	-0.02817
14.9	-0.01093	14.9	-0.00499	14.9	-0.000882	14.9	-0.00459	14.9	-0.02442	14.9	-0.02549	14.9	-0.0311	14.9	-0.02801	14.9	-0.02785
14.91	-0.01049	14.91	-0.00512	14.91	-0.0004601	14.91	-0.00324	14.91	-0.02402	14.91	-0.0263	14.91	-0.03248	14.91	-0.02757	14.91	-0.02773
14.92	-0.01001	14.92	-0.00541	14.92	9.39e-05	14.92	-0.00217	14.92	-0.02372	14.92	-0.02704	14.92	-0.03379	14.92	-0.02714	14.92	-0.0278
14.93	-0.00944	14.93	-0.00581	14.93	0.0007897	14.93	-0.00137	14.93	-0.02352	14.93	-0.02766	14.93	-0.03496	14.93	-0.02673	14.93	-0.02809
14.94	-0.00876	14.94	-0.0063	14.94	0.00164	14.94	-0.0008264	14.94	-0.0234	14.94	-0.02816	14.94	-0.03595	14.94	-0.02634	14.94	-0.02859
14.95	-0.00796	14.95	-0.00685	14.95	0.00264	14.95	-0.0005239	14.95	-0.02337	14.95	-0.0285	14.95	-0.03671	14.95	-0.02596	14.95	-0.02929
14.96	-0.00702	14.96	-0.00743	14.96	0.00379	14.96	-0.0004211	14.96	-0.02341	14.96	-0.02866	14.96	-0.03721	14.96	-0.02559	14.96	-0.03018
14.97	-0.00593	14.97	-0.008	14.97	0.0051	14.97	-0.000472	14.97	-0.02349	14.97	-0.02863	14.97	-0.03742	14.97	-0.02524	14.97	-0.03122
14.98	-0.0047	14.98	-0.00853	14.98	0.00656	14.98	-0.0006234	14.98	-0.0236	14.98	-0.02838	14.98	-0.03733	14.98	-0.02491	14.98	-0.0324
14.99	-0.00333	14.99	-0.00899	14.99	0.00816	14.99	-0.000818	14.99	-0.02373	14.99	-0.02791	14.99	-0.03695	14.99	-0.0246	14.99	-0.03366
15	-0.00185	15	-0.00936	15	0.00987	15	-0.000997	15	-0.02386	15	-0.02721	15	-0.03629	15	-0.02429	15	-0.03497
15.01	-0.000285	15.01	-0.00961	15.01	0.01167	15.01	-0.0011	15.01	-0.02396	15.01	-0.02627	15.01	-0.03539	15.01	-0.024	15.01	-0.03629
15.02	0.00133	15.02	-0.00974	15.02	0.01355	15.02	-0.00108	15.02	-0.02402	15.02	-0.02509	15.02	-0.0343	15.02	-0.02372	15.02	-0.03756
15.03	0.00295	15.03	-0.00972	15.03	0.01545	15.03	-0.0008939	15.03	-0.02402	15.03	-0.0237	15.03	-0.03306	15.03	-0.02343	15.03	-0.03874
15.04	0.00452	15.04	-0.00955	15.04	0.01735	15.04	-0.0004957	15.04	-0.02396	15.04	-0.0221	15.04	-0.03174	15.04	-0.02315	15.04	-0.0398
15.05	0.00601	15.05	-0.00922	15.05	0.01921	15.05	0.0001358	15.05	-0.02382	15.05	-0.02032	15.05	-0.03041	15.05	-0.02286	15.05	-0.04069
15.06	0.00735	15.06	-0.00874	15.06	0.02098	15.06	0.00101	15.06	-0.02359	15.06	-0.01838	15.06	-0.02913	15.06	-0.02256	15.06	-0.04138
15.07	0.0085	15.07	-0.00811	15.07	0.02263	15.07	0.00214	15.07	-0.02327	15.07	-0.01633	15.07	-0.02797	15.07	-0.02223	15.07	-0.04184
15.08	0.00941	15.08	-0.00733	15.08	0.02413	15.08	0.0035	15.08	-0.02286	15.08	-0.01421	15.08	-0.02699	15.08	-0.02188	15.08	-0.04206
15.09	0.01005	15.09	-0.00641	15.09	0.02542	15.09	0.00507	15.09	-0.02235	15.09	-0.01205	15.09	-0.02624	15.09	-0.0215	15.09	-0.04202
15.1	0.01038	15.1	-0.00537	15.1	0.0265	15.1	0.00681	15.1	-0.02175	15.1	-0.0099	15.1	-0.02576	15.1	-0.02107	15.1	-0.04173
15.11	0.0104	15.11	-0.00421	15.11	0.02732	15.11	0.00868	15.11	-0.02106	15.11	-0.00782	15.11	-0.02557	15.11	-0.0206	15.11	-0.04117
15.12	0.0101	15.12	-0.00294	15.12	0.02789	15.12	0.01062	15.12	-0.02029	15.12	-0.00584	15.12	-0.02569	15.12	-0.02009	15.12	-0.04038
15.13	0.00947	15.13	-0.00158	15.13	0.02818	15.13	0.01258	15.13	-0.01945	15.13	-0.00402	15.13	-0.0261	15.13	-0.01952	15.13	-0.03936
15.14	0.00855	15.14	-0.0001402	15.14	0.0282	15.14	0.01449	15.14	-0.01854	15.14	-0.00239	15.14	-0.02679	15.14	-0.0189	15.14	-0.03814
15.15	0.00735	15.15	0.00137	15.15	0.02795	15.15	0.01629	15.15	-0.01759	15.15	-0.0009894	15.15	-0.02772	15.15	-0.01823	15.15	-0.03675
15.16	0.00592	15.16	0.00294	15.16	0.02745	15.16	0.01792	15.16	-0.01659	15.16	0.0001535	15.16	-0.02884	15.16	-0.01751	15.16	-0.03523
15.17	0.00431	15.17	0.00455	15.17	0.02673	15.17	0.01933	15.17	-0.01557	15.17	0.00102	15.17	-0.0301	15.17	-0.01676	15.17	-0.0336
15.18	0.00257	15.18	0.0062	15.18	0.02582	15.18	0.02046	15.18	-0.01454	15.18	0.00158	15.18	-0.03141	15.18	-0.01597	15.18	-0.03191
15.19	0.0007628	15.19	0.00786	15.19	0.02474	15.19	0.02129	15.19	-0.0135	15.19	0.00185	15.19	-0.03272	15.19	-0.01516	15.19	-0.03019
15.2	-0.00106	15.2	0.00951	15.2	0.02354	15.2	0.02179	15.2	-0.01248	15.2	0.00183	15.2	-0.03395	15.2	-0.01435	15.2	-0.02848
15.21	-0.00283	15.21	0.01115	15.21	0.02225	15.21	0.02194	15.21	-0.01148	15.21	0.00151	15.21	-0.03504	15.21	-0.01354	15.21	-0.02682
15.22	-0.0045	15.22	0.01275	15.22	0.02092	15.22	0.02173	15.22	-0.0105	15.22	0.0009404	15.22	-0.03593	15.22	-0.01275	15.22	-0.02522
15.23	-0.00602	15.23	0.01428	15.23	0.01958	15.23	0.02119	15.23	-0.00957	15.23	0.0001306	15.23	-0.03655	15.23	-0.012	15.23	-0.02373
15.24	-0.00734	15.24	0.01573	15.24	0.01827	15.24	0.02034	15.24	-0.00868	15.24	-0.0008808	15.24	-0.03689	15.24	-0.01131	15.24	-0.02235
15.25	-0.00843	15.25	0.01707	15.25	0.01702	15.25	0.0192	15.25	-0.00784	15.25	-0.00205	15.25	-0.03691	15.25	-0.01068	15.25	-0.02111
15.26	-0.00928	15.26	0.01826	15.26	0.01586	15.26	0.01783	15.26	-0.00705	15.26	-0.00335	15.26	-0.03661	15.26	-0.01013	15.26	-0.02003
15.27	-0.00986	15.27	0.01929	15.27	0.01479	15.27	0.01627	15.27	-0.00632	15.27	-0.00472	15.27	-0.036	15.27	-0.00967	15.27	-0.01909
15.28	-0.01017	15.28	0.02012	15.28	0.01384	15.28	0.01458	15.28	-0.00563	15.28	-0.00612	15.28	-0.0351	15.28	-0.00931	15.28	-0.01832
15.29	-0.01022	15.29	0.02073	15.29	0.01301	15.29	0.01283	15.29	-0.00499	15.29	-0.0075	15.29	-0.03395	15.29	-0.00905	15.29	-0.01771
15.3	-0.01003	15.3	0.0211	15.3	0.01231	15.3	0.01107	15.3	-0.00439	15.3	-0.00883	15.3	-0.03261	15.3	-0.0089	15.3	-0.01725
15.31	-0.00962	15.31	0.02121	15.31	0.01172	15.31	0.00937	15.31	-0.00382	15.31	-0.01007	15.31	-0.03113	15.31	-0.00886	15.31	-0.01693
15.32	-0.00901	15.32	0.02104	15.32	0.01123	15.32	0.00779	15.32	-0.00329	15.32	-0.01118	15.32	-0.02959	15.32	-0.00892	15.32	-0.01675
15.33	-0.00825	15.33	0.02058	15.33	0.01084	15.33	0.00637	15.33	-0.00278	15.33	-0.01214	15.33	-0.02805	15.33	-0.00908	15.33	-0.0167
15.34	-0.00736	15.34	0.01983	15.34	0.01052	15.34	0.00516	15.34	-0.0023	15.34	-0.01293	15.34	-0.02659	15.34	-0.00933	15.34	-0.01675
15.35	-0.00638	15.35	0.0188	15.35	0.01027	15.35	0.0042	15.35	-0.00183	15.35	-0.01353	15.35	-0.02527	15.35	-0.00967	15.35	-0.01691
15.36	-0.00535	15.36	0.0175	15.36	0.01005	15.36	0.00351	15.36	-0.00137	15.36	-0.01395	15.36	-0.02416	15.36	-0.01009	15.36	-0.01714
15.37	-0.00429	15.37	0.01594	15.37	0.00986	15.37	0.00311	15.37	-0.0009251	15.37	-0.01418	15.37	-0.0233	15.37	-0.01059	15.37	-0.01746
15.38	-0.00324	15.38	0.01415	15.38	0.00968	15.38	0.00299	15.38	-0.0004966	15.38	-0.01424	15.38	-0.02272	15.38	-0.01115	15.38	-0.01783
15.39	-0.00222	15.39	0.01218	15.39	0.0095	15.39	0.00316	15.39	-8.75e-05	15.39	-0.01414	15.39	-0.02247	15.39	-0.01178	15.39	-0.01825
15.4	-0.00124	15.4	0.01005	15.4	0.00931	15.4	0.00358	15.4	0.0002955	15.4	-0.0139	15.4	-0.02253	15.4	-0.01247	15.4	-0.01872
15.41	-0.0003235	15.41	0.00781	15.41	0.00911	15.41	0.00424	15.41	0.0006431	15.41	-0.01355	15.41	-0.0229	15.41	-0.01324	15.41	-0.01922
15.42	0.0005259	15.42	0.00552	15.42	0.0089	15.42	0.00508	15.42	0.0009439	15.42	-0.01312	15.42	-0.02357	15.42	-0.01408	15.42	-0.01974
15.43	0.0013	15.43	0.00322	15.43	0.00867	15.43	0.00608	15.43	0.00118	15.43	-0.01264	15.43	-0.02449	15.43	-0.01501	15.43	-0.02029
15.44	0.00201	15.44	0.0009647	15.44	0.00843	15.44	0.00717	15.44	0.00135	15.44	-0.01215	15.44	-0.02562	15.44	-0.01604	15.44	-0.02085
15.45	0.00264	15.45	-0.00119	15.45	0.00819	15.45	0.0083	15.45	0.00143	15.45	-0.01167	15.45	-0.0269	15.45	-0.01717	15.45	-0.02141
15.46	0.00322	15.46	-0.0032	15.46	0.00795	15.46	0.00942	15.46	0.0014	15.46	-0.01124	15.46	-0.02827	15.46	-0.01842	15.46	-0.02198
15.47	0.00373	15.47	-0.00501	15.47	0.00772	15.47	0.01046	15.47	0.00125	15.47	-0.0109	15.47	-0.02966	15.47	-0.0198	15.47	-0.02254
15.48	0.00419	15.48	-0.00659	15.48	0.00751	15.48	0.01138	15.48	0.0009711	15.48	-0.01066	15.48	-0.03101	15.48	-0.02132	15.48	-0.02308
15.49	0.00461	15.49	-0.0079	15.49	0.00732	15.49	0.01212	15.49	0.0005489	15.49	-0.01054	15.49	-0.03226	15.49	-0.02299	15.49	-0.02361
15.5	0.00498	15.5	-0.00892	15.5	0.00715	15.5	0.01263	15.5	-2.29e-05	15.5	-0.01058	15.5	-0.03334	15.5	-0.0248	15.5	-0.02409
15.51	0.00532	15.51	-0.00962	15.51	0.007	15.51	0.01288	15.51	-0.0007482	15.51	-0.01078	15.51	-0.03421	15.51	-0.02674	15.51	-0.02453
15.52	0.00562	15.52	-0.01001	15.52	0.00686	15.52	0.01282	15.52	-0.00163	15.52	-0.01114	15.52	-0.03483	15.52	-0.0288	15.52	-0.02492
15.53	0.00588	15.53	-0.01007	15.53	0.00674	15.53	0.01243	15.53	-0.00265	15.53	-0.01167	15.53	-0.03517	15.53	-0.03097	15.53	-0.02525
15.54	0.0061	15.54	-0.00981	15.54	0.00661	15.54	0.01171	15.54	-0.00382	15.54	-0.01237	15.54	-0.03522	15.54	-0.03321	15.54	-0.0255
15.55	0.00628	15.55	-0.00925	15.55	0.00648	15.55	0.01063	15.55	-0.00512	15.55	-0.01323	15.55	-0.03498	15.55	-0.03549	15.55	-0.02567
15.56	0.00641	15.56	-0.00841	15.56	0.00631	15.56	0.0092	15.56	-0.00652	15.56	-0.01424	15.56	-0.03445	15.56	-0.03776	15.56	-0.02576
15.57	0.00648	15.57	-0.00732	15.57	0.0061	15.57	0.00743	15.57	-0.00802	15.57	-0.01538	15.57	-0.03366	15.57	-0.03999	15.57	-0.02576
15.58	0.00648	15.58	-0.006	15.58	0.00584	15.58	0.00534	15.58	-0.00959	15.58	-0.01664	15.58	-0.03265	15.58	-0.04211	15.58	-0.02568
15.59	0.00641	15.59	-0.0045	15.59	0.00551	15.59	0.00296	15.59	-0.0112	15.59	-0.01799	15.59	-0.03145	15.59	-0.04408	15.59	-0.02551
15.6	0.00626	15.6	-0.00285	15.6	0.0051	15.6	0.000311	15.6	-0.01284	15.6	-0.01942	15.6	-0.03012	15.6	-0.04585	15.6	-0.02527
15.61	0.00603	15.61	-0.00109	15.61	0.00459	15.61	-0.00256	15.61	-0.01447	15.61	-0.02091	15.61	-0.0287	15.61	-0.04737	15.61	-0.02496
15.62	0.00572	15.62	0.0007472	15.62	0.004	15.62	-0.00561	15.62	-0.01609	15.62	-0.02242	15.62	-0.02726	15.62	-0.0486	15.62	-0.02462
15.63	0.00531	15.63	0.00261	15.63	0.00331	15.63	-0.00879	15.63	-0.01766	15.63	-0.02395	15.63	-0.02584	15.63	-0.04951	15.63	-0.02425
15.64	0.00482	15.64	0.00447	15.64	0.00253	15.64	-0.01205	15.64	-0.01917	15.64	-0.02547	15.64	-0.0245	15.64	-0.05006	15.64	-0.02388
15.65	0.00425	15.65	0.0063	15.65	0.00167	15.65	-0.01533	15.65	-0.02062	15.65	-0.02696	15.65	-0.02328	15.65	-0.05025	15.65	-0.02354
15.66	0.00361	15.66	0.00805	15.66	0.000741	15.66	-0.01858	15.66	-0.02198	15.66	-0.02842	15.66	-0.02223	15.66	-0.05008	15.66	-0.02324
15.67	0.00289	15.67	0.00971	15.67	-0.0002398	15.67	-0.02175	15.67	-0.02326	15.67	-0.02982	15.67	-0.02137	15.67	-0.04956	15.67	-0.02302
15.68	0.00212	15.68	0.01125	15.68	-0.00125	15.68	-0.02478	15.68	-0.02446	15.68	-0.03116	15.68	-0.02074	15.68	-0.04871	15.68	-0.0229
15.69	0.00131	15.69	0.01266	15.69	-0.00228	15.69	-0.02763	15.69	-0.02558	15.69	-0.03242	15.69	-0.02034	15.69	-0.04757	15.69	-0.02289
15.7	0.0004701	15.7	0.01392	15.7	-0.00329	15.7	-0.03024	15.7	-0.02662	15.7	-0.03362	15.7	-0.02018	15.7	-0.04618	15.7	-0.02302
15.71	-0.0003838	15.71	0.01501	15.71	-0.00426	15.71	-0.03259	15.71	-0.0276	15.71	-0.03473	15.71	-0.02026	15.71	-0.04461	15.71	-0.02328
15.72	-0.00123	15.72	0.01594	15.72	-0.00518	15.72	-0.03463	15.72	-0.02854	15.72	-0.03576	15.72	-0.02057	15.72	-0.04292	15.72	-0.02369
15.73	-0.00207	15.73	0.0167	15.73	-0.00603	15.73	-0.03634	15.73	-0.02943	15.73	-0.03671	15.73	-0.02108	15.73	-0.04117	15.73	-0.02424
15.74	-0.00286	15.74	0.01728	15.74	-0.00678	15.74	-0.03769	15.74	-0.0303	15.74	-0.03758	15.74	-0.02176	15.74	-0.03944	15.74	-0.02491
15.75	-0.0036	15.75	0.01769	15.75	-0.00744	15.75	-0.03868	15.75	-0.03115	15.75	-0.03838	15.75	-0.02259	15.75	-0.03778	15.75	-0.02569
15.76	-0.00428	15.76	0.01793	15.76	-0.00799	15.76	-0.03931	15.76	-0.032	15.76	-0.03911	15.76	-0.02352	15.76	-0.03626	15.76	-0.02655
15.77	-0.00488	15.77	0.01802	15.77	-0.00844	15.77	-0.03957	15.77	-0.03286	15.77	-0.03978	15.77	-0.02452	15.77	-0.03494	15.77	-0.02745
15.78	-0.00539	15.78	0.01796	15.78	-0.0088	15.78	-0.03949	15.78	-0.03372	15.78	-0.04039	15.78	-0.02554	15.78	-0.03385	15.78	-0.02836
15.79	-0.0058	15.79	0.01776	15.79	-0.00906	15.79	-0.03908	15.79	-0.03458	15.79	-0.04096	15.79	-0.02654	15.79	-0.03303	15.79	-0.02924
15.8	-0.0061	15.8	0.01744	15.8	-0.00926	15.8	-0.03839	15.8	-0.03545	15.8	-0.04148	15.8	-0.02749	15.8	-0.03249	15.8	-0.03004
15.81	-0.0063	15.81	0.01701	15.81	-0.00941	15.81	-0.03746	15.81	-0.03632	15.81	-0.04197	15.81	-0.02835	15.81	-0.03225	15.81	-0.03071
15.82	-0.0064	15.82	0.01648	15.82	-0.00954	15.82	-0.03632	15.82	-0.03716	15.82	-0.04243	15.82	-0.02908	15.82	-0.03229	15.82	-0.03123
15.83	-0.00639	15.83	0.01588	15.83	-0.00968	15.83	-0.03505	15.83	-0.03798	15.83	-0.04287	15.83	-0.02966	15.83	-0.03259	15.83	-0.03155
15.84	-0.00629	15.84	0.01523	15.84	-0.00985	15.84	-0.0337	15.84	-0.03875	15.84	-0.0433	15.84	-0.03006	15.84	-0.03311	15.84	-0.03164
15.85	-0.0061	15.85	0.01454	15.85	-0.01008	15.85	-0.03232	15.85	-0.03946	15.85	-0.04373	15.85	-0.03028	15.85	-0.03382	15.85	-0.03149
15.86	-0.00583	15.86	0.01383	15.86	-0.01041	15.86	-0.03099	15.86	-0.04009	15.86	-0.04416	15.86	-0.03029	15.86	-0.03466	15.86	-0.03107
15.87	-0.00549	15.87	0.01313	15.87	-0.01084	15.87	-0.02977	15.87	-0.04063	15.87	-0.0446	15.87	-0.03011	15.87	-0.03557	15.87	-0.0304
15.88	-0.00511	15.88	0.01246	15.88	-0.0114	15.88	-0.02872	15.88	-0.04105	15.88	-0.04504	15.88	-0.02972	15.88	-0.0365	15.88	-0.02947
15.89	-0.00469	15.89	0.01183	15.89	-0.01211	15.89	-0.02789	15.89	-0.04136	15.89	-0.0455	15.89	-0.02915	15.89	-0.0374	15.89	-0.0283
15.9	-0.00425	15.9	0.01126	15.9	-0.01297	15.9	-0.02733	15.9	-0.04154	15.9	-0.04597	15.9	-0.02841	15.9	-0.0382	15.9	-0.02693
15.91	-0.0038	15.91	0.01078	15.91	-0.01399	15.91	-0.02709	15.91	-0.04159	15.91	-0.04645	15.91	-0.02752	15.91	-0.03886	15.91	-0.02539
15.92	-0.00336	15.92	0.01039	15.92	-0.01516	15.92	-0.02719	15.92	-0.04151	15.92	-0.04693	15.92	-0.02651	15.92	-0.03935	15.92	-0.02371
15.93	-0.00293	15.93	0.0101	15.93	-0.01648	15.93	-0.02766	15.93	-0.04131	15.93	-0.04741	15.93	-0.0254	15.93	-0.03963	15.93	-0.02196
15.94	-0.00253	15.94	0.00993	15.94	-0.01792	15.94	-0.02849	15.94	-0.04101	15.94	-0.04787	15.94	-0.02424	15.94	-0.03968	15.94	-0.02019
15.95	-0.00215	15.95	0.00987	15.95	-0.01946	15.95	-0.0297	15.95	-0.04061	15.95	-0.04831	15.95	-0.02306	15.95	-0.03951	15.95	-0.01843
15.96	-0.0018	15.96	0.00994	15.96	-0.02109	15.96	-0.03125	15.96	-0.04015	15.96	-0.0487	15.96	-0.02189	15.96	-0.03911	15.96	-0.01675
15.97	-0.00148	15.97	0.01011	15.97	-0.02277	15.97	-0.03312	15.97	-0.03963	15.97	-0.04904	15.97	-0.02078	15.97	-0.0385	15.97	-0.01518
15.98	-0.00117	15.98	0.01039	15.98	-0.02447	15.98	-0.03527	15.98	-0.03909	15.98	-0.04931	15.98	-0.01976	15.98	-0.03771	15.98	-0.01377
15.99	-0.0008643	15.99	0.01075	15.99	-0.02616	15.99	-0.03765	15.99	-0.03856	15.99	-0.04947	15.99	-0.01885	15.99	-0.03676	15.99	-0.01254
16	-0.0005571	16	0.0112	16	-0.02781	16	-0.0402	16	-0.03806	16	-0.04953	16	-0.0181	16	-0.03569	16	-0.01152
16.01	-0.00023	16.01	0.01169	16.01	-0.02939	16.01	-0.04287	16.01	-0.03762	16.01	-0.04946	16.01	-0.01752	16.01	-0.03455	16.01	-0.01072
16.02	0.0001328	16.02	0.01221	16.02	-0.03087	16.02	-0.04557	16.02	-0.03725	16.02	-0.04924	16.02	-0.01714	16.02	-0.03338	16.02	-0.01013
16.03	0.0005469	16.03	0.01274	16.03	-0.03223	16.03	-0.04826	16.03	-0.03698	16.03	-0.04886	16.03	-0.01697	16.03	-0.03221	16.03	-0.00976
16.04	0.00103	16.04	0.01324	16.04	-0.03345	16.04	-0.05085	16.04	-0.03681	16.04	-0.04831	16.04	-0.01701	16.04	-0.03108	16.04	-0.00957
16.05	0.00159	16.05	0.0137	16.05	-0.03452	16.05	-0.05329	16.05	-0.03677	16.05	-0.04759	16.05	-0.01726	16.05	-0.03003	16.05	-0.00955
16.06	0.00223	16.06	0.01408	16.06	-0.03543	16.06	-0.05553	16.06	-0.03685	16.06	-0.04669	16.06	-0.01772	16.06	-0.02908	16.06	-0.00966
16.07	0.00297	16.07	0.01436	16.07	-0.03617	16.07	-0.05752	16.07	-0.03704	16.07	-0.04562	16.07	-0.01836	16.07	-0.02825	16.07	-0.00985
16.08	0.00381	16.08	0.01453	16.08	-0.03674	16.08	-0.05921	16.08	-0.03734	16.08	-0.04439	16.08	-0.01917	16.08	-0.02754	16.08	-0.0101
16.09	0.00473	16.09	0.01455	16.09	-0.03716	16.09	-0.06058	16.09	-0.03774	16.09	-0.04302	16.09	-0.02011	16.09	-0.02696	16.09	-0.01035
16.1	0.00573	16.1	0.01442	16.1	-0.03743	16.1	-0.06162	16.1	-0.03821	16.1	-0.04152	16.1	-0.02114	16.1	-0.02648	16.1	-0.01058
16.11	0.00679	16.11	0.01412	16.11	-0.03757	16.11	-0.06233	16.11	-0.03874	16.11	-0.03992	16.11	-0.02223	16.11	-0.02611	16.11	-0.01073
16.12	0.00789	16.12	0.01366	16.12	-0.0376	16.12	-0.06271	16.12	-0.03929	16.12	-0.03825	16.12	-0.02333	16.12	-0.02581	16.12	-0.01078
16.13	0.00901	16.13	0.01304	16.13	-0.03753	16.13	-0.06278	16.13	-0.03984	16.13	-0.03653	16.13	-0.0244	16.13	-0.02555	16.13	-0.01071
16.14	0.01012	16.14	0.01225	16.14	-0.03739	16.14	-0.06256	16.14	-0.04035	16.14	-0.03481	16.14	-0.02537	16.14	-0.02529	16.14	-0.01049
16.15	0.01119	16.15	0.01132	16.15	-0.0372	16.15	-0.0621	16.15	-0.04081	16.15	-0.0331	16.15	-0.02622	16.15	-0.02501	16.15	-0.01013
16.16	0.01218	16.16	0.01025	16.16	-0.03699	16.16	-0.06143	16.16	-0.04118	16.16	-0.03146	16.16	-0.02689	16.16	-0.02466	16.16	-0.00961
16.17	0.01307	16.17	0.00908	16.17	-0.03676	16.17	-0.0606	16.17	-0.04143	16.17	-0.0299	16.17	-0.02735	16.17	-0.0242	16.17	-0.00894
16.18	0.01384	16.18	0.00782	16.18	-0.03655	16.18	-0.05965	16.18	-0.04156	16.18	-0.02844	16.18	-0.02756	16.18	-0.0236	16.18	-0.00813
16.19	0.01445	16.19	0.0065	16.19	-0.03637	16.19	-0.05862	16.19	-0.04154	16.19	-0.02712	16.19	-0.0275	16.19	-0.02284	16.19	-0.0072
16.2	0.0149	16.2	0.00515	16.2	-0.03623	16.2	-0.05756	16.2	-0.04136	16.2	-0.02594	16.2	-0.02714	16.2	-0.02187	16.2	-0.00617
16.21	0.01518	16.21	0.0038	16.21	-0.03615	16.21	-0.05649	16.21	-0.04103	16.21	-0.02492	16.21	-0.02648	16.21	-0.02069	16.21	-0.00507
16.22	0.01527	16.22	0.00248	16.22	-0.03613	16.22	-0.05546	16.22	-0.04053	16.22	-0.02406	16.22	-0.02552	16.22	-0.01928	16.22	-0.00391
16.23	0.01519	16.23	0.0012	16.23	-0.03618	16.23	-0.05448	16.23	-0.03987	16.23	-0.02334	16.23	-0.02427	16.23	-0.01763	16.23	-0.00273
16.24	0.01494	16.24	1.21e-05	16.24	-0.03629	16.24	-0.05356	16.24	-0.03908	16.24	-0.02277	16.24	-0.02275	16.24	-0.01574	16.24	-0.00153
16.25	0.01456	16.25	-0.00108	16.25	-0.03647	16.25	-0.05271	16.25	-0.03816	16.25	-0.02233	16.25	-0.02099	16.25	-0.01362	16.25	-0.0003425
16.26	0.01405	16.26	-0.00206	16.26	-0.03672	16.26	-0.05194	16.26	-0.03715	16.26	-0.02199	16.26	-0.01902	16.26	-0.01129	16.26	0.0008241
16.27	0.01346	16.27	-0.0029	16.27	-0.03701	16.27	-0.05123	16.27	-0.03605	16.27	-0.02173	16.27	-0.01689	16.27	-0.00875	16.27	0.00196
16.28	0.01281	16.28	-0.00361	16.28	-0.03735	16.28	-0.05056	16.28	-0.03491	16.28	-0.02153	16.28	-0.01465	16.28	-0.00605	16.28	0.00306
16.29	0.01215	16.29	-0.00417	16.29	-0.03772	16.29	-0.04993	16.29	-0.03374	16.29	-0.02134	16.29	-0.01234	16.29	-0.00319	16.29	0.00413
16.3	0.01149	16.3	-0.00459	16.3	-0.0381	16.3	-0.0493	16.3	-0.03258	16.3	-0.02115	16.3	-0.01001	16.3	-0.0002278	16.3	0.00518
16.31	0.01088	16.31	-0.00488	16.31	-0.03849	16.31	-0.04865	16.31	-0.03146	16.31	-0.02093	16.31	-0.00773	16.31	0.00282	16.31	0.0062
16.32	0.01035	16.32	-0.00504	16.32	-0.03886	16.32	-0.04797	16.32	-0.0304	16.32	-0.02064	16.32	-0.00552	16.32	0.0059	16.32	0.00721
16.33	0.0099	16.33	-0.00509	16.33	-0.0392	16.33	-0.04722	16.33	-0.02942	16.33	-0.02027	16.33	-0.00345	16.33	0.00899	16.33	0.00823
16.34	0.00957	16.34	-0.00504	16.34	-0.0395	16.34	-0.0464	16.34	-0.02855	16.34	-0.0198	16.34	-0.00154	16.34	0.01204	16.34	0.00927
16.35	0.00934	16.35	-0.00492	16.35	-0.03973	16.35	-0.04548	16.35	-0.02779	16.35	-0.0192	16.35	0.0001726	16.35	0.01503	16.35	0.01033
16.36	0.00923	16.36	-0.00474	16.36	-0.03988	16.36	-0.04446	16.36	-0.02715	16.36	-0.01848	16.36	0.00168	16.36	0.01792	16.36	0.01142
16.37	0.00921	16.37	-0.00453	16.37	-0.03995	16.37	-0.04333	16.37	-0.02664	16.37	-0.01762	16.37	0.00296	16.37	0.02067	16.37	0.01255
16.38	0.00928	16.38	-0.00431	16.38	-0.03992	16.38	-0.0421	16.38	-0.02625	16.38	-0.01662	16.38	0.00401	16.38	0.02326	16.38	0.01373
16.39	0.00941	16.39	-0.00409	16.39	-0.03978	16.39	-0.04078	16.39	-0.02597	16.39	-0.0155	16.39	0.00486	16.39	0.02566	16.39	0.01495
16.4	0.00956	16.4	-0.00389	16.4	-0.03952	16.4	-0.03938	16.4	-0.02579	16.4	-0.01425	16.4	0.0055	16.4	0.02786	16.4	0.01619
16.41	0.0097	16.41	-0.00374	16.41	-0.03916	16.41	-0.03792	16.41	-0.02568	16.41	-0.01289	16.41	0.00598	16.41	0.02985	16.41	0.01746
16.42	0.0098	16.42	-0.00364	16.42	-0.03867	16.42	-0.03642	16.42	-0.02562	16.42	-0.01142	16.42	0.00632	16.42	0.03162	16.42	0.01874
16.43	0.00982	16.43	-0.0036	16.43	-0.03808	16.43	-0.0349	16.43	-0.02558	16.43	-0.00988	16.43	0.00655	16.43	0.03316	16.43	0.02
16.44	0.00973	16.44	-0.00364	16.44	-0.03739	16.44	-0.03338	16.44	-0.02552	16.44	-0.00826	16.44	0.00672	16.44	0.03447	16.44	0.02124
16.45	0.0095	16.45	-0.00375	16.45	-0.0366	16.45	-0.0319	16.45	-0.02542	16.45	-0.0066	16.45	0.00687	16.45	0.03558	16.45	0.02242
16.46	0.0091	16.46	-0.00395	16.46	-0.03574	16.46	-0.03046	16.46	-0.02524	16.46	-0.00489	16.46	0.00703	16.46	0.03648	16.46	0.02354
16.47	0.00853	16.47	-0.00422	16.47	-0.03482	16.47	-0.02909	16.47	-0.02494	16.47	-0.00317	16.47	0.00724	16.47	0.03721	16.47	0.02456
16.48	0.00777	16.48	-0.00457	16.48	-0.03387	16.48	-0.0278	16.48	-0.0245	16.48	-0.00145	16.48	0.00753	16.48	0.03778	16.48	0.02549
16.49	0.00683	16.49	-0.00499	16.49	-0.0329	16.49	-0.0266	16.49	-0.0239	16.49	0.0002705	16.49	0.00793	16.49	0.03821	16.49	0.02629
16.5	0.00571	16.5	-0.00548	16.5	-0.03193	16.5	-0.0255	16.5	-0.0231	16.5	0.00197	16.5	0.00844	16.5	0.03854	16.5	0.02697
16.51	0.00444	16.51	-0.00602	16.51	-0.031	16.51	-0.02449	16.51	-0.02209	16.51	0.00363	16.51	0.00908	16.51	0.03879	16.51	0.02751
16.52	0.00304	16.52	-0.00662	16.52	-0.03012	16.52	-0.02357	16.52	-0.02086	16.52	0.00524	16.52	0.00985	16.52	0.039	16.52	0.02792
16.53	0.00155	16.53	-0.00726	16.53	-0.02932	16.53	-0.02273	16.53	-0.01942	16.53	0.00681	16.53	0.01074	16.53	0.03918	16.53	0.0282
16.54	-1.35e-05	16.54	-0.00794	16.54	-0.02862	16.54	-0.02196	16.54	-0.01775	16.54	0.0083	16.54	0.01173	16.54	0.03937	16.54	0.02837
16.55	-0.0016	16.55	-0.00866	16.55	-0.02804	16.55	-0.02124	16.55	-0.01589	16.55	0.00972	16.55	0.0128	16.55	0.03958	16.55	0.02842
16.56	-0.00317	16.56	-0.0094	16.56	-0.02759	16.56	-0.02054	16.56	-0.01383	16.56	0.01106	16.56	0.01393	16.56	0.03983	16.56	0.02838
16.57	-0.00469	16.57	-0.01017	16.57	-0.02729	16.57	-0.01986	16.57	-0.01162	16.57	0.01231	16.57	0.01508	16.57	0.04014	16.57	0.02826
16.58	-0.00613	16.58	-0.01097	16.58	-0.02713	16.58	-0.01918	16.58	-0.00928	16.58	0.01346	16.58	0.01623	16.58	0.04051	16.58	0.02809
16.59	-0.00746	16.59	-0.0118	16.59	-0.02711	16.59	-0.01847	16.59	-0.00684	16.59	0.01451	16.59	0.01734	16.59	0.04095	16.59	0.02787
16.6	-0.00867	16.6	-0.01265	16.6	-0.02724	16.6	-0.01772	16.6	-0.00436	16.6	0.01544	16.6	0.01838	16.6	0.04144	16.6	0.02764
16.61	-0.00973	16.61	-0.01353	16.61	-0.0275	16.61	-0.01691	16.61	-0.00186	16.61	0.01626	16.61	0.01933	16.61	0.04199	16.61	0.02739
16.62	-0.01064	16.62	-0.01445	16.62	-0.02788	16.62	-0.01604	16.62	0.0006043	16.62	0.01697	16.62	0.02017	16.62	0.04257	16.62	0.02716
16.63	-0.01141	16.63	-0.0154	16.63	-0.02835	16.63	-0.0151	16.63	0.00299	16.63	0.01757	16.63	0.02088	16.63	0.04316	16.63	0.02694
16.64	-0.01204	16.64	-0.01639	16.64	-0.02888	16.64	-0.01408	16.64	0.00526	16.64	0.01805	16.64	0.02145	16.64	0.04375	16.64	0.02674
16.65	-0.01256	16.65	-0.01741	16.65	-0.02946	16.65	-0.01298	16.65	0.00738	16.65	0.01844	16.65	0.02189	16.65	0.04431	16.65	0.02657
16.66	-0.01298	16.66	-0.01848	16.66	-0.03005	16.66	-0.01182	16.66	0.00931	16.66	0.01875	16.66	0.02221	16.66	0.04481	16.66	0.02642
16.67	-0.01333	16.67	-0.01959	16.67	-0.03061	16.67	-0.01058	16.67	0.01103	16.67	0.01898	16.67	0.02241	16.67	0.04524	16.67	0.02629
16.68	-0.01364	16.68	-0.02074	16.68	-0.03113	16.68	-0.00929	16.68	0.01252	16.68	0.01916	16.68	0.02252	16.68	0.04556	16.68	0.02617
16.69	-0.01394	16.69	-0.02192	16.69	-0.03155	16.69	-0.00795	16.69	0.01377	16.69	0.0193	16.69	0.02256	16.69	0.04577	16.69	0.02604
16.7	-0.01426	16.7	-0.02313	16.7	-0.03187	16.7	-0.00657	16.7	0.01477	16.7	0.01944	16.7	0.02255	16.7	0.04583	16.7	0.0259
16.71	-0.01462	16.71	-0.02436	16.71	-0.03206	16.71	-0.00516	16.71	0.01553	16.71	0.01958	16.71	0.02252	16.71	0.04575	16.71	0.02572
16.72	-0.01505	16.72	-0.02561	16.72	-0.03209	16.72	-0.00373	16.72	0.01605	16.72	0.01977	16.72	0.02249	16.72	0.04552	16.72	0.0255
16.73	-0.01556	16.73	-0.02687	16.73	-0.03195	16.73	-0.0023	16.73	0.01637	16.73	0.02002	16.73	0.02249	16.73	0.04512	16.73	0.02521
16.74	-0.01616	16.74	-0.02812	16.74	-0.03164	16.74	-0.0008695	16.74	0.0165	16.74	0.02035	16.74	0.02253	16.74	0.04458	16.74	0.02483
16.75	-0.01687	16.75	-0.02935	16.75	-0.03115	16.75	0.0005511	16.75	0.01648	16.75	0.02078	16.75	0.02263	16.75	0.04389	16.75	0.02436
16.76	-0.01767	16.76	-0.03056	16.76	-0.03048	16.76	0.00196	16.76	0.01634	16.76	0.02133	16.76	0.0228	16.76	0.04306	16.76	0.02379
16.77	-0.01857	16.77	-0.03173	16.77	-0.02964	16.77	0.00334	16.77	0.01611	16.77	0.02199	16.77	0.02303	16.77	0.04212	16.77	0.02309
16.78	-0.01955	16.78	-0.03285	16.78	-0.02866	16.78	0.0047	16.78	0.01584	16.78	0.02276	16.78	0.02333	16.78	0.04108	16.78	0.02228
16.79	-0.02059	16.79	-0.03391	16.79	-0.02755	16.79	0.00604	16.79	0.01557	16.79	0.02366	16.79	0.02367	16.79	0.03996	16.79	0.02134
16.8	-0.02168	16.8	-0.03491	16.8	-0.02632	16.8	0.00735	16.8	0.01533	16.8	0.02465	16.8	0.02404	16.8	0.03877	16.8	0.02029
16.81	-0.0228	16.81	-0.03584	16.81	-0.02501	16.81	0.00863	16.81	0.01516	16.81	0.02572	16.81	0.02442	16.81	0.03755	16.81	0.01913
16.82	-0.02391	16.82	-0.03669	16.82	-0.02365	16.82	0.00989	16.82	0.01509	16.82	0.02685	16.82	0.02479	16.82	0.0363	16.82	0.01786
16.83	-0.025	16.83	-0.03747	16.83	-0.02225	16.83	0.01113	16.83	0.01515	16.83	0.028	16.83	0.02512	16.83	0.03505	16.83	0.01651
16.84	-0.02605	16.84	-0.03818	16.84	-0.02085	16.84	0.01233	16.84	0.01537	16.84	0.02914	16.84	0.02538	16.84	0.03379	16.84	0.0151
16.85	-0.02703	16.85	-0.03881	16.85	-0.01947	16.85	0.01351	16.85	0.01574	16.85	0.03024	16.85	0.02556	16.85	0.03255	16.85	0.01364
16.86	-0.02794	16.86	-0.03938	16.86	-0.01813	16.86	0.01466	16.86	0.01629	16.86	0.03126	16.86	0.02563	16.86	0.03132	16.86	0.01216
16.87	-0.02876	16.87	-0.03989	16.87	-0.01684	16.87	0.01577	16.87	0.01702	16.87	0.03216	16.87	0.02558	16.87	0.03011	16.87	0.01069
16.88	-0.02948	16.88	-0.04035	16.88	-0.01563	16.88	0.01685	16.88	0.01793	16.88	0.03292	16.88	0.0254	16.88	0.02891	16.88	0.00926
16.89	-0.0301	16.89	-0.04076	16.89	-0.01449	16.89	0.01788	16.89	0.01899	16.89	0.03349	16.89	0.02508	16.89	0.02772	16.89	0.00788
16.9	-0.03062	16.9	-0.04115	16.9	-0.01343	16.9	0.01887	16.9	0.02021	16.9	0.03387	16.9	0.02464	16.9	0.02654	16.9	0.0066
16.91	-0.03105	16.91	-0.0415	16.91	-0.01244	16.91	0.01979	16.91	0.02156	16.91	0.03403	16.91	0.02407	16.91	0.02535	16.91	0.00542
16.92	-0.03139	16.92	-0.04184	16.92	-0.01154	16.92	0.02066	16.92	0.02302	16.92	0.03396	16.92	0.02341	16.92	0.02414	16.92	0.00438
16.93	-0.03165	16.93	-0.04218	16.93	-0.0107	16.93	0.02145	16.93	0.02455	16.93	0.03367	16.93	0.02266	16.93	0.02291	16.93	0.00348
16.94	-0.03185	16.94	-0.0425	16.94	-0.00991	16.94	0.02216	16.94	0.02615	16.94	0.03317	16.94	0.02185	16.94	0.02166	16.94	0.00275
16.95	-0.03201	16.95	-0.04283	16.95	-0.00917	16.95	0.02279	16.95	0.02776	16.95	0.03247	16.95	0.02101	16.95	0.02036	16.95	0.00219
16.96	-0.03213	16.96	-0.04317	16.96	-0.00845	16.96	0.02332	16.96	0.02937	16.96	0.03159	16.96	0.02017	16.96	0.01903	16.96	0.00181
16.97	-0.03222	16.97	-0.0435	16.97	-0.00776	16.97	0.02376	16.97	0.03095	16.97	0.03058	16.97	0.01934	16.97	0.01765	16.97	0.00161
16.98	-0.03231	16.98	-0.04383	16.98	-0.00707	16.98	0.0241	16.98	0.03246	16.98	0.02945	16.98	0.01856	16.98	0.01624	16.98	0.00157
16.99	-0.0324	16.99	-0.04415	16.99	-0.00637	16.99	0.02434	16.99	0.03387	16.99	0.02824	16.99	0.01783	16.99	0.01479	16.99	0.00168
17	-0.0325	17	-0.04446	17	-0.00566	17	0.02448	17	0.03518	17	0.02701	17	0.01718	17	0.01331	17	0.00192
17.01	-0.03261	17.01	-0.04475	17.01	-0.00493	17.01	0.02452	17.01	0.03635	17.01	0.02578	17.01	0.01661	17.01	0.01182	17.01	0.00228
17.02	-0.03275	17.02	-0.045	17.02	-0.00419	17.02	0.02447	17.02	0.03736	17.02	0.02459	17.02	0.01612	17.02	0.01031	17.02	0.00271
17.03	-0.03291	17.03	-0.04521	17.03	-0.00342	17.03	0.02433	17.03	0.0382	17.03	0.02348	17.03	0.0157	17.03	0.0088	17.03	0.0032
17.04	-0.03309	17.04	-0.04536	17.04	-0.00265	17.04	0.02411	17.04	0.03886	17.04	0.02246	17.04	0.01535	17.04	0.0073	17.04	0.0037
17.05	-0.03329	17.05	-0.04544	17.05	-0.00187	17.05	0.02382	17.05	0.03933	17.05	0.02157	17.05	0.01504	17.05	0.00582	17.05	0.00418
17.06	-0.03351	17.06	-0.04544	17.06	-0.00109	17.06	0.02347	17.06	0.03961	17.06	0.02081	17.06	0.01476	17.06	0.00437	17.06	0.00461
17.07	-0.03374	17.07	-0.04534	17.07	-0.0003301	17.07	0.02307	17.07	0.03969	17.07	0.0202	17.07	0.01449	17.07	0.00295	17.07	0.00496
17.08	-0.03397	17.08	-0.04515	17.08	0.0003999	17.08	0.02264	17.08	0.03957	17.08	0.01972	17.08	0.01421	17.08	0.00157	17.08	0.00518
17.09	-0.0342	17.09	-0.04486	17.09	0.00109	17.09	0.02218	17.09	0.03926	17.09	0.01938	17.09	0.01389	17.09	0.00023	17.09	0.00526
17.1	-0.03442	17.1	-0.04445	17.1	0.00172	17.1	0.02171	17.1	0.03878	17.1	0.01916	17.1	0.01351	17.1	-0.00108	17.1	0.00518
17.11	-0.03462	17.11	-0.04394	17.11	0.00229	17.11	0.02123	17.11	0.03812	17.11	0.01903	17.11	0.01306	17.11	-0.00235	17.11	0.00491
17.12	-0.0348	17.12	-0.04332	17.12	0.00278	17.12	0.02075	17.12	0.03731	17.12	0.01897	17.12	0.01253	17.12	-0.00359	17.12	0.00444
17.13	-0.03496	17.13	-0.0426	17.13	0.00319	17.13	0.02029	17.13	0.03636	17.13	0.01896	17.13	0.0119	17.13	-0.00482	17.13	0.00378
17.14	-0.03508	17.14	-0.04179	17.14	0.00351	17.14	0.01984	17.14	0.03529	17.14	0.01896	17.14	0.01119	17.14	-0.00603	17.14	0.00292
17.15	-0.03516	17.15	-0.0409	17.15	0.00374	17.15	0.01941	17.15	0.03411	17.15	0.01894	17.15	0.01039	17.15	-0.00724	17.15	0.00187
17.16	-0.0352	17.16	-0.03994	17.16	0.00388	17.16	0.01901	17.16	0.03286	17.16	0.01888	17.16	0.00951	17.16	-0.00845	17.16	0.0006503
17.17	-0.03519	17.17	-0.03892	17.17	0.00394	17.17	0.01863	17.17	0.03154	17.17	0.01875	17.17	0.00857	17.17	-0.00967	17.17	-0.0007248
17.18	-0.03515	17.18	-0.03788	17.18	0.00392	17.18	0.01827	17.18	0.03019	17.18	0.01853	17.18	0.0076	17.18	-0.01091	17.18	-0.00223
17.19	-0.03505	17.19	-0.03681	17.19	0.00382	17.19	0.01792	17.19	0.02882	17.19	0.01819	17.19	0.0066	17.19	-0.01217	17.19	-0.00384
17.2	-0.03492	17.2	-0.03575	17.2	0.00366	17.2	0.01759	17.2	0.02744	17.2	0.01772	17.2	0.00559	17.2	-0.01346	17.2	-0.00551
17.21	-0.03474	17.21	-0.0347	17.21	0.00346	17.21	0.01726	17.21	0.02609	17.21	0.01712	17.21	0.00461	17.21	-0.01476	17.21	-0.00723
17.22	-0.03452	17.22	-0.03369	17.22	0.00322	17.22	0.01694	17.22	0.02478	17.22	0.01638	17.22	0.00366	17.22	-0.01609	17.22	-0.00896
17.23	-0.03425	17.23	-0.03272	17.23	0.00295	17.23	0.0166	17.23	0.02352	17.23	0.0155	17.23	0.00276	17.23	-0.01742	17.23	-0.01067
17.24	-0.03395	17.24	-0.03182	17.24	0.00268	17.24	0.01625	17.24	0.02231	17.24	0.01449	17.24	0.00193	17.24	-0.01876	17.24	-0.01234
17.25	-0.03361	17.25	-0.03098	17.25	0.00241	17.25	0.01588	17.25	0.02118	17.25	0.01335	17.25	0.00115	17.25	-0.0201	17.25	-0.01393
17.26	-0.03323	17.26	-0.03023	17.26	0.00216	17.26	0.01549	17.26	0.02011	17.26	0.0121	17.26	0.0004473	17.26	-0.02142	17.26	-0.01544
17.27	-0.03282	17.27	-0.02955	17.27	0.00194	17.27	0.01506	17.27	0.01912	17.27	0.01077	17.27	-0.0002004	17.27	-0.02271	17.27	-0.01684
17.28	-0.03238	17.28	-0.02895	17.28	0.00176	17.28	0.01461	17.28	0.0182	17.28	0.00936	17.28	-0.0007999	17.28	-0.02396	17.28	-0.01812
17.29	-0.03189	17.29	-0.02843	17.29	0.00164	17.29	0.01413	17.29	0.01734	17.29	0.00789	17.29	-0.00137	17.29	-0.02516	17.29	-0.01929
17.3	-0.03138	17.3	-0.02798	17.3	0.00157	17.3	0.01362	17.3	0.01653	17.3	0.00639	17.3	-0.00192	17.3	-0.0263	17.3	-0.02033
17.31	-0.03083	17.31	-0.02759	17.31	0.00158	17.31	0.0131	17.31	0.01575	17.31	0.00488	17.31	-0.00247	17.31	-0.02738	17.31	-0.02124
17.32	-0.03024	17.32	-0.02725	17.32	0.00166	17.32	0.01256	17.32	0.015	17.32	0.00337	17.32	-0.00305	17.32	-0.02838	17.32	-0.02204
17.33	-0.02961	17.33	-0.02694	17.33	0.00182	17.33	0.01201	17.33	0.01425	17.33	0.00188	17.33	-0.00367	17.33	-0.02931	17.33	-0.02273
17.34	-0.02894	17.34	-0.02666	17.34	0.00207	17.34	0.01147	17.34	0.01349	17.34	0.0004363	17.34	-0.00436	17.34	-0.03016	17.34	-0.02333
17.35	-0.02822	17.35	-0.02637	17.35	0.0024	17.35	0.01094	17.35	0.0127	17.35	-0.0009597	17.35	-0.00512	17.35	-0.03094	17.35	-0.02383
17.36	-0.02746	17.36	-0.02607	17.36	0.00283	17.36	0.01044	17.36	0.01187	17.36	-0.00229	17.36	-0.00596	17.36	-0.03166	17.36	-0.02426
17.37	-0.02665	17.37	-0.02575	17.37	0.00335	17.37	0.00998	17.37	0.01096	17.37	-0.00355	17.37	-0.00688	17.37	-0.03231	17.37	-0.02462
17.38	-0.02579	17.38	-0.02537	17.38	0.00396	17.38	0.00956	17.38	0.00998	17.38	-0.00473	17.38	-0.00789	17.38	-0.03292	17.38	-0.02493
17.39	-0.02488	17.39	-0.02494	17.39	0.00466	17.39	0.0092	17.39	0.00892	17.39	-0.00582	17.39	-0.00897	17.39	-0.03347	17.39	-0.0252
17.4	-0.02391	17.4	-0.02443	17.4	0.00544	17.4	0.00889	17.4	0.00776	17.4	-0.00682	17.4	-0.01012	17.4	-0.034	17.4	-0.02543
17.41	-0.0229	17.41	-0.02385	17.41	0.0063	17.41	0.00865	17.41	0.0065	17.41	-0.00773	17.41	-0.01131	17.41	-0.0345	17.41	-0.02564
17.42	-0.02183	17.42	-0.02318	17.42	0.00723	17.42	0.00846	17.42	0.00515	17.42	-0.00855	17.42	-0.01253	17.42	-0.03499	17.42	-0.02583
17.43	-0.02072	17.43	-0.02242	17.43	0.00822	17.43	0.00833	17.43	0.0037	17.43	-0.00928	17.43	-0.01374	17.43	-0.03547	17.43	-0.026
17.44	-0.01957	17.44	-0.02157	17.44	0.00925	17.44	0.00825	17.44	0.00217	17.44	-0.00994	17.44	-0.01494	17.44	-0.03595	17.44	-0.02617
17.45	-0.01838	17.45	-0.02063	17.45	0.01031	17.45	0.00821	17.45	0.0005762	17.45	-0.01051	17.45	-0.01609	17.45	-0.03643	17.45	-0.02633
17.46	-0.01717	17.46	-0.01961	17.46	0.01139	17.46	0.00819	17.46	-0.00108	17.46	-0.01102	17.46	-0.01718	17.46	-0.03691	17.46	-0.02649
17.47	-0.01594	17.47	-0.01852	17.47	0.01246	17.47	0.00818	17.47	-0.00276	17.47	-0.01146	17.47	-0.01819	17.47	-0.0374	17.47	-0.02666
17.48	-0.01471	17.48	-0.01735	17.48	0.01351	17.48	0.00817	17.48	-0.00447	17.48	-0.01186	17.48	-0.01911	17.48	-0.03789	17.48	-0.02683
17.49	-0.01348	17.49	-0.01614	17.49	0.01452	17.49	0.00813	17.49	-0.00616	17.49	-0.01221	17.49	-0.01993	17.49	-0.03837	17.49	-0.02701
17.5	-0.01226	17.5	-0.01488	17.5	0.01548	17.5	0.00804	17.5	-0.00784	17.5	-0.01253	17.5	-0.02065	17.5	-0.03885	17.5	-0.02721
17.51	-0.01108	17.51	-0.01359	17.51	0.01635	17.51	0.0079	17.51	-0.00946	17.51	-0.01284	17.51	-0.02127	17.51	-0.03931	17.51	-0.02744
17.52	-0.00993	17.52	-0.01229	17.52	0.01713	17.52	0.00769	17.52	-0.01102	17.52	-0.01313	17.52	-0.02181	17.52	-0.03974	17.52	-0.02769
17.53	-0.00883	17.53	-0.01099	17.53	0.01779	17.53	0.00739	17.53	-0.0125	17.53	-0.01343	17.53	-0.02227	17.53	-0.04015	17.53	-0.02798
17.54	-0.00779	17.54	-0.0097	17.54	0.01833	17.54	0.007	17.54	-0.01389	17.54	-0.01374	17.54	-0.02268	17.54	-0.04051	17.54	-0.0283
17.55	-0.00681	17.55	-0.00844	17.55	0.01873	17.55	0.00651	17.55	-0.01517	17.55	-0.01407	17.55	-0.02306	17.55	-0.04082	17.55	-0.02868
17.56	-0.00591	17.56	-0.00722	17.56	0.01899	17.56	0.00592	17.56	-0.01635	17.56	-0.01444	17.56	-0.02342	17.56	-0.04108	17.56	-0.0291
17.57	-0.00507	17.57	-0.00604	17.57	0.0191	17.57	0.00525	17.57	-0.01742	17.57	-0.01483	17.57	-0.02378	17.57	-0.04128	17.57	-0.02957
17.58	-0.00431	17.58	-0.00492	17.58	0.01907	17.58	0.00449	17.58	-0.01838	17.58	-0.01527	17.58	-0.02417	17.58	-0.04141	17.58	-0.0301
17.59	-0.00362	17.59	-0.00386	17.59	0.01889	17.59	0.00366	17.59	-0.01924	17.59	-0.01575	17.59	-0.0246	17.59	-0.04147	17.59	-0.03067
17.6	-0.003	17.6	-0.00287	17.6	0.01857	17.6	0.00279	17.6	-0.02001	17.6	-0.01628	17.6	-0.02509	17.6	-0.04147	17.6	-0.0313
17.61	-0.00244	17.61	-0.00196	17.61	0.01813	17.61	0.00188	17.61	-0.0207	17.61	-0.01684	17.61	-0.02562	17.61	-0.04139	17.61	-0.03196
17.62	-0.00195	17.62	-0.00111	17.62	0.01758	17.62	0.0009548	17.62	-0.02134	17.62	-0.01745	17.62	-0.02622	17.62	-0.04125	17.62	-0.03265
17.63	-0.0015	17.63	-0.0003397	17.63	0.01693	17.63	4.17e-05	17.63	-0.02193	17.63	-0.01808	17.63	-0.02686	17.63	-0.04104	17.63	-0.03337
17.64	-0.00111	17.64	0.0003583	17.64	0.0162	17.64	-0.0008414	17.64	-0.0225	17.64	-0.01875	17.64	-0.02756	17.64	-0.04077	17.64	-0.0341
17.65	-0.0007486	17.65	0.0009853	17.65	0.0154	17.65	-0.00168	17.65	-0.02306	17.65	-0.01943	17.65	-0.02828	17.65	-0.04045	17.65	-0.03482
17.66	-0.0004239	17.66	0.00154	17.66	0.01456	17.66	-0.00244	17.66	-0.02363	17.66	-0.02013	17.66	-0.02901	17.66	-0.04007	17.66	-0.03553
17.67	-0.0001269	17.67	0.00204	17.67	0.01368	17.67	-0.00313	17.67	-0.02423	17.67	-0.02082	17.67	-0.02973	17.67	-0.03965	17.67	-0.0362
17.68	0.0001469	17.68	0.00247	17.68	0.01279	17.68	-0.00374	17.68	-0.02486	17.68	-0.02151	17.68	-0.03042	17.68	-0.03918	17.68	-0.03684
17.69	0.0004002	17.69	0.00285	17.69	0.01189	17.69	-0.00425	17.69	-0.02554	17.69	-0.02217	17.69	-0.03106	17.69	-0.03868	17.69	-0.03741
17.7	0.0006347	17.7	0.00318	17.7	0.011	17.7	-0.00467	17.7	-0.02628	17.7	-0.02282	17.7	-0.03163	17.7	-0.03815	17.7	-0.03793
17.71	0.0008504	17.71	0.00347	17.71	0.01012	17.71	-0.00501	17.71	-0.02707	17.71	-0.02343	17.71	-0.03211	17.71	-0.03759	17.71	-0.03837
17.72	0.00105	17.72	0.00371	17.72	0.00925	17.72	-0.00527	17.72	-0.02792	17.72	-0.024	17.72	-0.03249	17.72	-0.037	17.72	-0.03873
17.73	0.00122	17.73	0.00393	17.73	0.00841	17.73	-0.00547	17.73	-0.02882	17.73	-0.02452	17.73	-0.03276	17.73	-0.0364	17.73	-0.03901
17.74	0.00137	17.74	0.00411	17.74	0.00757	17.74	-0.00563	17.74	-0.02977	17.74	-0.025	17.74	-0.03292	17.74	-0.03577	17.74	-0.03921
17.75	0.00149	17.75	0.00427	17.75	0.00675	17.75	-0.00577	17.75	-0.03075	17.75	-0.02543	17.75	-0.03297	17.75	-0.03513	17.75	-0.03934
17.76	0.00158	17.76	0.00441	17.76	0.00593	17.76	-0.0059	17.76	-0.03175	17.76	-0.02581	17.76	-0.03291	17.76	-0.03448	17.76	-0.03939
17.77	0.00164	17.77	0.00454	17.77	0.00511	17.77	-0.00606	17.77	-0.03276	17.77	-0.02614	17.77	-0.03276	17.77	-0.03381	17.77	-0.03937
17.78	0.00167	17.78	0.00465	17.78	0.00427	17.78	-0.00626	17.78	-0.03376	17.78	-0.02643	17.78	-0.03254	17.78	-0.03314	17.78	-0.03929
17.79	0.00166	17.79	0.00477	17.79	0.00342	17.79	-0.00651	17.79	-0.03474	17.79	-0.02667	17.79	-0.03226	17.79	-0.03245	17.79	-0.03916
17.8	0.00163	17.8	0.00488	17.8	0.00254	17.8	-0.00684	17.8	-0.03568	17.8	-0.02688	17.8	-0.03194	17.8	-0.03177	17.8	-0.03899
17.81	0.00156	17.81	0.00498	17.81	0.00163	17.81	-0.00725	17.81	-0.03656	17.81	-0.02706	17.81	-0.03161	17.81	-0.03108	17.81	-0.03879
17.82	0.00147	17.82	0.00509	17.82	0.0006829	17.82	-0.00774	17.82	-0.03737	17.82	-0.0272	17.82	-0.0313	17.82	-0.03039	17.82	-0.03856
17.83	0.00137	17.83	0.0052	17.83	-0.0003026	17.83	-0.00834	17.83	-0.03811	17.83	-0.02733	17.83	-0.03101	17.83	-0.02971	17.83	-0.03831
17.84	0.00126	17.84	0.00531	17.84	-0.00133	17.84	-0.00902	17.84	-0.03876	17.84	-0.02744	17.84	-0.03077	17.84	-0.02903	17.84	-0.03804
17.85	0.00115	17.85	0.00542	17.85	-0.00239	17.85	-0.00979	17.85	-0.03932	17.85	-0.02754	17.85	-0.03059	17.85	-0.02837	17.85	-0.03775
17.86	0.00104	17.86	0.00552	17.86	-0.00347	17.86	-0.01062	17.86	-0.03979	17.86	-0.02763	17.86	-0.03048	17.86	-0.02773	17.86	-0.03746
17.87	0.0009549	17.87	0.00562	17.87	-0.00459	17.87	-0.01152	17.87	-0.04016	17.87	-0.02772	17.87	-0.03045	17.87	-0.02711	17.87	-0.03715
17.88	0.0008879	17.88	0.0057	17.88	-0.00571	17.88	-0.01246	17.88	-0.04044	17.88	-0.02782	17.88	-0.03049	17.88	-0.02652	17.88	-0.03683
17.89	0.0008483	17.89	0.00577	17.89	-0.00685	17.89	-0.01342	17.89	-0.04064	17.89	-0.02792	17.89	-0.03061	17.89	-0.02595	17.89	-0.03649
17.9	0.0008391	17.9	0.00581	17.9	-0.00797	17.9	-0.01439	17.9	-0.04075	17.9	-0.02803	17.9	-0.03079	17.9	-0.02542	17.9	-0.03612
17.91	0.0008612	17.91	0.00582	17.91	-0.00907	17.91	-0.01534	17.91	-0.04081	17.91	-0.02816	17.91	-0.03102	17.91	-0.02493	17.91	-0.03573
17.92	0.0009129	17.92	0.0058	17.92	-0.01015	17.92	-0.01627	17.92	-0.0408	17.92	-0.02831	17.92	-0.0313	17.92	-0.02448	17.92	-0.03531
17.93	0.0009898	17.93	0.00573	17.93	-0.01118	17.93	-0.01715	17.93	-0.04075	17.93	-0.02848	17.93	-0.03159	17.93	-0.02406	17.93	-0.03486
17.94	0.00108	17.94	0.00561	17.94	-0.01216	17.94	-0.01798	17.94	-0.04066	17.94	-0.02868	17.94	-0.03189	17.94	-0.02368	17.94	-0.03438
17.95	0.00119	17.95	0.00543	17.95	-0.01308	17.95	-0.01875	17.95	-0.04054	17.95	-0.0289	17.95	-0.03219	17.95	-0.02334	17.95	-0.03386
17.96	0.00129	17.96	0.0052	17.96	-0.01394	17.96	-0.01944	17.96	-0.04041	17.96	-0.02915	17.96	-0.03245	17.96	-0.02304	17.96	-0.0333
17.97	0.00138	17.97	0.0049	17.97	-0.01473	17.97	-0.02008	17.97	-0.04027	17.97	-0.02943	17.97	-0.03267	17.97	-0.02277	17.97	-0.03272
17.98	0.00144	17.98	0.00454	17.98	-0.01546	17.98	-0.02064	17.98	-0.04013	17.98	-0.02974	17.98	-0.03284	17.98	-0.02253	17.98	-0.03211
17.99	0.00146	17.99	0.00411	17.99	-0.01611	17.99	-0.02115	17.99	-0.03999	17.99	-0.03008	17.99	-0.03295	17.99	-0.02232	17.99	-0.03149
18	0.00142	18	0.00362	18	-0.0167	18	-0.02161	18	-0.03986	18	-0.03044	18	-0.033	18	-0.02213	18	-0.03085
18.01	0.00132	18.01	0.00307	18.01	-0.01723	18.01	-0.02202	18.01	-0.03973	18.01	-0.03082	18.01	-0.03298	18.01	-0.02195	18.01	-0.03021
18.02	0.00115	18.02	0.00246	18.02	-0.01771	18.02	-0.0224	18.02	-0.0396	18.02	-0.03123	18.02	-0.03289	18.02	-0.02179	18.02	-0.02957
18.03	0.0008998	18.03	0.00181	18.03	-0.01814	18.03	-0.02277	18.03	-0.03946	18.03	-0.03164	18.03	-0.03274	18.03	-0.02162	18.03	-0.02895
18.04	0.0005679	18.04	0.00111	18.04	-0.01853	18.04	-0.02312	18.04	-0.03932	18.04	-0.03206	18.04	-0.03253	18.04	-0.02146	18.04	-0.02835
18.05	0.0001545	18.05	0.0003816	18.05	-0.0189	18.05	-0.02347	18.05	-0.03917	18.05	-0.03248	18.05	-0.03227	18.05	-0.02129	18.05	-0.02778
18.06	-0.000337	18.06	-0.0003724	18.06	-0.01925	18.06	-0.02383	18.06	-0.039	18.06	-0.03288	18.06	-0.03197	18.06	-0.02111	18.06	-0.02724
18.07	-0.0008999	18.07	-0.00114	18.07	-0.0196	18.07	-0.02421	18.07	-0.0388	18.07	-0.03326	18.07	-0.03163	18.07	-0.02092	18.07	-0.02673
18.08	-0.00153	18.08	-0.00192	18.08	-0.01994	18.08	-0.02459	18.08	-0.03856	18.08	-0.03361	18.08	-0.03127	18.08	-0.02071	18.08	-0.02626
18.09	-0.0022	18.09	-0.00269	18.09	-0.0203	18.09	-0.025	18.09	-0.03829	18.09	-0.03391	18.09	-0.0309	18.09	-0.02048	18.09	-0.02583
18.1	-0.00291	18.1	-0.00346	18.1	-0.02068	18.1	-0.02541	18.1	-0.03797	18.1	-0.03417	18.1	-0.03052	18.1	-0.02023	18.1	-0.02543
18.11	-0.00365	18.11	-0.00421	18.11	-0.02108	18.11	-0.02584	18.11	-0.0376	18.11	-0.03438	18.11	-0.03014	18.11	-0.01997	18.11	-0.02505
18.12	-0.0044	18.12	-0.00494	18.12	-0.02151	18.12	-0.02627	18.12	-0.03719	18.12	-0.03452	18.12	-0.02976	18.12	-0.01968	18.12	-0.0247
18.13	-0.00514	18.13	-0.00564	18.13	-0.02198	18.13	-0.0267	18.13	-0.03671	18.13	-0.0346	18.13	-0.02939	18.13	-0.01938	18.13	-0.02437
18.14	-0.00587	18.14	-0.00632	18.14	-0.02248	18.14	-0.02712	18.14	-0.03619	18.14	-0.03461	18.14	-0.02902	18.14	-0.01906	18.14	-0.02405
18.15	-0.00657	18.15	-0.00698	18.15	-0.02302	18.15	-0.02752	18.15	-0.03562	18.15	-0.03455	18.15	-0.02867	18.15	-0.01874	18.15	-0.02373
18.16	-0.00723	18.16	-0.00761	18.16	-0.0236	18.16	-0.02789	18.16	-0.035	18.16	-0.03443	18.16	-0.02832	18.16	-0.01841	18.16	-0.0234
18.17	-0.00786	18.17	-0.00822	18.17	-0.02421	18.17	-0.02823	18.17	-0.03433	18.17	-0.03426	18.17	-0.02798	18.17	-0.01808	18.17	-0.02307
18.18	-0.00844	18.18	-0.0088	18.18	-0.02486	18.18	-0.02853	18.18	-0.03363	18.18	-0.03404	18.18	-0.02765	18.18	-0.01776	18.18	-0.02271
18.19	-0.00898	18.19	-0.00937	18.19	-0.02553	18.19	-0.02879	18.19	-0.0329	18.19	-0.03378	18.19	-0.02732	18.19	-0.01744	18.19	-0.02234
18.2	-0.00947	18.2	-0.00993	18.2	-0.02622	18.2	-0.02901	18.2	-0.03215	18.2	-0.03349	18.2	-0.027	18.2	-0.01715	18.2	-0.02195
18.21	-0.00992	18.21	-0.01048	18.21	-0.02693	18.21	-0.02918	18.21	-0.03138	18.21	-0.03318	18.21	-0.02668	18.21	-0.01687	18.21	-0.02154
18.22	-0.01034	18.22	-0.01102	18.22	-0.02766	18.22	-0.02932	18.22	-0.0306	18.22	-0.03286	18.22	-0.02635	18.22	-0.01662	18.22	-0.02111
18.23	-0.01074	18.23	-0.01156	18.23	-0.02838	18.23	-0.02942	18.23	-0.02981	18.23	-0.03255	18.23	-0.02603	18.23	-0.01639	18.23	-0.02065
18.24	-0.01111	18.24	-0.0121	18.24	-0.02909	18.24	-0.02948	18.24	-0.02902	18.24	-0.03226	18.24	-0.02572	18.24	-0.0162	18.24	-0.02019
18.25	-0.01147	18.25	-0.01263	18.25	-0.02979	18.25	-0.02953	18.25	-0.02824	18.25	-0.03198	18.25	-0.0254	18.25	-0.01604	18.25	-0.01971
18.26	-0.01182	18.26	-0.01317	18.26	-0.03047	18.26	-0.02956	18.26	-0.02747	18.26	-0.03174	18.26	-0.02509	18.26	-0.0159	18.26	-0.01922
18.27	-0.01217	18.27	-0.01369	18.27	-0.0311	18.27	-0.02957	18.27	-0.0267	18.27	-0.03152	18.27	-0.02479	18.27	-0.01581	18.27	-0.01873
18.28	-0.01251	18.28	-0.01421	18.28	-0.0317	18.28	-0.02959	18.28	-0.02596	18.28	-0.03135	18.28	-0.0245	18.28	-0.01574	18.28	-0.01825
18.29	-0.01286	18.29	-0.01472	18.29	-0.03224	18.29	-0.02961	18.29	-0.02523	18.29	-0.03121	18.29	-0.02422	18.29	-0.01571	18.29	-0.01776
18.3	-0.01321	18.3	-0.01522	18.3	-0.03273	18.3	-0.02964	18.3	-0.02451	18.3	-0.0311	18.3	-0.02396	18.3	-0.0157	18.3	-0.01728
18.31	-0.01356	18.31	-0.01569	18.31	-0.03314	18.31	-0.02968	18.31	-0.02381	18.31	-0.03102	18.31	-0.02371	18.31	-0.01572	18.31	-0.01682
18.32	-0.01391	18.32	-0.01613	18.32	-0.03349	18.32	-0.02974	18.32	-0.02314	18.32	-0.03096	18.32	-0.02348	18.32	-0.01576	18.32	-0.01635
18.33	-0.01426	18.33	-0.01655	18.33	-0.03376	18.33	-0.02981	18.33	-0.02247	18.33	-0.03091	18.33	-0.02326	18.33	-0.01581	18.33	-0.0159
18.34	-0.01459	18.34	-0.01693	18.34	-0.03395	18.34	-0.0299	18.34	-0.02183	18.34	-0.03088	18.34	-0.02306	18.34	-0.01589	18.34	-0.01545
18.35	-0.01491	18.35	-0.01727	18.35	-0.03407	18.35	-0.03001	18.35	-0.0212	18.35	-0.03084	18.35	-0.02288	18.35	-0.01597	18.35	-0.01501
18.36	-0.01522	18.36	-0.01757	18.36	-0.03411	18.36	-0.03012	18.36	-0.0206	18.36	-0.03078	18.36	-0.02271	18.36	-0.01607	18.36	-0.01456
18.37	-0.0155	18.37	-0.01782	18.37	-0.03407	18.37	-0.03025	18.37	-0.02001	18.37	-0.03072	18.37	-0.02256	18.37	-0.01618	18.37	-0.01412
18.38	-0.01577	18.38	-0.01804	18.38	-0.03397	18.38	-0.03037	18.38	-0.01944	18.38	-0.03062	18.38	-0.02241	18.38	-0.01629	18.38	-0.01366
18.39	-0.01601	18.39	-0.01821	18.39	-0.03381	18.39	-0.0305	18.39	-0.01889	18.39	-0.03051	18.39	-0.02227	18.39	-0.0164	18.39	-0.0132
18.4	-0.01623	18.4	-0.01835	18.4	-0.0336	18.4	-0.03061	18.4	-0.01836	18.4	-0.03036	18.4	-0.02214	18.4	-0.01653	18.4	-0.01272
18.41	-0.01643	18.41	-0.01845	18.41	-0.03334	18.41	-0.03071	18.41	-0.01786	18.41	-0.03018	18.41	-0.022	18.41	-0.01666	18.41	-0.01224
18.42	-0.01661	18.42	-0.01852	18.42	-0.03305	18.42	-0.0308	18.42	-0.01739	18.42	-0.02997	18.42	-0.02187	18.42	-0.01679	18.42	-0.01174
18.43	-0.01679	18.43	-0.01856	18.43	-0.03273	18.43	-0.03086	18.43	-0.01694	18.43	-0.02974	18.43	-0.02174	18.43	-0.01693	18.43	-0.01123
18.44	-0.01696	18.44	-0.01858	18.44	-0.03239	18.44	-0.0309	18.44	-0.01651	18.44	-0.02948	18.44	-0.02159	18.44	-0.01709	18.44	-0.01072
18.45	-0.01712	18.45	-0.01859	18.45	-0.03204	18.45	-0.03091	18.45	-0.01612	18.45	-0.02922	18.45	-0.02145	18.45	-0.01725	18.45	-0.01019
18.46	-0.0173	18.46	-0.01859	18.46	-0.03169	18.46	-0.0309	18.46	-0.01575	18.46	-0.02894	18.46	-0.02129	18.46	-0.01743	18.46	-0.00967
18.47	-0.01748	18.47	-0.01857	18.47	-0.03134	18.47	-0.03086	18.47	-0.01541	18.47	-0.02867	18.47	-0.02113	18.47	-0.01762	18.47	-0.00915
18.48	-0.01767	18.48	-0.01856	18.48	-0.03099	18.48	-0.03079	18.48	-0.01509	18.48	-0.0284	18.48	-0.02096	18.48	-0.01782	18.48	-0.00864
18.49	-0.01787	18.49	-0.01854	18.49	-0.03065	18.49	-0.0307	18.49	-0.01481	18.49	-0.02814	18.49	-0.02079	18.49	-0.01804	18.49	-0.00815
18.5	-0.01809	18.5	-0.01852	18.5	-0.03031	18.5	-0.03058	18.5	-0.01454	18.5	-0.0279	18.5	-0.0206	18.5	-0.01828	18.5	-0.00767
18.51	-0.01832	18.51	-0.01849	18.51	-0.02997	18.51	-0.03043	18.51	-0.01429	18.51	-0.02769	18.51	-0.02041	18.51	-0.01853	18.51	-0.00723
18.52	-0.01856	18.52	-0.01846	18.52	-0.02963	18.52	-0.03027	18.52	-0.01407	18.52	-0.02749	18.52	-0.02021	18.52	-0.0188	18.52	-0.00681
18.53	-0.0188	18.53	-0.01843	18.53	-0.02928	18.53	-0.03008	18.53	-0.01386	18.53	-0.02732	18.53	-0.02001	18.53	-0.01908	18.53	-0.00644
18.54	-0.01904	18.54	-0.01839	18.54	-0.02892	18.54	-0.02988	18.54	-0.01366	18.54	-0.02717	18.54	-0.01981	18.54	-0.01937	18.54	-0.0061
18.55	-0.01926	18.55	-0.01833	18.55	-0.02853	18.55	-0.02966	18.55	-0.01347	18.55	-0.02704	18.55	-0.0196	18.55	-0.01966	18.55	-0.0058
18.56	-0.01947	18.56	-0.01825	18.56	-0.02811	18.56	-0.02943	18.56	-0.01329	18.56	-0.02692	18.56	-0.01938	18.56	-0.01996	18.56	-0.00554
18.57	-0.01965	18.57	-0.01815	18.57	-0.02765	18.57	-0.02918	18.57	-0.01312	18.57	-0.02682	18.57	-0.01917	18.57	-0.02026	18.57	-0.00533
18.58	-0.01979	18.58	-0.01803	18.58	-0.02715	18.58	-0.02892	18.58	-0.01295	18.58	-0.02672	18.58	-0.01896	18.58	-0.02056	18.58	-0.00515
18.59	-0.01989	18.59	-0.01787	18.59	-0.02661	18.59	-0.02866	18.59	-0.01278	18.59	-0.02661	18.59	-0.01876	18.59	-0.02085	18.59	-0.00502
18.6	-0.01994	18.6	-0.01768	18.6	-0.02601	18.6	-0.02838	18.6	-0.01262	18.6	-0.0265	18.6	-0.01855	18.6	-0.02113	18.6	-0.00493
18.61	-0.01994	18.61	-0.01745	18.61	-0.02537	18.61	-0.0281	18.61	-0.01247	18.61	-0.02638	18.61	-0.01836	18.61	-0.0214	18.61	-0.00487
18.62	-0.01989	18.62	-0.01719	18.62	-0.02468	18.62	-0.02782	18.62	-0.01232	18.62	-0.02624	18.62	-0.01818	18.62	-0.02166	18.62	-0.00484
18.63	-0.01978	18.63	-0.0169	18.63	-0.02394	18.63	-0.02753	18.63	-0.01219	18.63	-0.02607	18.63	-0.01801	18.63	-0.02189	18.63	-0.00484
18.64	-0.01963	18.64	-0.01657	18.64	-0.02317	18.64	-0.02724	18.64	-0.01206	18.64	-0.02589	18.64	-0.01786	18.64	-0.02211	18.64	-0.00487
18.65	-0.01944	18.65	-0.01621	18.65	-0.02237	18.65	-0.02695	18.65	-0.01194	18.65	-0.02568	18.65	-0.01772	18.65	-0.02231	18.65	-0.00493
18.66	-0.01921	18.66	-0.01582	18.66	-0.02155	18.66	-0.02667	18.66	-0.01184	18.66	-0.02545	18.66	-0.0176	18.66	-0.02249	18.66	-0.005
18.67	-0.01895	18.67	-0.01541	18.67	-0.02072	18.67	-0.02639	18.67	-0.01176	18.67	-0.02521	18.67	-0.01751	18.67	-0.02265	18.67	-0.0051
18.68	-0.01867	18.68	-0.01497	18.68	-0.01989	18.68	-0.02611	18.68	-0.0117	18.68	-0.02494	18.68	-0.01744	18.68	-0.02279	18.68	-0.00521
18.69	-0.01837	18.69	-0.01452	18.69	-0.01908	18.69	-0.02585	18.69	-0.01166	18.69	-0.02465	18.69	-0.0174	18.69	-0.02291	18.69	-0.00534
18.7	-0.01808	18.7	-0.01406	18.7	-0.01828	18.7	-0.0256	18.7	-0.01164	18.7	-0.02436	18.7	-0.01738	18.7	-0.02301	18.7	-0.00548
18.71	-0.01779	18.71	-0.01359	18.71	-0.01752	18.71	-0.02535	18.71	-0.01164	18.71	-0.02406	18.71	-0.01738	18.71	-0.02309	18.71	-0.00563
18.72	-0.01751	18.72	-0.01312	18.72	-0.0168	18.72	-0.02512	18.72	-0.01167	18.72	-0.02376	18.72	-0.01741	18.72	-0.02316	18.72	-0.00579
18.73	-0.01724	18.73	-0.01265	18.73	-0.01613	18.73	-0.0249	18.73	-0.01173	18.73	-0.02345	18.73	-0.01745	18.73	-0.02321	18.73	-0.00595
18.74	-0.01699	18.74	-0.01217	18.74	-0.0155	18.74	-0.02468	18.74	-0.01181	18.74	-0.02315	18.74	-0.01752	18.74	-0.02325	18.74	-0.00613
18.75	-0.01676	18.75	-0.0117	18.75	-0.01493	18.75	-0.02448	18.75	-0.01191	18.75	-0.02285	18.75	-0.01759	18.75	-0.02328	18.75	-0.00631
18.76	-0.01655	18.76	-0.01123	18.76	-0.0144	18.76	-0.02427	18.76	-0.01204	18.76	-0.02256	18.76	-0.01768	18.76	-0.02329	18.76	-0.00649
18.77	-0.01635	18.77	-0.01077	18.77	-0.01392	18.77	-0.02407	18.77	-0.01219	18.77	-0.02227	18.77	-0.01777	18.77	-0.0233	18.77	-0.00668
18.78	-0.01616	18.78	-0.01031	18.78	-0.01349	18.78	-0.02387	18.78	-0.01236	18.78	-0.02198	18.78	-0.01786	18.78	-0.02329	18.78	-0.00687
18.79	-0.01598	18.79	-0.00985	18.79	-0.01308	18.79	-0.02366	18.79	-0.01255	18.79	-0.0217	18.79	-0.01795	18.79	-0.02327	18.79	-0.00706
18.8	-0.0158	18.8	-0.00939	18.8	-0.01271	18.8	-0.02344	18.8	-0.01277	18.8	-0.02142	18.8	-0.01804	18.8	-0.02325	18.8	-0.00725
18.81	-0.01561	18.81	-0.00893	18.81	-0.01236	18.81	-0.0232	18.81	-0.013	18.81	-0.02113	18.81	-0.01812	18.81	-0.02321	18.81	-0.00744
18.82	-0.01542	18.82	-0.00847	18.82	-0.01202	18.82	-0.02295	18.82	-0.01326	18.82	-0.02084	18.82	-0.01818	18.82	-0.02317	18.82	-0.00764
18.83	-0.01521	18.83	-0.00801	18.83	-0.01169	18.83	-0.02268	18.83	-0.01354	18.83	-0.02054	18.83	-0.01824	18.83	-0.02312	18.83	-0.00784
18.84	-0.01498	18.84	-0.00755	18.84	-0.01137	18.84	-0.02238	18.84	-0.01385	18.84	-0.02024	18.84	-0.01828	18.84	-0.02305	18.84	-0.00804
18.85	-0.01474	18.85	-0.00709	18.85	-0.01103	18.85	-0.02206	18.85	-0.01417	18.85	-0.01992	18.85	-0.01832	18.85	-0.02298	18.85	-0.00825
18.86	-0.01448	18.86	-0.00663	18.86	-0.01069	18.86	-0.02171	18.86	-0.01452	18.86	-0.0196	18.86	-0.01834	18.86	-0.0229	18.86	-0.00848
18.87	-0.01421	18.87	-0.00618	18.87	-0.01035	18.87	-0.02133	18.87	-0.01489	18.87	-0.01926	18.87	-0.01836	18.87	-0.0228	18.87	-0.00872
18.88	-0.01393	18.88	-0.00574	18.88	-0.01	18.88	-0.02092	18.88	-0.01527	18.88	-0.01892	18.88	-0.01838	18.88	-0.02269	18.88	-0.00897
18.89	-0.01364	18.89	-0.00532	18.89	-0.00964	18.89	-0.02049	18.89	-0.01568	18.89	-0.01856	18.89	-0.01839	18.89	-0.02256	18.89	-0.00925
18.9	-0.01335	18.9	-0.00491	18.9	-0.00928	18.9	-0.02003	18.9	-0.0161	18.9	-0.01821	18.9	-0.0184	18.9	-0.02242	18.9	-0.00955
18.91	-0.01307	18.91	-0.00453	18.91	-0.00894	18.91	-0.01954	18.91	-0.01653	18.91	-0.01785	18.91	-0.01841	18.91	-0.02225	18.91	-0.00987
18.92	-0.01279	18.92	-0.00418	18.92	-0.0086	18.92	-0.01904	18.92	-0.01697	18.92	-0.0175	18.92	-0.01842	18.92	-0.02207	18.92	-0.01022
18.93	-0.01254	18.93	-0.00386	18.93	-0.00828	18.93	-0.01852	18.93	-0.01741	18.93	-0.01715	18.93	-0.01843	18.93	-0.02185	18.93	-0.01059
18.94	-0.0123	18.94	-0.00357	18.94	-0.00799	18.94	-0.01798	18.94	-0.01785	18.94	-0.01681	18.94	-0.01844	18.94	-0.0216	18.94	-0.01098
18.95	-0.01209	18.95	-0.00333	18.95	-0.00774	18.95	-0.01743	18.95	-0.01827	18.95	-0.01649	18.95	-0.01845	18.95	-0.02132	18.95	-0.0114
18.96	-0.0119	18.96	-0.00313	18.96	-0.00752	18.96	-0.01688	18.96	-0.01867	18.96	-0.01618	18.96	-0.01845	18.96	-0.021	18.96	-0.01182
18.97	-0.01174	18.97	-0.00297	18.97	-0.00734	18.97	-0.01632	18.97	-0.01904	18.97	-0.0159	18.97	-0.01843	18.97	-0.02064	18.97	-0.01226
18.98	-0.01161	18.98	-0.00286	18.98	-0.00722	18.98	-0.01577	18.98	-0.01937	18.98	-0.01563	18.98	-0.0184	18.98	-0.02023	18.98	-0.0127
18.99	-0.01149	18.99	-0.0028	18.99	-0.00713	18.99	-0.01522	18.99	-0.01966	18.99	-0.01539	18.99	-0.01835	18.99	-0.01978	18.99	-0.01313
19	-0.0114	19	-0.00277	19	-0.0071	19	-0.01468	19	-0.01991	19	-0.01517	19	-0.01826	19	-0.01928	19	-0.01355
19.01	-0.01133	19.01	-0.00279	19.01	-0.00711	19.01	-0.01415	19.01	-0.02009	19.01	-0.01497	19.01	-0.01815	19.01	-0.01873	19.01	-0.01395
19.02	-0.01126	19.02	-0.00284	19.02	-0.00715	19.02	-0.01365	19.02	-0.02022	19.02	-0.0148	19.02	-0.01799	19.02	-0.01813	19.02	-0.01431
19.03	-0.01121	19.03	-0.00292	19.03	-0.00723	19.03	-0.01317	19.03	-0.02029	19.03	-0.01466	19.03	-0.01779	19.03	-0.01749	19.03	-0.01464
19.04	-0.01115	19.04	-0.00302	19.04	-0.00732	19.04	-0.01272	19.04	-0.0203	19.04	-0.01454	19.04	-0.01754	19.04	-0.01681	19.04	-0.01492
19.05	-0.0111	19.05	-0.00315	19.05	-0.00743	19.05	-0.0123	19.05	-0.02025	19.05	-0.01444	19.05	-0.01725	19.05	-0.01609	19.05	-0.01514
19.06	-0.01105	19.06	-0.00329	19.06	-0.00755	19.06	-0.01193	19.06	-0.02015	19.06	-0.01437	19.06	-0.01692	19.06	-0.01535	19.06	-0.01532
19.07	-0.011	19.07	-0.00343	19.07	-0.00766	19.07	-0.01159	19.07	-0.02	19.07	-0.01431	19.07	-0.01655	19.07	-0.01459	19.07	-0.01544
19.08	-0.01096	19.08	-0.00358	19.08	-0.00775	19.08	-0.01131	19.08	-0.01981	19.08	-0.01428	19.08	-0.01614	19.08	-0.01381	19.08	-0.0155
19.09	-0.01092	19.09	-0.00373	19.09	-0.00782	19.09	-0.01108	19.09	-0.01958	19.09	-0.01427	19.09	-0.01571	19.09	-0.01303	19.09	-0.01551
19.1	-0.01089	19.1	-0.00387	19.1	-0.00786	19.1	-0.0109	19.1	-0.01934	19.1	-0.01427	19.1	-0.01526	19.1	-0.01227	19.1	-0.01547
19.11	-0.01087	19.11	-0.004	19.11	-0.00786	19.11	-0.01078	19.11	-0.01909	19.11	-0.01429	19.11	-0.01481	19.11	-0.01152	19.11	-0.01539
19.12	-0.01088	19.12	-0.00412	19.12	-0.00782	19.12	-0.01072	19.12	-0.01884	19.12	-0.01432	19.12	-0.01436	19.12	-0.01081	19.12	-0.01527
19.13	-0.01092	19.13	-0.00423	19.13	-0.00774	19.13	-0.01072	19.13	-0.01861	19.13	-0.01436	19.13	-0.01392	19.13	-0.01014	19.13	-0.01513
19.14	-0.011	19.14	-0.00433	19.14	-0.00762	19.14	-0.01077	19.14	-0.01839	19.14	-0.0144	19.14	-0.01351	19.14	-0.00951	19.14	-0.01496
19.15	-0.01112	19.15	-0.00442	19.15	-0.00746	19.15	-0.01087	19.15	-0.0182	19.15	-0.01444	19.15	-0.01314	19.15	-0.00895	19.15	-0.0148
19.16	-0.01128	19.16	-0.0045	19.16	-0.00727	19.16	-0.01102	19.16	-0.01805	19.16	-0.01448	19.16	-0.0128	19.16	-0.00845	19.16	-0.01463
19.17	-0.01149	19.17	-0.00458	19.17	-0.00705	19.17	-0.0112	19.17	-0.01794	19.17	-0.01451	19.17	-0.01252	19.17	-0.00802	19.17	-0.01447
19.18	-0.01174	19.18	-0.00466	19.18	-0.00681	19.18	-0.01142	19.18	-0.01786	19.18	-0.01452	19.18	-0.01228	19.18	-0.00765	19.18	-0.01434
19.19	-0.01203	19.19	-0.00474	19.19	-0.00657	19.19	-0.01167	19.19	-0.01783	19.19	-0.0145	19.19	-0.0121	19.19	-0.00735	19.19	-0.01423
19.2	-0.01235	19.2	-0.00484	19.2	-0.00632	19.2	-0.01192	19.2	-0.01784	19.2	-0.01446	19.2	-0.01197	19.2	-0.00712	19.2	-0.01415
19.21	-0.0127	19.21	-0.00495	19.21	-0.00608	19.21	-0.01219	19.21	-0.01788	19.21	-0.01438	19.21	-0.01189	19.21	-0.00694	19.21	-0.01411
19.22	-0.01306	19.22	-0.00508	19.22	-0.00587	19.22	-0.01244	19.22	-0.01794	19.22	-0.01426	19.22	-0.01185	19.22	-0.00682	19.22	-0.0141
[truncated: 77 more rows]

## Sheet: Figure3b
r (Å)	G(r), ambient (Å^-2)	r (Å)	G(r), 1.4 GPa (Å^-2)	r (Å)	G(r), 3.4 GPa (Å^-2)	r (Å)	G(r), 5.3 GPa (Å^-2)	r (Å)	G(r), 7.5 GPa (Å^-2)	r (Å)	G(r), 9.1 GPa (Å^-2)	r (Å)	G(r), 10.2 GPa (Å^-2)
[truncated: 1,800 more rows]

[truncated: 26 more sheets: Figure3c, Figure3d, Figure4a, Figure4b, Figure 5a, Figure 5b, Figure S2a, Figure S2b, Figure S3a, Figure S3b, Figure S4, Figure S5a, FigureS5b, Figure S5c, Figure S6, Figure S7a, Figure S7b, Figure S8, Figure S9, Figure S10a …]
